# Supplementary material for: An ATG12‐ATG5‐TECPR1 E3‐like complex regulates unconventional LC3 lipidation at damaged lysosomes
Source: EMBO Rep. 2023 Jun 29;24(9):e56841. doi: 10.15252/embr.202356841 (PMC10481663; doi:10.15252/embr.202356841)
Supplement: Supplementary file 3 — Source Data for Figure 1 [file EMBR-24-e56841-s001.zip › Figure_1/1C/TECPR1_lysosome_recruitment_QUANTIFICATION.xlsx]

## Sheet: VEH
	R1 - Raw Mean Grey Value												R2 - Raw Mean Grey Value														R3 - Raw Mean Grey Value
Image#	Cell 1	Cell 2	Cell 3	Cell 4	Cell 5	Cell 6	Cell 7	Cell 8				Image#	Cell 1	Cell 2	Cell 3	Cell 4	Cell 5	Cell 6	Cell 7	Cell 8	Cell 9	Cell 10				Image#	Cell 1	Cell 2	Cell 3	Cell 4	Cell 5	Cell 6	Cell 7	Cell 8	Cell 9
1	50.9	69.521	74.679	50.928	46.467	53.089	52.09	58.227				1	66.568	71.448	82.488	93.805	60.545	53.376	59.382	52.114	73.433	56.788				1	51.852	39.015	76.951	87.914	88.674	75.602	45.136	39.841	54.039
2	52.702	70.558	72.981	46.87	46.71	49.699	52.746	56.441				2	67.381	68.766	84.076	91.845	61.937	55.657	61.934	52.637	73.206	56.774				2	52.455	37.433	80.41	90.174	84.936	74.004	45.535	39.788	52.754
3	51.372	70.59	73.294	51.881	46.174	53.714	50.036	57.677				3	67.937	69.278	81.225	92.045	61.357	54.675	61.347	51.933	75.127	56.004				3	54.845	37.683	79.919	89.338	86.94	73.733	46.117	36.924	52.21
4	52.056	70.469	73.241	52.057	45.975	54.653	51.715	55.247				4	69.472	71.772	82.892	91.384	62.108	54.788	58.686	51.488	73.694	56.835				4	53.425	38.425	75.463	87.87	88.214	72.513	47.046	37.051	53.265
5	53.154	70.587	71.298	51.314	46.602	55.412	50.982	57.317				5	72.917	71.37	84.668	94.637	63.914	57.638	60.936	52.985	77.008	57.533				5	53.779	34.887	77.225	85.406	88.385	74.132	46.349	37.655	54.408
6	51.934	72.785	73.199	50.759	45.946	53.413	53.958	57.571				6	69.109	68.862	85.342	91.757	63.68	54.901	60.633	53.98	75.713	57.321				6	54.396	35.531	73.836	87.59	91.12	75.826	46.229	37.249	54.466
7	55.225	72.317	74.537	51.041	46.168	53.942	53.138	56.079				7	69.787	70.429	84.966	91.074	63.139	54.293	60.21	52.47	76.389	56.315				7	55.517	36.667	79.695	93.551	95.016	77.125	48.185	36.916	58.283
8	56.621	71.53	73.326	47.335	45.472	50.902	50.041	53.693				8	70.437	71.347	84.705	89.454	62.63	52.12	60.439	52.054	76.42	56.181				8	54.838	36.115	79.68	90.96	96.622	73.411	48.971	36.466	54.703
9	52.944	71.776	72.509	50.117	46.439	51.601	47.998	55.442				9	71.584	72.759	87.201	90.645	63.196	54.405	62.501	53.296	78.063	56.833				9	51.813	34.208	78.726	86.605	96.833	72.329	44.064	35.803	52.938
10	53.957	70.95	72.832	49.202	47.296	53.529	48.671	57.028				10	71.509	72.69	87.79	96.072	65.479	55.002	60.276	50.324	75.706	56.205				10	50.678	35.106	79.446	89.095	95.656	73.628	46.95	36.788	56.587
11	53.458	72.569	73.904	48.188	48.427	53.436	49.709	56.514				11	70.32	71.973	84.948	91.894	60.721	53.505	60.171	51.167	77.069	57.118				11	51.497	34.03	79.989	88.402	96.386	72.223	45.446	37.199	58.801
12	53.887	74.399	72.161	49.311	49.067	54.694	53.149	57.97				12	69.694	72.21	83.657	90.712	60.027	55.452	62.322	51.278	78.191	57.848				12	53.96	33.92	77.163	90.885	96.756	75.47	46.034	36.78	59.205
13	51.893	73.423	72.632	49.741	50.188	54.084	49.682	58.716				13	71.964	73.578	87.523	94.239	61.825	55.036	61.232	51.71	75.957	57.287				13	52.687	34.051	78.111	88.379	97.796	74.844	45.65	36.233	56.188
14	55.03	75.302	73.176	48.58	50.566	53.796	50.774	57.076				14	73.347	73.54	89.69	94.315	62.456	55.013	61.779	54.401	78.775	58.727				14	53.363	32.635	82.521	88.177	99.64	74.797	45.145	35.21	54.087
15	54.624	76.395	75.064	51.696	50.118	54.789	53.433	57.699				15	70.996	71.578	87.417	92.099	61.302	53.645	59.606	52.485	76.9	59.431				15	54.379	37.7	83.345	92.528	101.52	76.537	47.408	36.723	55.786
16	57.373	75.633	74.022	49.906	48.677	55.337	51.079	56.512				16	69.687	73.358	84.397	92.858	59.282	53.201	60.947	53.364	77.575	59.288				16	58.547	34.39	73.094	91.095	100.951	74.621	45.544	33.401	51.137
17	57.503	76.287	73.758	52.362	47.595	54.728	49.949	56.52				17	73.032	75.393	88.075	97.878	63.275	55.251	61.659	53.07	77.977	60.274				17	54.521	37.292	73.21	92.232	100.132	74.887	46.939	33.752	54.101
18	59.459	76.476	73.549	53.288	48.717	54.502	50.602	56.629				18	72.075	74.707	85.88	93.556	62.048	53.882	61.806	51.771	77.255	60.733				18	54.909	36.652	78.26	93.188	100.428	72.635	46.608	34.553	52.025
19	57.219	76.247	75.463	51.665	47.676	53.661	46.847	53.687				19	72.668	76.074	86.601	96.244	62.889	56.336	62.263	52.86	77.555	60.295				19	60.255	36.467	79.855	95.441	101.454	75.736	46.194	35.085	52.987
20	57.058	76.217	75.829	53.971	47.43	56.066	49.751	54.685				20	73.066	74.505	85.306	95.441	62.231	54.675	61.855	55.08	81.599	61.649				20	59.805	36.389	76.792	93.335	102.603	74.88	45.463	34.846	49.725
21	54.473	72.258	73.556	52.117	46.159	54.519	50.638	54.325				21	71.162	73.683	84.63	94.892	60.116	54.594	59.408	52.81	80.091	60.362				21	57.261	36.228	76.557	92.194	100.627	75.982	48.217	33.896	49.271
22	54.206	74.084	73.162	52.377	48.382	55.146	51.514	55.428				22	72.954	75.126	85.674	98.93	62.738	58.132	61.613	53.436	80.302	60.84				22	57.508	33.415	80.57	91.829	102.182	75.719	46.828	33.655	50.64
23	54.556	72.545	73.02	52.899	48.139	53.494	49.635	52.247				23	73.902	74.237	85.085	96.244	63.603	57.511	62.676	54.964	80.772	59.559				23	62.562	35.804	88.178	93.521	103.167	78.296	48.058	34.66	55.771
24	53.479	73.153	73.065	51.076	47.147	53.609	49.635	53.607				24	75.627	73.839	84.211	98.351	63.654	55.698	60.049	52.78	78.703	57.506				24	56.183	36.339	83.325	91.408	102.671	80.194	48.459	36.79	54.099
25	55.589	72.923	72.888	50.026	47.019	51.044	52.324	54.156				25	77.201	74.175	84.809	101.329	65.392	55.164	61.622	54.533	80.741	59.959				25	57.602	36.033	85.266	90.975	102.787	79.586	47.812	38.277	55.303
26	53.829	74.475	72.835	50.242	46.625	51.219	51.235	54.287				26	73.297	72.456	83.076	96.762	63.192	52.358	61.056	52.632	79.507	58.716				26	60.66	33.511	83.91	91.976	101.057	76.858	46.229	36.789	57.754
27	56.765	74.34	72.434	51.699	46.989	54.433	50.873	55.59				27	80.214	73.036	85.86	101.289	66.563	55.749	61.381	54.563	84.036	61.443				27	60.632	34.483	80.597	90.883	102.621	76.504	44.877	35.239	56.22
28	54.027	73.832	73.926	51.732	46.624	55.378	52.103	55.251				28	75.621	74.163	85.618	100.905	64.889	53.273	59.491	52.331	80.037	59.008				28	56.721	34.803	80.727	92.219	103.538	77.568	45.63	36.024	58.701
29	55.942	72.868	73.95	52.388	47.04	55.388	50.493	53.806				29	72.383	71.602	84.907	100.002	62.658	50.405	58.793	51.955	79.197	58.251				29	60.266	35.33	85.187	91.369	103.125	78.524	46.252	37.124	59.111
30	54.476	72.193	74.384	53.074	47.944	55.313	50.565	53.404				30	72.782	72.344	83.141	96.31	61.966	51.157	57.913	52.393	80.147	58.869				30	57.6	36.116	84.83	92.536	103.616	79.409	47.34	35.963	58.982
31	55.206	71.071	76.652	52.33	46.176	55.526	52.07	54.543				31	74.616	74.497	86.849	99.615	63.701	53.145	57.794	51.402	78.474	59.313				31	57.126	35.047	78.701	90.579	102.857	79.042	47.399	36.342	56.809
32	54.13	73.372	76.028	52.579	47.512	55.625	52.85	53.997				32	76.113	75.089	88.873	100.194	65.029	53.99	56.96	51.493	80.723	59.243				32	58.516	34.074	83.469	91.421	101.231	77.451	45.277	37.275	55.916
33	55.189	73.711	76.355	53.534	47.402	55.527	53.246	55.149				33	77.132	75.252	87.629	100.212	64.653	55.777	60.153	52.932	82.637	61.177				33	55.612	35.47	79.37	93.455	98.204	77.259	46.743	37.914	61.729
34	55.158	74.066	73.889	52.843	47.418	56.996	52.59	56.98				34	76.443	73.468	86.077	99.624	63.703	53.702	57.983	51.709	79.84	59.168				34	52.265	37.611	78.693	92.261	99.303	76.69	45.871	38.099	61.422
35	55.738	72.226	73.876	53.107	47.209	54.735	51.108	57.515				35	75.21	72.302	84.937	99.787	60.601	52.244	59.249	53.222	81.861	59.766				35	52.342	36.595	79.996	92.191	100.385	72.519	42.118	37.252	58.032
36	56.367	73.49	74.749	51.57	47.607	54.326	51.958	54.74				36	76.906	73.485	85.537	101.581	62.797	54.397	62.417	51.967	82.956	59.724				36	60.219	37.211	78.967	95.098	96.113	71.641	43.749	40.197	60.606
37	55.767	73.22	76.969	50.422	46.824	53.589	49.651	55.12				37	77.494	70.914	83.121	101.169	62.974	52.448	60.547	52.229	80.786	60.365				37	58.913	35.977	74.361	88.682	95.2	72.821	39.938	37.548	56.201
38	57.028	71.749	75.447	52.892	48.296	55.588	49.204	55.631				38	77.786	69.127	85.612	99.227	63.589	52.001	62.157	52.947	80.743	60.666				38	63.784	37.199	81.764	91.116	97.849	72.129	40.444	39.958	56.402
39	57.891	76.425	74.457	52.94	47.53	52.582	49.747	55.103				39	80.838	70.74	83.562	99.605	63.704	50.963	63.167	54.216	80.648	59.143				39	64.803	34.835	74.234	89.158	96.53	74.89	40.241	38.914	55.239
40	56.468	77.604	74.747	52.655	47.985	55.605	50.585	55.378				40	80.391	70.316	83.869	97.968	64.737	54.076	62.21	54.038	78.648	59.567				40	69.447	33.602	79.152	91.538	99.893	75.03	41.022	39.732	56.263
41	57.051	77.389	76.7	52.508	48.823	54.524	48.879	56.544				41	81.892	70.269	86.568	98.428	65.923	54.986	62.227	56	80.517	60.206				41	66.622	36.039	82.889	94.543	100.892	76.924	39.511	40.518	56.283
42	56.45	74.958	74.356	50.642	49.068	52.713	47.523	55.338				42	80.45	71.572	86.481	98.556	64.798	54.167	61.687	54.637	80.203	60.752				42	63.453	36.036	81.585	91.907	101.646	74.748	39.731	39.034	58.114
43	56.071	75.92	74.389	51.272	49.781	50.51	47.355	55.743				43	78.446	70.531	85.091	100.02	64.887	54.809	61.447	54.42	79.272	60.051				43	58.203	34.753	82.232	87.43	101.324	75.184	40.262	38.21	58.263
44	55.911	76.542	72.835	52.734	50.203	52.135	47.121	56.709				44	82.856	71.313	87.305	102.539	67.259	56.07	63.171	53.924	79.575	59.607				44	59.902	36.111	81.882	93.965	102.406	75.454	39.414	40.331	56.954
45	54.971	75.768	73.219	51.013	48.069	52.821	46.63	55.918				45	81.295	72.504	87.258	102.521	65.841	53.99	61.996	55.344	80.584	60.405				45	59.292	35.876	80.61	84.344	101.42	74.69	39.205	38.083	56.333
46	55.66	73.463	74.137	49.049	48.672	51.611	46.845	57.517				46	83.022	69.708	87.485	101.774	67.878	53.209	61.746	52.875	77.811	58.949				46	64.67	35.372	87.185	94.538	102.985	73.789	38.794	38.48	57.564
47	54.895	74.77	75.578	49.422	49.802	49.679	49.677	59.485				47	81.406	73.282	88.18	100.702	68.551	53.593	64.124	56.491	79.216	60.028				47	59.32	36.926	86.99	94.609	103.036	75.468	40.48	40.796	57.882
48	54.772	73.986	77.162	50.232	48.319	49.963	48.282	60.541				48	84.417	71.658	86.67	99.662	67.854	56.94	60.765	55.314	79.102	58.843				48	59.851	35.422	84.235	91.011	100.322	77.886	40.226	40.797	57.983
49	55.059	75.449	76.578	50.739	48.478	50.989	48.617	60.494				49	83.566	71.842	87.005	100.497	66.745	53.246	59.799	54.032	79.136	58.923				49	61.864	35.844	89.517	91.022	101.638	76.268	40.656	42.328	58.955
50	53.652	76.005	77.603	51.167	48.959	52.107	49.369	62.138				50	86.031	73.929	87.951	102.014	69.703	56.304	63.514	55.824	80.906	59.986				50	62.136	37.933	85.895	95.53	100.456	75.236	40.791	41.017	58.512
51	53.697	74.981	78.782	51.152	48.759	48.862	50.252	61.081				51	82.371	73.535	86.326	100.881	69.38	55.747	60.004	54.583	79.356	61.6				51	56.72	36.724	80.584	91.696	98.448	74.149	40.266	41.203	56.427
52	52.719	73.832	75.324	54.45	50.461	48.532	52.217	62.878				52	83.415	72.33	87.709	101.617	69.736	55.832	61.096	56.023	78.546	60.679				52	58.577	36.832	77.231	92.673	99.703	74.868	39.649	40.84	59.006
53	53.97	79.05	74.772	52.1	50.231	48.865	50.194	61.906				53	80.638	70.94	87.159	102.401	70.162	55.612	60.323	54.764	79.546	62.675				53	56.681	36.883	76.695	89.245	98.781	76.773	40.006	38.924	56.258
54	52.978	76.701	72.997	51.687	50.924	49.462	49.169	59.622				54	84.965	72.641	91.076	101.146	67.9	55.894	62.22	55.432	79.436	63.816				54	55.862	39.072	79.749	93.636	99.796	79.803	40.244	40.059	58.119
55	55.145	75.471	74.437	48.684	51.813	49.692	48.552	57.747				55	83.128	72.564	88.402	97.552	63.751	55.192	62.433	55.303	77.908	65.016				55	56.575	40.161	79.991	94.071	98.774	79.885	42.952	39.905	59.056
56	54.592	75.05	76.042	51.127	51.826	48.191	50.001	58.801				56	81.938	72.677	88.677	98.59	64.284	52.085	62.711	56.799	79.623	63.267				56	58.736	37.754	82.246	93.711	99.631	77.076	39.15	40.815	54.903
57	54.356	75.233	75.758	52.175	49.957	50.809	49.49	60.115				57	83.073	72.857	88.368	99.997	65.242	55.694	64.118	56.319	80.536	63.863				57	55.255	38.671	77.186	94.803	97.988	78.638	41.086	42.517	59.315
58	54.292	75.223	76.367	50.043	48.902	49.64	49.325	57.612				58	81.382	72.7	84.755	98.463	62.987	52.282	62.133	55.652	80.071	62.78				58	53.695	37.86	75.9	94.108	99.794	78.733	39.083	40.365	56.082
59	53.898	77.92	74.25	53.452	49.339	51.809	50.693	59.784				59	82.181	72.757	86.963	100.58	63.723	52.711	62.968	54.661	81.32	63.593				59	53.709	36.64	78.452	97.502	98.634	79.128	39.45	36.948	54.419
60	53.538	76.464	73.726	52.426	49.392	52.73	50.458	55.703				60	81.369	72.58	88.709	99.17	61.128	52.892	61.715	53.898	79.167	63.384				60	55.39	37.601	83.536	95.49	97.244	80.709	39.765	38.605	56.74
61	54.253	77.06	74.215	52.314	48.58	52.642	51.661	58.82				61	81.128	73.124	87.36	98.034	61.646	51.799	64.507	54.346	82.305	64.25				61	59.736	37.775	83.19	96.42	100.319	80.465	38.631	36.611	56.357
62	55.897	75.215	76.002	53.528	48.728	53.551	51.934	57.018				62	83.685	73.059	89.942	101.01	64.112	52.276	63.475	55.261	80.986	62.408				62	60.669	39.835	84.622	98.072	101.377	81.527	41.651	39.349	59.319
63	54.916	77.93	75.058	51.267	49.349	51.962	47.95	56.671				63	84.263	75.195	88.654	100.711	62.908	52.697	62.56	55.149	82.03	64.881				63	58.031	38.437	78.486	96.138	101.092	81.68	39.428	40.172	59.674
64	53.408	79.308	74.238	51.757	49.171	52.69	49.933	58.394				64	82.683	74.472	89.054	101.466	62.035	51.525	63.2	53.939	80.026	63.825				64	59.775	38.287	81.29	96.178	99.357	80.642	40.287	38.19	55.362
65	54.786	78.712	74.989	53.706	49.555	52.893	50.446	58.227				65	84.19	74.84	89.172	101.752	63.033	53.037	64.142	53.649	80.047	65.167				65	56.119	39.97	84.904	98.016	101.515	79.889	39.262	41.234	58.77
66	52.879	76.587	73.687	52.07	49.191	50.522	46.82	56.17				66	84.707	74.282	89.574	100.449	61.793	52.055	63.331	55.459	80.246	65.235				66	59.892	39.647	79.908	97.819	102.851	77.981	39.106	38.781	55.892
67	54.523	76.142	74.298	53.423	48.732	50.681	47.36	57.09				67	86.716	72.566	91.04	103.869	62.678	51.709	63.094	54.747	80.557	66.117				67	58.443	37.801	81.736	94.462	104.176	76.794	39.539	39.469	57.781
68	56.032	76.284	75.108	53.944	50.432	51.921	48.305	58.225				68	87.606	76.86	93.294	103.537	63.155	54.877	63.682	54.073	78.594	64.749				68	58.332	37.207	80.053	94.886	105.762	76.624	38.562	37.149	59.321
69	54.405	76.201	74.39	53.084	48.858	52.944	51.228	54.328				69	90.315	76.047	92.441	101.027	62.378	54.078	66.115	56.321	80.907	67.374				69	60.344	38.199	81.794	94.216	105.876	78.432	37.92	36.696	59.023
70	54.909	76.381	74.41	51.206	48.653	51.867	48.485	59.11				70	88.276	75.252	92.072	98.366	62.26	55.008	62.966	53.272	78.392	64.142				70	56.55	36.539	75.283	92.056	103.003	80.194	38.583	36.463	58.001
71	56.783	75.988	76.114	52.84	49.072	53.714	52.246	59.618				71	89.066	75.516	91.209	100.623	61.074	56.917	63.841	56.521	81.319	67.393				71	55.085	35.861	78.824	93.291	105.132	82.474	39.763	35.229	57.195
72	57.622	74.892	75.388	52.75	47.789	54.928	52.185	60.456				72	87.889	77.869	91.284	101.343	61.633	56.879	63.275	56.959	81.868	66.607				72	56.836	36.997	75.747	91.172	104.321	82.345	40.271	36.198	58.684
73	55.731	75.701	74.128	51.11	48.236	54.334	52.387	57.672				73	86.587	79.273	91.691	101.675	60.836	57.1	64.849	56.628	83.516	66.875				73	56.088	35.694	78.91	95.575	104.512	82.58	39.838	34.638	57.085
74	57.309	75.201	72.899	53.564	48.893	53.39	53.353	60.613				74	83.68	76.83	88.585	101.833	59.703	55.062	61.898	53.853	77.705	66.147				74	61.141	35.491	75.087	95.023	104.531	80.415	39.027	34.425	57.717
75	56.894	78.034	75.511	51.931	49.983	54.34	55.381	60.332				75	85.79	78.799	87.2	101.278	60.591	54.905	62.179	55.62	79.146	68.17				75	60.474	35.666	78.848	99.2	109.083	83.705	39.914	33.102	60.094
76	58.292	77.085	74.633	51.021	49.481	52.429	52.39	59.635				76	89.242	77.329	89.568	104.32	62.225	55.719	66.514	57.4	82.097	67.768				76	61.89	34.501	77.165	99.304	106.151	80.199	39.232	33.269	56.281
77	58.308	75.57	76.076	51.359	48.673	54.399	55.241	59.183				77	85.288	76.17	87.58	100.687	59.285	55.586	65.431	58.569	81.767	66.992				77	59.333	37.912	78.262	100.195	101.707	81.985	41.784	33.15	60.69
78	56.159	74.546	76.78	50.205	48.778	55.96	52.333	58.606				78	86.577	72.944	88.987	101.004	57.503	55.481	62.841	56.116	78.553	66.269				78	61.161	35.215	71.673	101.635	100.853	79.822	40.322	32.502	57.955
79	58.543	76.745	76.232	49.59	49.994	56.764	57.042	60.569				79	88.576	73.362	91.203	103.914	57.867	57.322	63.838	58.123	80.898	67.933				79	60.519	35.108	72.459	103.256	99.88	79.106	39.892	32.87	58.364
80	57.483	75.685	78.223	51.341	52.308	55.412	54.782	60.943				80	86.181	73.708	89.639	103.149	56.234	57.446	64.759	56.782	78.672	67.331				80	61.412	36.337	73.519	104.839	103.178	77.748	39.64	35.56	60.734
81	60.263	75.93	75.808	52.902	54.453	56.869	53.629	58.251				81	86.944	73.755	89.947	104.851	56.249	55.578	64.433	57.196	77.773	66.397				81	61.105	35.637	76.883	103.08	99.186	78.29	40.337	36.526	60.48
82	58.681	75.056	75.004	51.323	53.099	56.88	53.96	59.07				82	83.548	73.249	88.22	101.648	54.947	55.616	65.87	57.516	77.253	65.557				82	63.631	33.523	73.29	103.314	100.421	77.314	42.94	35.219	60.649
83	58.594	74.691	77.722	52.782	54.517	56.27	55.242	59.16				83	87.042	74.955	89.895	103.441	55.134	57.939	66.189	59.192	80.947	66.942				83	61.286	32.736	77.092	99.839	99.201	78.454	41.648	37.24	58.945
84	58.77	74.978	73.898	51.632	52.518	56.902	54.889	58.721				84	85.395	72.27	90.278	100.455	52.924	54.138	66.319	57.95	80.276	67.126				84	61.605	31.33	71.24	98.29	101.492	77.199	42.239	38.397	57.582
85	57.689	74.566	73.726	52.266	52.986	56.092	54.926	57.685				85	85.826	74.578	90.445	102.648	53.141	59.486	67.477	59.387	80.684	65.447				85	61.606	32.523	74.263	103.149	103.707	78.088	41.19	37.118	62.158
86	57.048	74.505	73.056	51.338	53.605	54.017	55.709	58.943				86	86.832	77.416	88.725	101.48	52.793	57.529	64.474	56.82	79.708	65.256				86	61.773	32.12	71.256	99.587	102.531	75.634	39.478	35.45	55.433
87	57.188	75.774	76.585	49.62	52.028	52.146	54.695	59.455				87	84.898	73.185	87.706	100.247	51.944	59.171	64.73	56.044	79.283	64.745				87	65.667	34.955	76.885	105.115	108.59	75.07	43.103	35.8	59.636
88	56.367	75.1	76.738	49.906	52.236	52.13	53.188	59.512				88	86.517	77.083	88.735	106.474	52.564	63.28	65.934	57.482	81.248	65.569				88	67.303	34.769	77.367	103.233	106.286	73.479	41.399	35.072	57.732
89	53.833	74.975	76.628	49.861	52.777	53.622	54.994	59.184				89	85.64	76.894	90.433	106.847	51.8	64.486	67.715	58.378	82.921	65.504				89	64.341	35.581	76.618	98.628	107.158	75.721	41.708	38.097	57.017
90	54.439	76.487	78.631	51.322	52.043	51.095	54.49	61.747				90	84.679	76.871	89.361	107.078	51.124	63.413	66.838	59.721	80.662	66.632				90	59.91	34.535	74.371	98.535	99.363	74.269	42.479	37.037	58.882
91	54.192	75.572	78.09	50.434	51.717	51.073	54.637	60.654				91	84.105	73.584	88.181	103.904	50.459	58.862	66.62	58.459	81.602	66.406				91	58.714	35.582	77.831	99.894	102.763	76.039	42.503	36.528	57.549
92	55.181	75.247	76.416	52.902	51.919	49.241	57.261	66.892				92	85.726	77.655	90.108	107.333	51.572	62.799	68.645	59.714	81.145	66.726				92	53.232	36.102	75.898	99.324	103.632	75.817	41.883	37.238	58.793
93	54.785	73.124	76.047	49.405	50.875	48.873	52.493	64.374				93	85.505	75.334	88.473	108.426	52.196	62.441	68.123	58.874	81.087	68.535				93	48.698	35.729	75.082	101.931	101.432	73.939	42.045	38.8	57.284
94	57.348	73.156	75.826	50.279	50.592	49.378	55.597	66.876				94	84.557	73.81	86.381	101.704	49.381	60.078	67.539	59.44	80.962	67.397				94	47.586	34.893	78.258	100.516	99.806	73.607	43.397	37.179	61.097
95	57.587	73.328	78.497	50.77	50.789	50.349	57.216	68.527				95	85.178	73.468	86.383	98.379	48.039	62.879	69.443	59.291	82.855	67.997				95	46.575	34.043	75.509	97.382	97.535	72.936	43.768	35.598	58.056
96	56.117	75.739	79.057	51.584	52.289	51.674	55.225	68.602				96	83.507	72.034	87.577	100.419	48.786	62.387	67.165	56.41	79.643	66.997				96	48.55	35.137	78.482	98.816	97.776	73.768	43.044	37.204	62.764
97	56.481	74.981	78.473	50.181	50.233	51.861	52.229	65.471				97	85.392	77.132	89.584	104.159	48.07	64.454	69.698	59.18	82.016	68.358				97	50.348	35.05	76.769	97.951	97.152	72.986	40.278	31.548	55.844
98	58.464	77.098	79.476	53.062	49.276	50.685	54.544	68.306				98	81.891	78.794	86.145	101.001	46.842	62.708	69.424	58.017	80.485	69.381				98	59.255	35.423	79.127	97.835	100.174	71.841	41.297	32.344	54.216
99	57.059	76.744	80.925	52.744	49.743	50.678	54.063	68.24				99	83.216	76.509	87.945	99.784	46.292	59.597	68.345	53.897	77.001	66.975				99	55.551	36.154	78.216	98.653	93.621	72.432	40.518	33.115	55.547
100	57.206	78.676	80.659	52.697	51.789	52.637	54.119	65.976				100	83.8	77.45	89.945	103.178	48	62.826	69.96	56.515	80.946	70.015				100	53.885	36.923	78.67	99.446	92.903	73.275	42.953	32.248	54.195
101	57.367	77.947	77.801	50.723	52.102	53.961	54.839	65.752				101	84.626	76.132	90.75	101.771	48.54	62.399	70.222	57.295	80.507	69.715				101	62.462	38.187	83.43	97.688	97.26	71.308	45.323	30.288	58.595
102	55.99	80.526	77.858	53.112	52.786	55.101	55.853	68.746				102	84.793	76.636	92.06	101.349	49.664	64.092	69.332	55.234	79.043	68.023				102	54.559	38.822	80.809	98.048	94.43	70.895	42.136	32.22	55.413
103	55.713	80.499	78.958	51.845	51.148	55.971	54.125	65.369				103	84.297	75.63	89.089	99.112	48.788	63.74	68.386	55.973	79.871	68.619				103	54.069	36.626	79.357	97.812	96.44	72.076	41.246	33.873	56.246
104	55.677	77.181	78.63	52.617	52.109	55.092	56.684	66.437				104	81.041	77.953	87.54	101.541	47.718	65.096	69.564	56.876	82.766	68.982				104	57.174	40.024	86.448	103.072	99.4	73.904	42.709	31.938	61.671
105	56.593	76.443	79.452	50.93	49.092	52.202	53.282	64.626				105	85.026	79.753	90.824	102.664	46.935	65.203	69.516	56.611	82.008	68.249				105	59.934	39.138	85.711	103.619	100.008	72.964	41.196	33.658	61.518
106	57.05	77.547	79.097	54.507	51.096	53.141	57.388	68.202				106	84.098	75.167	89.617	98.245	45.19	61.471	69.47	55.509	79.374	68.125				106	60.462	38.861	81.909	105.549	101.238	74.547	43.175	34.829	58.902
107	55.001	76.993	79.931	54.182	52.316	54.032	55.368	67.751				107	85.604	81.432	92.213	104.145	45.732	67.066	70.972	56.362	80.74	68.48				107	63.846	40.015	79.126	105.603	103.493	72.489	43.46	34.854	60.247
108	56.178	76.195	80.398	51.927	50.015	52.794	52.082	65.185				108	80.735	80.091	90.406	103.464	44.117	65.975	68.87	56.863	83.674	69.534				108	61.676	40.172	76.305	104.617	99.988	71.541	45.712	36.419	58.841
109	56.92	77.416	80.546	52.452	49.25	54.106	53.668	68.023				109	82.127	81.555	93.543	104.56	45.264	64.384	68.324	56.288	84.218	69.174				109	61.206	41.995	75.534	101.609	101.515	73.104	48.158	34.697	61.932
110	56.416	77.072	82.981	50.604	49.948	52.116	51.864	65.78				110	81.06	78.485	91.51	101.817	42.861	64.596	68.47	55.838	82.094	70.267				110	61.464	41.977	73.159	100.547	100.84	70.266	44.652	33.691	59.198
111	56.622	77.3	80.27	50.665	50.34	54.512	54.416	64.026				111	81.726	79.356	94.241	107.121	45.049	63.839	66	52.343	80.213	69.087				111	58.768	42.504	79.716	105.824	105.957	73.09	47.95	39.199	63.632
112	57.772	77.23	80.206	52.464	50.266	53.231	55.686	62.385				112	78.926	77.366	91.048	104.748	42.702	63.797	67.932	51.683	83.602	69.135				112	59.44	41.304	67.891	98.954	98.585	71.752	46.174	37.35	62.414
113	55.151	81.66	81.254	50.986	51.188	54.914	56.037	64.028				113	85.141	83.569	93.259	108.355	43.832	67.06	70.727	56.525	85.118	70.75				113	62.33	42.508	75.518	104.186	96.961	69.191	43.676	37.587	58.946
114	56.661	82.99	81.985	52.836	51.107	54.333	54.985	66.989				114	80.969	77.24	90.962	106.313	42.39	65.37	69.65	57.36	83.224	70.028				114	54.657	41.229	73.344	103.429	100.354	70.768	41.58	38.301	60.989
115	57.072	82.865	82.468	53.405	49.144	53.398	56.152	68.112				115	81.186	76.183	93.922	109.565	42.552	63.482	71.301	58.799	86.067	71.771				115	58.362	41.532	76.498	105.772	100.279	70.132	45.559	38.587	60.161
116	56.036	81.629	81.952	52.151	51.227	55.156	52.5	66.532				116	80.663	78.009	92.49	109.769	41.778	63.709	69.619	56.517	85.941	70.908				116	60.416	41.202	79.064	107.908	104.942	69.535	43.321	36.333	61.162
117	57.305	79.747	82.179	51.618	51.389	53.26	54.02	66.134				117	79.246	75.976	94.42	111.211	41.98	65.259	73.777	55.116	84.974	70.304				117	62.152	42.32	82.073	106.697	102.971	68.654	40.316	35.351	59.698
118	55.51	79.715	81.796	51.241	51.847	56.06	55.68	67.453				118	80.384	76.824	96.506	113.773	41.726	66.121	70.919	52.816	84.118	67.872				118	68.7	38.157	83.65	104.781	101.118	70.265	42.215	37.935	56.713
119	55.68	82.691	80.632	52.629	51.7	55.017	56.862	69.263				119	79.087	77.975	98.168	111.46	40.583	64.598	73.784	51.948	83.218	67.389				119	59.196	38.781	84.146	104.272	100.841	67.173	43.554	35.147	56.878
120	54.685	79.471	78.516	51.235	52.232	55.19	54.765	66.81				120	77.787	75.244	97.135	110.468	41.875	64.625	71.538	51.618	82.638	67.601				120	60.376	36.885	81.456	104.631	103.117	68.553	41.599	34.983	53.347
121	54.322	78.853	77.569	52.073	51.551	53.729	54.753	66.456				121	77.174	77.099	100.457	111.814	41.74	65.346	70.936	51.927	86.187	67.383				121	56.907	37.205	84.364	107.185	101.887	68.25	41.551	34.241	58.433
122	54.5	78.734	78.224	52.878	51.736	52.1	54.884	67.424				122	76.016	77.665	99.292	113.409	40.842	65.907	72.638	53.844	89.448	68.064				122	56.421	37.071	76.738	100.833	103.544	66.451	41.419	33.868	61.797
123	58.186	75.412	77.577	53.088	50.59	50.876	54.451	67.622				123	72.806	73.825	97.689	109.678	40.679	63.177	71.132	51.031	85.489	66.571				123	58	34.683	77.522	100.496	100.25	63.865	38.919	33.532	60.312
Image#	R1 - FOLD CHANGE								AVG			Image#	R2 - FOLD CHANGE										AVG		Time(sec)	Image#	R3 - FOLD CHANGE
1	1	1	1	1	1	1	1	1	1			1	1	1	1	1	1	1	1	1	1	1	1		0	1	1	1	1	1	1	1	1	1	1	1
2	1.0354	1.01492	0.977263	0.920319	1.00523	0.936145	1.01259	0.969327	0.983899			2	1.01221	0.962462	1.01925	0.979106	1.02299	1.04273	1.04298	1.01004	0.996909	0.999753	1.00884		10	2	1.01163	0.959451	1.04495	1.02571	0.957846	0.978863	1.00884	0.99867	0.976221	0.995797
3	1.00927	1.01538	0.981454	1.01871	0.993694	1.01177	0.960568	0.990554	0.997676			3	1.02057	0.969628	0.984689	0.981238	1.01341	1.02434	1.03309	0.996527	1.02307	0.986194	1.00327		20	3	1.05772	0.965859	1.03857	1.0162	0.980445	0.975278	1.02173	0.926784	0.966154	0.994305
4	1.02271	1.01364	0.980744	1.02217	0.989412	1.02946	0.992801	0.948821	0.999969			4	1.04362	1.00453	1.0049	0.974191	1.02582	1.02645	0.988279	0.987988	1.00355	1.00083	1.00602		30	4	1.03034	0.984878	0.980663	0.9995	0.994812	0.959141	1.04232	0.929972	0.985677	0.989699
5	1.04428	1.01533	0.954726	1.00758	1.00291	1.04376	0.978729	0.984372	1.00396			5	1.09538	0.998908	1.02643	1.00887	1.05564	1.07985	1.02617	1.01671	1.04868	1.01312	1.03698		40	5	1.03716	0.894195	1.00356	0.971472	0.996741	0.980556	1.02687	0.945132	1.00683	0.984725
6	1.02031	1.04695	0.980182	0.996682	0.988788	1.0061	1.03586	0.988734	1.00795			6	1.03817	0.963806	1.0346	0.978167	1.05178	1.02857	1.02107	1.03581	1.03105	1.00939	1.01924		50	6	1.04906	0.910701	0.95952	0.996315	1.02758	1.00296	1.02422	0.934941	1.0079	0.990356
7	1.08497	1.04022	0.998099	1.00222	0.993565	1.01607	1.02012	0.96311	1.0148			7	1.04836	0.985738	1.03004	0.970886	1.04284	1.01718	1.01394	1.00683	1.04025	0.991671	1.01477		60	7	1.07068	0.939818	1.03566	1.06412	1.07152	1.02014	1.06755	0.926583	1.07854	1.03051
8	1.1124	1.0289	0.981882	0.929449	0.978587	0.958805	0.960664	0.922132	0.984102			8	1.05812	0.998586	1.02688	0.953617	1.03444	0.976469	1.0178	0.998849	1.04068	0.989311	1.00947		70	8	1.05759	0.92567	1.03546	1.03465	1.08963	0.971019	1.08497	0.915288	1.01229	1.01406
9	1.04016	1.03244	0.970942	0.984076	0.999397	0.971972	0.921444	0.95217	0.984074			9	1.07535	1.01835	1.05714	0.966313	1.04379	1.01928	1.05252	1.02268	1.06305	1.00079	1.03193		80	9	0.999248	0.876791	1.02307	0.98511	1.09201	0.956707	0.97625	0.898647	0.979626	0.976384
10	1.06006	1.02055	0.975267	0.966109	1.01784	1.00829	0.934364	0.979408	0.995236			10	1.07422	1.01738	1.06428	1.02417	1.08149	1.03046	1.01506	0.965652	1.03095	0.989734	1.02934		90	10	0.977359	0.899808	1.03242	1.01343	1.07874	0.97389	1.04019	0.92337	1.04715	0.998485
11	1.05026	1.04384	0.989622	0.946199	1.04218	1.00654	0.954291	0.970581	1.00044			11	1.05636	1.00735	1.02982	0.979628	1.00291	1.00242	1.01329	0.981828	1.04951	1.00581	1.01289		100	11	0.993154	0.872229	1.03948	1.00555	1.08697	0.955305	1.00687	0.933686	1.08812	0.997929
12	1.05868	1.07017	0.966282	0.968249	1.05595	1.03023	1.02033	0.995586	1.02069			12	1.04696	1.01067	1.01417	0.967027	0.991444	1.03889	1.04951	0.983958	1.06479	1.01867	1.01861		110	12	1.04065	0.869409	1.00275	1.03379	1.09114	0.998254	1.0199	0.92317	1.0956	1.0083
13	1.01951	1.05613	0.972589	0.976693	1.08008	1.01874	0.953772	1.0084	1.01074			13	1.08106	1.02981	1.06104	1.00463	1.02114	1.0311	1.03115	0.992248	1.03437	1.00879	1.02953		120	13	1.0161	0.872767	1.01507	1.00529	1.10287	0.989974	1.01139	0.90944	1.03977	0.995853
14	1.08114	1.08315	0.979874	0.953896	1.08821	1.01332	0.974736	0.980233	1.01932			14	1.10184	1.02928	1.08731	1.00544	1.03156	1.03067	1.04037	1.04388	1.07275	1.03414	1.04772		130	14	1.02914	0.836473	1.07238	1.00299	1.12367	0.989352	1.0002	0.883763	1.00089	0.993206
15	1.07316	1.09888	1.00516	1.01508	1.07857	1.03202	1.02578	0.990932	1.03995			15	1.06652	1.00182	1.05975	0.981813	1.0125	1.00504	1.00377	1.00712	1.04721	1.04654	1.02321		140	15	1.04873	0.966295	1.08309	1.05248	1.14487	1.01237	1.05034	0.921739	1.03233	1.03469
16	1.12717	1.08792	0.991202	0.979932	1.04756	1.04234	0.980591	0.970546	1.02841			16	1.04685	1.02673	1.02314	0.989905	0.979139	0.996721	1.02635	1.02399	1.05641	1.04402	1.02133		150	16	1.12912	0.881456	0.949877	1.03618	1.13845	0.987024	1.00904	0.838357	0.946298	0.990645
17	1.12972	1.09732	0.987667	1.02816	1.02428	1.03087	0.958898	0.970684	1.02845			17	1.0971	1.05521	1.06773	1.04342	1.04509	1.03513	1.03834	1.01834	1.06188	1.06139	1.05236		160	17	1.05147	0.955837	0.951385	1.04912	1.12921	0.990543	1.03995	0.847167	1.00115	1.00176
18	1.16815	1.10004	0.984869	1.04634	1.04842	1.02662	0.971434	0.972556	1.0398			18	1.08273	1.04561	1.04112	0.997346	1.02482	1.00948	1.04082	0.993418	1.05205	1.06947	1.03569		170	18	1.05896	0.939434	1.01701	1.05999	1.13255	0.960755	1.03261	0.867272	0.962731	1.00348
19	1.12415	1.09675	1.0105	1.01447	1.02602	1.01077	0.899347	0.922029	1.013			19	1.09164	1.06475	1.04986	1.026	1.03872	1.05546	1.04852	1.01431	1.05613	1.06176	1.05071		180	19	1.16206	0.934692	1.03774	1.08562	1.14412	1.00177	1.02344	0.880625	0.980533	1.02784
20	1.12098	1.09632	1.0154	1.05975	1.02072	1.05608	0.955097	0.939169	1.03294			20	1.09761	1.04279	1.03416	1.01744	1.02785	1.02434	1.04165	1.05691	1.1112	1.0856	1.05395		190	20	1.15338	0.932693	0.997934	1.06166	1.15708	0.99045	1.00724	0.874627	0.920169	1.01058
21	1.0702	1.03937	0.984962	1.02335	0.993372	1.02694	0.972125	0.932986	1.00541			21	1.06901	1.03128	1.02597	1.01159	0.992914	1.02282	1.00044	1.01336	1.09067	1.06294	1.0321		200	21	1.10432	0.928566	0.99488	1.04868	1.1348	1.00503	1.06826	0.850782	0.911767	1.00523
22	1.06495	1.06563	0.979686	1.02845	1.04121	1.03875	0.988942	0.95193	1.01994			22	1.09593	1.05148	1.03862	1.05463	1.03622	1.0891	1.03757	1.02537	1.09354	1.07135	1.05938		210	22	1.10908	0.856465	1.04703	1.04453	1.15233	1.00155	1.03749	0.844733	0.937101	1.00337
23	1.07183	1.0435	0.977785	1.0387	1.03598	1.00763	0.95287	0.897299	1.0032			23	1.11017	1.03904	1.03148	1.026	1.05051	1.07747	1.05547	1.05469	1.09994	1.0488	1.05936		220	23	1.20655	0.917698	1.1459	1.06378	1.16344	1.03563	1.06474	0.869958	1.03205	1.05553
24	1.05067	1.05224	0.978387	1.00291	1.01463	1.00979	0.95287	0.920655	0.99777			24	1.13609	1.03346	1.02089	1.04846	1.05135	1.0435	1.01123	1.01278	1.07177	1.01264	1.04422		230	24	1.08353	0.931411	1.08283	1.03974	1.15785	1.06074	1.07362	0.923421	1.00111	1.03936
25	1.09212	1.04893	0.976017	0.982289	1.01188	0.96148	1.00449	0.930084	1.00091			25	1.15973	1.03817	1.02814	1.08021	1.08006	1.0335	1.03772	1.04642	1.09952	1.05584	1.06593		240	25	1.11089	0.923568	1.10806	1.03482	1.15916	1.0527	1.05929	0.960744	1.02339	1.04807
26	1.05754	1.07126	0.975308	0.98653	1.0034	0.964776	0.983586	0.932334	0.996842			26	1.10108	1.01411	1.00713	1.03152	1.04372	0.980928	1.02819	1.00994	1.08271	1.03395	1.03333		250	26	1.16987	0.858926	1.09043	1.0462	1.13965	1.01661	1.02422	0.923395	1.06875	1.03756
27	1.11523	1.06932	0.969938	1.01514	1.01123	1.02532	0.976637	0.954712	1.01719			27	1.20499	1.02223	1.04088	1.07978	1.0994	1.04446	1.03366	1.04699	1.14439	1.08197	1.07988		260	27	1.16933	0.88384	1.04738	1.03377	1.15728	1.01193	0.994262	0.884491	1.04036	1.02474
28	1.06143	1.06201	0.989917	1.01579	1.00338	1.04312	1.00025	0.94889	1.0156			28	1.136	1.038	1.03794	1.07569	1.07175	0.99807	1.00184	1.00416	1.08993	1.03909	1.04925		270	28	1.0939	0.892042	1.04907	1.04897	1.16763	1.026	1.01094	0.904194	1.08627	1.031
29	1.09906	1.04814	0.990238	1.02867	1.01233	1.0433	0.969342	0.924073	1.01439			29	1.08735	1.00216	1.02933	1.06606	1.0349	0.944338	0.990081	0.996949	1.07849	1.02576	1.02554		280	29	1.16227	0.905549	1.10703	1.0393	1.16297	1.03865	1.02473	0.931804	1.09386	1.05179
30	1.07026	1.03843	0.99605	1.04214	1.03179	1.04189	0.970724	0.917169	1.01356			30	1.09335	1.01254	1.00792	1.0267	1.02347	0.958427	0.975262	1.00535	1.09143	1.03665	1.02311		290	30	1.11085	0.925695	1.10239	1.05257	1.1685	1.05036	1.04883	0.902663	1.09147	1.05037
31	1.0846	1.0223	1.02642	1.02753	0.993737	1.0459	0.999616	0.93673	1.0171			31	1.1209	1.04267	1.05287	1.06194	1.05213	0.995672	0.973258	0.986338	1.06865	1.04446	1.03989		300	31	1.10171	0.898296	1.02274	1.03031	1.15995	1.0455	1.05014	0.912176	1.05126	1.03023
32	1.06346	1.05539	1.01806	1.03242	1.02249	1.04777	1.01459	0.927353	1.02269			32	1.14339	1.05096	1.07741	1.06811	1.07406	1.0115	0.959213	0.988084	1.09927	1.04323	1.05152		310	32	1.12852	0.873356	1.0847	1.03989	1.14161	1.02446	1.00312	0.935594	1.03473	1.02955
33	1.08426	1.06027	1.02244	1.05117	1.02012	1.04592	1.02219	0.947138	1.03169			33	1.15869	1.05324	1.06232	1.0683	1.06785	1.04498	1.01298	1.0157	1.12534	1.07729	1.06867		320	33	1.07251	0.909138	1.03144	1.06303	1.10747	1.02192	1.0356	0.951633	1.1423	1.03723
34	1.08365	1.06538	0.989421	1.0376	1.02047	1.07359	1.0096	0.978584	1.03229			34	1.14834	1.02827	1.04351	1.06203	1.05216	1.00611	0.976441	0.992229	1.08725	1.04191	1.04383		330	34	1.00796	0.964014	1.02264	1.04945	1.11987	1.01439	1.01628	0.956276	1.13662	1.03194
35	1.09505	1.03891	0.989247	1.04279	1.01597	1.031	0.981148	0.987772	1.02274			35	1.12982	1.01195	1.02969	1.06377	1.00092	0.978792	0.99776	1.02126	1.11477	1.05244	1.04012		340	35	1.00945	0.937973	1.03957	1.04865	1.13207	0.959221	0.933135	0.935017	1.07389	1.00766
36	1.10741	1.05709	1.00094	1.01261	1.02453	1.0233	0.997466	0.940114	1.02043			36	1.1553	1.02851	1.03696	1.0829	1.0372	1.01913	1.05111	0.997179	1.12968	1.0517	1.05897		350	36	1.16136	0.953761	1.0262	1.08172	1.08389	0.947607	0.969271	1.00894	1.12152	1.03936
37	1.09562	1.05321	1.03066	0.990064	1.00768	1.00942	0.953177	0.94664	1.01081			37	1.16413	0.992526	1.00767	1.0785	1.04012	0.982614	1.01962	1.00221	1.10013	1.06299	1.04505		360	37	1.13618	0.922133	0.966342	1.00874	1.0736	0.963215	0.884837	0.942446	1.04001	0.993054
38	1.12039	1.03205	1.01028	1.03856	1.03936	1.04707	0.944596	0.955416	1.02347			38	1.16852	0.967515	1.03787	1.0578	1.05028	0.974239	1.04673	1.01598	1.09955	1.06829	1.04868		370	38	1.23012	0.953454	1.06255	1.03642	1.10347	0.954062	0.896048	1.00294	1.04373	1.03142
39	1.13735	1.09931	0.997027	1.03951	1.02288	0.99045	0.95502	0.946348	1.02349			39	1.21437	0.990091	1.01302	1.06183	1.05218	0.954792	1.06374	1.04033	1.09825	1.04147	1.05301		380	39	1.24977	0.892862	0.964692	1.01415	1.08859	0.990582	0.89155	0.976733	1.02221	1.01013
40	1.10939	1.11627	1.00091	1.03391	1.03267	1.04739	0.971108	0.951071	1.03284			40	1.20765	0.984156	1.01674	1.04438	1.06924	1.01311	1.04762	1.03692	1.07102	1.04894	1.05398		390	40	1.33933	0.861258	1.0286	1.04122	1.12652	0.992434	0.908853	0.997264	1.04116	1.0374
41	1.12084	1.11317	1.02706	1.03102	1.0507	1.02703	0.938357	0.971096	1.03491			41	1.2302	0.983498	1.04946	1.04928	1.08883	1.03016	1.04791	1.07457	1.09647	1.06019	1.07106		400	41	1.28485	0.923722	1.07717	1.0754	1.13779	1.01749	0.875377	1.01699	1.04153	1.05003
42	1.10904	1.07821	0.995675	0.994384	1.05598	0.992918	0.912325	0.950384	1.01111			42	1.20854	1.00174	1.04841	1.05065	1.07025	1.01482	1.03882	1.04841	1.09219	1.0698	1.06436		410	42	1.22373	0.923645	1.06022	1.04542	1.14629	0.988704	0.880251	0.979744	1.07541	1.03593
43	1.10159	1.09204	0.996117	1.00675	1.07132	0.951421	0.9091	0.957339	1.01071			43	1.17843	0.987165	1.03156	1.06625	1.07172	1.02685	1.03477	1.04425	1.07951	1.05746	1.0578		420	43	1.12248	0.89076	1.06863	0.994495	1.14266	0.994471	0.892015	0.959062	1.07817	1.01586
44	1.09845	1.10099	0.975308	1.03546	1.0804	0.98203	0.904607	0.97393	1.0189			44	1.24468	0.998111	1.0584	1.09311	1.11089	1.05047	1.06381	1.03473	1.08364	1.04964	1.07875		430	44	1.15525	0.925567	1.06408	1.06883	1.15486	0.998042	0.873228	1.0123	1.05394	1.03401
45	1.07998	1.08986	0.98045	1.00167	1.03448	0.994952	0.895181	0.960345	1.00461			45	1.22123	1.01478	1.05783	1.09292	1.08747	1.0115	1.04402	1.06198	1.09738	1.06369	1.07528		440	45	1.14349	0.919544	1.04755	0.959392	1.14374	0.987937	0.868597	0.955875	1.04245	1.00762
46	1.09352	1.0567	0.992742	0.963105	1.04745	0.97216	0.899309	0.987806	1.0016			46	1.24718	0.975647	1.06058	1.08495	1.12112	0.996871	1.03981	1.0146	1.05962	1.03805	1.06384		450	46	1.2472	0.906626	1.13299	1.07535	1.16139	0.976019	0.859491	0.965839	1.06523	1.04335
47	1.07849	1.0755	1.01204	0.970429	1.07177	0.935768	0.953676	1.02161	1.01491			47	1.2229	1.02567	1.069	1.07352	1.13223	1.00407	1.07986	1.08399	1.07875	1.05705	1.0827		460	47	1.14403	0.946456	1.13046	1.07615	1.16196	0.998228	0.896845	1.02397	1.07112	1.04991
48	1.07607	1.06423	1.03325	0.986334	1.03986	0.941118	0.926896	1.03974	1.01344			48	1.26813	1.00294	1.0507	1.06244	1.12072	1.06677	1.02329	1.0614	1.0772	1.03619	1.07698		470	48	1.15427	0.907907	1.09466	1.03523	1.13136	1.03021	0.891218	1.024	1.07298	1.03798
49	1.08171	1.08527	1.02543	0.996289	1.04328	0.960444	0.933327	1.03893	1.02058			49	1.25535	1.00551	1.05476	1.07134	1.1024	0.997564	1.00702	1.0368	1.07766	1.0376	1.0646		480	49	1.19309	0.918724	1.1633	1.03535	1.1462	1.00881	0.900744	1.06242	1.09097	1.05773
50	1.05407	1.09327	1.03915	1.00469	1.05363	0.981503	0.947763	1.06717	1.03016			50	1.29238	1.03472	1.06623	1.08751	1.15126	1.05486	1.06958	1.07119	1.10177	1.05631	1.09858		490	50	1.19833	0.972267	1.11623	1.08663	1.13287	0.995159	0.903735	1.02952	1.08277	1.0575
51	1.05495	1.07854	1.05494	1.0044	1.04933	0.920379	0.964715	1.04902	1.02203			51	1.2374	1.02921	1.04653	1.07543	1.14592	1.04442	1.01047	1.04738	1.08066	1.08474	1.08022		500	51	1.09388	0.941279	1.04721	1.04302	1.11022	0.980781	0.892104	1.03419	1.04419	1.02076
52	1.03574	1.06201	1.00864	1.06916	1.08595	0.914163	1.00244	1.07988	1.03225			52	1.25308	1.01234	1.06329	1.08328	1.1518	1.04601	1.02886	1.07501	1.06963	1.06852	1.08518		510	52	1.1297	0.944047	1.00364	1.05413	1.12438	0.990291	0.878434	1.02507	1.09192	1.02685
53	1.06031	1.13707	1.00125	1.02301	1.081	0.920435	0.963601	1.06318	1.03123			53	1.21136	0.99289	1.05663	1.09164	1.15884	1.04189	1.01585	1.05085	1.08325	1.10367	1.08069		520	53	1.09313	0.945354	0.996673	1.01514	1.11398	1.01549	0.886343	0.976984	1.04106	1.00935
54	1.04083	1.10328	0.977477	1.0149	1.09592	0.931681	0.943924	1.02396	1.0165			54	1.27636	1.0167	1.10411	1.07826	1.12148	1.04717	1.04779	1.06367	1.08175	1.12376	1.09611		530	54	1.07734	1.00146	1.03636	1.06509	1.12543	1.05557	0.891616	1.00547	1.0755	1.03709
55	1.0834	1.08559	0.996759	0.955938	1.11505	0.936013	0.932079	0.991756	1.01207			55	1.24877	1.01562	1.0717	1.03994	1.05295	1.03402	1.05138	1.06119	1.06094	1.14489	1.07814		540	55	1.09109	1.02937	1.03951	1.07003	1.1139	1.05665	0.951613	1.00161	1.09284	1.04962
56	1.07253	1.07953	1.01825	1.00391	1.11533	0.90774	0.959896	1.00986	1.02088			56	1.23089	1.0172	1.07503	1.05101	1.06176	0.975813	1.05606	1.0899	1.08429	1.11409	1.0756		550	56	1.13276	0.967679	1.06881	1.06594	1.12356	1.0195	0.867379	1.02445	1.01599	1.03179
57	1.0679	1.08216	1.01445	1.02449	1.07511	0.957053	0.950086	1.03242	1.02546			57	1.24794	1.01972	1.07128	1.06601	1.07758	1.04343	1.07975	1.08069	1.09673	1.12459	1.09077		560	57	1.06563	0.991183	1.00305	1.07836	1.10504	1.04016	0.910271	1.06717	1.09763	1.03983
58	1.06664	1.08202	1.0226	0.982623	1.0524	0.935034	0.946919	0.989438	1.00971			58	1.22254	1.01752	1.02748	1.04966	1.04033	0.979504	1.04633	1.06789	1.0904	1.10552	1.06472		570	58	1.03554	0.970396	0.986342	1.07046	1.1254	1.04141	0.865894	1.01315	1.03781	1.01627
59	1.0589	1.12081	0.994255	1.04956	1.06181	0.97589	0.973181	1.02674	1.03264			59	1.23454	1.01832	1.05425	1.07222	1.05249	0.987541	1.06039	1.04887	1.1074	1.11983	1.07559		580	59	1.03581	0.939126	1.01951	1.10906	1.11232	1.04664	0.874025	0.927386	1.00703	1.00788
60	1.05183	1.09987	0.987239	1.02941	1.06295	0.993238	0.96867	0.956652	1.01873			60	1.22234	1.01584	1.07542	1.05719	1.00963	0.990932	1.03929	1.03423	1.07808	1.11615	1.06391		590	60	1.06823	0.963758	1.08557	1.08618	1.09665	1.06755	0.881004	0.968977	1.04998	1.02977
61	1.06587	1.10844	0.993787	1.02721	1.04547	0.99158	0.991764	1.01018	1.02929			61	1.21872	1.02346	1.05906	1.04508	1.01818	0.970455	1.08631	1.04283	1.12082	1.1314	1.07163		600	61	1.15205	0.968217	1.08108	1.09675	1.13132	1.06432	0.85588	0.918928	1.04289	1.03461
62	1.09817	1.0819	1.01772	1.05105	1.04866	1.0087	0.997005	0.979236	1.03531			62	1.25714	1.02255	1.09036	1.07681	1.05891	0.979391	1.06893	1.06039	1.10286	1.09896	1.08163		610	62	1.17004	1.02102	1.09969	1.11554	1.14326	1.07837	0.922789	0.987651	1.09771	1.07067
63	1.0789	1.12096	1.00508	1.00666	1.06202	0.978771	0.920522	0.973277	1.01827			63	1.26582	1.05244	1.07475	1.07362	1.03903	0.987279	1.05352	1.05824	1.11707	1.14251	1.08643		620	63	1.11917	0.985185	1.01995	1.09355	1.14004	1.08039	0.873538	1.00831	1.10428	1.04716
64	1.04927	1.14078	0.994095	1.01628	1.05819	0.992484	0.958591	1.00287	1.02657			64	1.24208	1.04232	1.0796	1.08167	1.02461	0.965321	1.0643	1.03502	1.08978	1.12392	1.07486		630	64	1.1528	0.981341	1.05639	1.094	1.12047	1.06666	0.892569	0.95856	1.02448	1.03859
65	1.07635	1.1322	1.00415	1.05455	1.06646	0.996308	0.968439	1	1.03731			65	1.26472	1.04748	1.08103	1.08472	1.04109	0.993649	1.08016	1.02945	1.09007	1.14755	1.08599		640	65	1.08229	1.02448	1.10335	1.11491	1.14481	1.0567	0.86986	1.03496	1.08755	1.05766
66	1.03888	1.10164	0.986716	1.02242	1.05862	0.951647	0.898829	0.964673	1.00293			66	1.27249	1.03967	1.0859	1.07083	1.02061	0.975251	1.0665	1.06419	1.09278	1.14875	1.0837		650	66	1.15506	1.0162	1.03843	1.11267	1.15988	1.03147	0.866404	0.973394	1.03429	1.04309
67	1.07118	1.09524	0.994898	1.04899	1.04874	0.954642	0.909196	0.980473	1.01292			67	1.30267	1.01565	1.10368	1.10729	1.03523	0.968769	1.06251	1.05052	1.09701	1.16428	1.09076		660	67	1.12711	0.968884	1.06218	1.07448	1.17482	1.01577	0.875997	0.990663	1.06925	1.03991
68	1.10083	1.09728	1.00574	1.05922	1.08533	0.977999	0.927337	0.999966	1.03171			68	1.31604	1.07575	1.131	1.10375	1.04311	1.02812	1.07241	1.03759	1.07028	1.14019	1.10182		670	68	1.12497	0.953659	1.04031	1.0793	1.19271	1.01352	0.854351	0.932431	1.09774	1.03211
69	1.06886	1.09609	0.99613	1.04233	1.05146	0.997269	0.983452	0.933038	1.02108			69	1.35673	1.06437	1.12066	1.07699	1.03028	1.01315	1.11338	1.08073	1.10178	1.18641	1.11445		680	69	1.16377	0.979085	1.06294	1.07168	1.19399	1.03743	0.840128	0.921061	1.09223	1.04026
70	1.07876	1.09868	0.996398	1.00546	1.04704	0.976982	0.930793	1.01516	1.01866			70	1.3261	1.05324	1.11619	1.04862	1.02833	1.03058	1.06035	1.02222	1.06753	1.1295	1.08827		690	70	1.0906	0.936537	0.978324	1.04711	1.16159	1.06074	0.854817	0.915213	1.07332	1.01314
71	1.11558	1.09302	1.01922	1.03754	1.05606	1.01177	1.00299	1.02389	1.04501			71	1.33797	1.05694	1.10572	1.07268	1.00874	1.06634	1.07509	1.08456	1.10739	1.18675	1.11022		700	71	1.06235	0.919159	1.02434	1.06116	1.1856	1.0909	0.88096	0.88424	1.0584	1.01857
72	1.13206	1.07726	1.00949	1.03578	1.02845	1.03464	1.00182	1.03828	1.04472			72	1.32029	1.08987	1.10663	1.08036	1.01797	1.06563	1.06556	1.09297	1.11487	1.17291	1.11271		710	72	1.09612	0.948276	0.984354	1.03706	1.17646	1.08919	0.892215	0.908562	1.08596	1.02424
73	1.09491	1.08889	0.992622	1.00357	1.03807	1.02345	1.0057	0.990468	1.02971			73	1.30073	1.10952	1.11157	1.0839	1.00481	1.06977	1.09206	1.08662	1.13731	1.17763	1.11739		720	73	1.08169	0.914879	1.02546	1.08714	1.17861	1.0923	0.882621	0.869406	1.05637	1.02094
74	1.12591	1.0817	0.976165	1.05176	1.05221	1.00567	1.02425	1.04098	1.04483			74	1.25706	1.07533	1.07391	1.08558	0.986093	1.03159	1.04237	1.03337	1.05818	1.16481	1.08083		730	74	1.17914	0.909676	0.975777	1.08086	1.17882	1.06366	0.864653	0.86406	1.06806	1.02052
75	1.11776	1.12245	1.01114	1.01969	1.07567	1.02356	1.06318	1.03615	1.0587			75	1.28876	1.10289	1.05712	1.07967	1.00076	1.02865	1.0471	1.06728	1.0778	1.20043	1.09504		740	75	1.16628	0.914161	1.02465	1.12838	1.23016	1.10718	0.884305	0.830853	1.11205	1.04422
76	1.14523	1.1088	0.999384	1.00183	1.06486	0.987568	1.00576	1.02418	1.0422			76	1.34061	1.08231	1.08583	1.11209	1.02775	1.0439	1.1201	1.10143	1.11799	1.19335	1.12254		750	76	1.19359	0.884301	1.00278	1.12956	1.19709	1.06081	0.869195	0.835044	1.04149	1.02376
77	1.14554	1.08701	1.01871	1.00846	1.04747	1.02468	1.06049	1.01642	1.0511			77	1.28122	1.06609	1.06173	1.07336	0.979189	1.0414	1.10187	1.12386	1.11349	1.17969	1.10219		760	77	1.14428	0.971729	1.01704	1.13969	1.14698	1.08443	0.925736	0.832057	1.12308	1.04278
78	1.10332	1.07228	1.02813	0.985803	1.04973	1.05408	1.00467	1.00651	1.03807			78	1.30058	1.02094	1.07879	1.07674	0.949756	1.03944	1.05825	1.07679	1.06972	1.16695	1.0838		770	78	1.17953	0.902602	0.931411	1.15607	1.13735	1.05582	0.893345	0.815793	1.07247	1.01604
79	1.15016	1.10391	1.0208	0.973728	1.0759	1.06922	1.09507	1.04022	1.06613			79	1.33061	1.02679	1.10565	1.10777	0.955768	1.07393	1.07504	1.1153	1.10166	1.19626	1.10888		780	79	1.16715	0.899859	0.941625	1.17451	1.12637	1.04635	0.883818	0.825029	1.08003	1.01608
80	1.12933	1.08866	1.04746	1.00811	1.1257	1.04376	1.05168	1.04665	1.06767			80	1.29463	1.03163	1.08669	1.09961	0.928797	1.07625	1.09055	1.08957	1.07134	1.18566	1.09547		790	80	1.18437	0.93136	0.9554	1.19252	1.16357	1.02839	0.878235	0.892548	1.12389	1.03892
81	1.18395	1.09219	1.01512	1.03876	1.17186	1.0712	1.02955	1.00041	1.07538			81	1.30609	1.03229	1.09043	1.11775	0.929045	1.04125	1.08506	1.09752	1.0591	1.16921	1.09277		800	81	1.17845	0.913418	0.999116	1.17251	1.11855	1.03555	0.893677	0.916794	1.11919	1.03858
82	1.15287	1.07962	1.00435	1.00776	1.14272	1.07141	1.0359	1.01448	1.06364			82	1.25508	1.02521	1.06949	1.08361	0.90754	1.04197	1.10926	1.10366	1.05202	1.15442	1.08022		810	82	1.22717	0.859234	0.952424	1.17517	1.13247	1.02264	0.951347	0.883989	1.12232	1.03631
83	1.15116	1.07437	1.04075	1.0364	1.17324	1.05992	1.06051	1.01602	1.07655			83	1.30757	1.04908	1.08979	1.10272	0.910628	1.08549	1.11463	1.13582	1.10232	1.17881	1.10769		820	83	1.18194	0.839062	1.00183	1.13564	1.11872	1.03772	0.922722	0.934715	1.09079	1.02924
84	1.15462	1.07849	0.989542	1.01382	1.13022	1.07182	1.05373	1.00848	1.06259			84	1.28282	1.0115	1.09444	1.07089	0.874127	1.01428	1.11682	1.11199	1.09319	1.18205	1.08521		830	84	1.18809	0.803024	0.925784	1.11802	1.14455	1.02112	0.935816	0.963756	1.06556	1.01842
85	1.13338	1.07257	0.987239	1.02627	1.14029	1.05657	1.05444	0.990692	1.05768			85	1.2893	1.04381	1.09646	1.09427	0.877711	1.11447	1.13632	1.13956	1.09874	1.15248	1.10431		840	85	1.18811	0.833602	0.965069	1.17329	1.16953	1.03288	0.912575	0.931653	1.15024	1.03966
86	1.12079	1.07169	0.978267	1.00805	1.15361	1.01748	1.06948	1.0123	1.05396			86	1.30441	1.08353	1.07561	1.08182	0.871963	1.07781	1.08575	1.0903	1.08545	1.14912	1.09058		850	86	1.19133	0.823273	0.925992	1.13278	1.15627	1.00042	0.874646	0.889787	1.0258	1.00226
87	1.12354	1.08994	1.02552	0.974317	1.11968	0.982237	1.05001	1.02109	1.04829			87	1.27536	1.02431	1.06326	1.06867	0.85794	1.10857	1.09006	1.07541	1.07966	1.14012	1.07834		860	87	1.26643	0.895937	0.999142	1.19566	1.2246	0.992963	0.954958	0.898572	1.10357	1.05909
88	1.10741	1.08025	1.02757	0.979932	1.12415	0.981936	1.02108	1.02207	1.04305			88	1.29968	1.07887	1.07573	1.13506	0.868181	1.18555	1.11034	1.103	1.10642	1.15463	1.11175		870	88	1.29798	0.89117	1.00541	1.17425	1.19862	0.971919	0.917206	0.880299	1.06834	1.04502
89	1.05762	1.07845	1.0261	0.979049	1.1358	1.01004	1.05575	1.01644	1.04491			89	1.2865	1.07622	1.09632	1.13903	0.855562	1.20815	1.14033	1.1202	1.12921	1.15348	1.1205		880	89	1.24086	0.911983	0.995673	1.12187	1.20845	1.00157	0.924052	0.956226	1.05511	1.0462
90	1.06953	1.1002	1.05292	1.00774	1.12	0.96244	1.04607	1.06045	1.05242			90	1.27207	1.0759	1.08332	1.1415	0.844397	1.18804	1.12556	1.14597	1.09844	1.17335	1.11485		890	90	1.1554	0.885172	0.966472	1.12081	1.12054	0.982368	0.941133	0.92962	1.08962	1.02124
91	1.06468	1.08704	1.04568	0.9903	1.11298	0.962026	1.0489	1.04168	1.04416			91	1.26344	1.0299	1.06902	1.10766	0.833413	1.10278	1.12189	1.12175	1.11124	1.16937	1.09305		900	91	1.13234	0.912008	1.01144	1.13627	1.15889	1.00578	0.941665	0.916844	1.06495	1.03113
92	1.08411	1.08236	1.02326	1.03876	1.11733	0.927518	1.09927	1.14881	1.06518			92	1.2878	1.08687	1.09238	1.14421	0.851796	1.17654	1.15599	1.14583	1.10502	1.175	1.12214		910	92	1.02661	0.925336	0.986316	1.12979	1.16869	1.00284	0.927929	0.934665	1.08797	1.02113
93	1.07633	1.05183	1.01832	0.970095	1.09486	0.920586	1.00774	1.10557	1.03067			93	1.28448	1.05439	1.07256	1.15587	0.862103	1.16983	1.1472	1.12972	1.10423	1.20686	1.11872		920	93	0.939173	0.915776	0.975712	1.15944	1.14388	0.978003	0.931518	0.973871	1.06005	1.0086
94	1.12668	1.05229	1.01536	0.987257	1.08877	0.930099	1.06733	1.14854	1.05204			94	1.27023	1.03306	1.04719	1.08421	0.815608	1.12556	1.13736	1.14058	1.10253	1.18682	1.09432		930	94	0.917727	0.894348	1.01698	1.14334	1.12554	0.973612	0.961472	0.933184	1.13061	1.01076
95	1.13138	1.05476	1.05113	0.996898	1.09301	0.948389	1.09841	1.17689	1.06886			95	1.27956	1.02827	1.04722	1.04876	0.793443	1.17804	1.16943	1.13772	1.12831	1.19738	1.10081		940	95	0.89823	0.872562	0.981261	1.1077	1.09993	0.964736	0.969692	0.893502	1.07434	0.98466
96	1.1025	1.08944	1.05862	1.01288	1.12529	0.973347	1.06018	1.17818	1.07506			96	1.25446	1.0082	1.06169	1.07051	0.805781	1.16882	1.13107	1.08243	1.08457	1.17977	1.08473		950	96	0.936319	0.900602	1.0199	1.12401	1.10265	0.975741	0.953651	0.933812	1.16146	1.01201
97	1.10965	1.07854	1.0508	0.985332	1.08105	0.976869	1.00267	1.12441	1.05116			97	1.28278	1.07955	1.08602	1.11038	0.793955	1.20755	1.17372	1.13559	1.11688	1.20374	1.11902		960	97	0.970994	0.898372	0.997635	1.11417	1.09561	0.965398	0.89237	0.791848	1.0334	0.973311
98	1.14861	1.10899	1.06423	1.0419	1.06045	0.954718	1.04711	1.1731	1.07489			98	1.23019	1.10282	1.04433	1.07671	0.773672	1.17484	1.16911	1.11327	1.09603	1.22175	1.10027		970	98	1.14277	0.907933	1.02828	1.11285	1.12969	0.950253	0.914946	0.811827	1.00328	1.0002
99	1.121	1.1039	1.08364	1.03566	1.0705	0.954586	1.03788	1.17196	1.07239			99	1.25009	1.07083	1.06616	1.06374	0.764588	1.11655	1.15094	1.03421	1.04859	1.17939	1.07451		980	99	1.07134	0.926669	1.01644	1.12215	1.05579	0.95807	0.897687	0.831179	1.02791	0.989692
100	1.12389	1.13169	1.08008	1.03474	1.11453	0.991486	1.03895	1.13308	1.08106			100	1.25886	1.08401	1.0904	1.09992	0.792799	1.17705	1.17813	1.08445	1.10231	1.23292	1.11008		990	100	1.03921	0.94638	1.02234	1.13117	1.04769	0.96922	0.951635	0.809417	1.00289	0.991106
101	1.12705	1.1212	1.04181	0.995975	1.12127	1.01643	1.05277	1.12924	1.07572			101	1.27127	1.06556	1.10016	1.08492	0.801718	1.16905	1.18255	1.09942	1.09633	1.22764	1.10986		1000	101	1.20462	0.978777	1.0842	1.11118	1.09683	0.943203	1.00414	0.760222	1.08431	1.02972
102	1.1	1.1583	1.04257	1.04288	1.13599	1.0379	1.07224	1.18066	1.09632			102	1.27378	1.07261	1.11604	1.08042	0.820282	1.20076	1.16756	1.05987	1.0764	1.19784	1.10656		1010	102	1.05221	0.995053	1.05014	1.11527	1.06491	0.93774	0.933534	0.808715	1.02543	0.99811
103	1.09456	1.15791	1.0573	1.01801	1.10074	1.05429	1.03907	1.12266	1.08057			103	1.26633	1.05853	1.08002	1.05657	0.805814	1.19417	1.15163	1.07405	1.08767	1.20834	1.09831		1020	103	1.04276	0.938767	1.03127	1.11259	1.08758	0.953361	0.913816	0.850205	1.04084	0.996798
104	1.09385	1.11018	1.05291	1.03316	1.12142	1.03773	1.08819	1.141	1.08481			104	1.21742	1.09105	1.06125	1.08247	0.788141	1.21957	1.17147	1.09138	1.1271	1.21473	1.10646		1030	104	1.10264	1.02586	1.12342	1.17242	1.12096	0.97754	0.946229	0.801637	1.14123	1.04577
105	1.11185	1.09957	1.06391	1.00004	1.05649	0.983292	1.02288	1.1099	1.05599			105	1.27728	1.11624	1.10106	1.09444	0.775209	1.22158	1.17066	1.08629	1.11677	1.20182	1.11613		1040	105	1.15587	1.00315	1.11384	1.17864	1.12782	0.965107	0.912708	0.844808	1.1384	1.04893
106	1.12083	1.11545	1.05916	1.07028	1.09962	1.00098	1.10171	1.17131	1.09242			106	1.26334	1.05205	1.08642	1.04733	0.746387	1.15166	1.16988	1.06515	1.0809	1.19964	1.08628		1050	106	1.16605	0.996053	1.06443	1.20059	1.14169	0.986045	0.956554	0.8742	1.08999	1.05284
107	1.08057	1.10748	1.07033	1.06389	1.12587	1.01776	1.06293	1.16357	1.08655			107	1.28596	1.13974	1.1179	1.11023	0.755339	1.25648	1.19518	1.08151	1.09951	1.20589	1.12477		1060	107	1.23131	1.02563	1.02826	1.20121	1.16712	0.958824	0.962868	0.874827	1.11488	1.06277
108	1.10369	1.096	1.07658	1.01962	1.07636	0.994443	0.999846	1.1195	1.06075			108	1.21282	1.12097	1.09599	1.10297	0.728665	1.23604	1.15978	1.09113	1.13946	1.22445	1.11123		1070	108	1.18946	1.02966	0.991605	1.18999	1.12759	0.946284	1.01276	0.914109	1.08886	1.05448
109	1.11827	1.11356	1.07856	1.02992	1.05989	1.01916	1.03029	1.16824	1.07724			109	1.23373	1.14146	1.13402	1.11465	0.747609	1.20624	1.15058	1.08009	1.14687	1.21811	1.11734		1080	109	1.1804	1.07638	0.981586	1.15578	1.14481	0.966959	1.06695	0.870887	1.14606	1.06553
110	1.10837	1.10861	1.11117	0.993638	1.07491	0.981672	0.995661	1.12972	1.06297			110	1.2177	1.09849	1.10937	1.08541	0.70792	1.21021	1.15304	1.07146	1.11794	1.23736	1.10089		1090	110	1.18537	1.07592	0.950722	1.1437	1.1372	0.92942	0.989277	0.845636	1.09547	1.03919
111	1.11242	1.11189	1.07487	0.994836	1.08335	1.0268	1.04465	1.09959	1.06855			111	1.22771	1.11068	1.14248	1.14195	0.744058	1.19602	1.11145	1.00439	1.09233	1.21658	1.09877		1100	111	1.13338	1.08943	1.03593	1.20372	1.1949	0.966773	1.06234	0.983886	1.17752	1.09421
112	1.13501	1.11089	1.07401	1.03016	1.08176	1.00267	1.06903	1.07141	1.07187			112	1.18564	1.08283	1.10377	1.11666	0.705294	1.19524	1.14398	0.99173	1.13848	1.21742	1.08811		1110	112	1.14634	1.05867	0.882263	1.12558	1.11177	0.949075	1.023	0.937476	1.15498	1.04324
113	1.08352	1.17461	1.08804	1.00114	1.1016	1.03438	1.07577	1.09963	1.08234			113	1.27901	1.16965	1.13058	1.15511	0.723957	1.25637	1.19105	1.08464	1.15912	1.24586	1.13953		1120	113	1.20208	1.08953	0.981378	1.18509	1.09345	0.915201	0.967653	0.943425	1.0908	1.05207
114	1.11318	1.19374	1.09783	1.03746	1.09986	1.02343	1.05558	1.15048	1.09645			114	1.21634	1.08107	1.10273	1.13334	0.70014	1.22471	1.17291	1.10066	1.13333	1.23315	1.10984		1130	114	1.0541	1.05675	0.953126	1.17648	1.13172	0.93606	0.921216	0.961346	1.12861	1.03549
115	1.12126	1.19194	1.1043	1.04864	1.05761	1.00582	1.07798	1.16977	1.09716			115	1.2196	1.06627	1.13861	1.16801	0.702816	1.18934	1.20072	1.12828	1.17205	1.26384	1.12495		1140	115	1.12555	1.06451	0.994113	1.20313	1.13087	0.927647	1.00937	0.968525	1.11329	1.05967
116	1.1009	1.17416	1.09739	1.02401	1.10244	1.03893	1.00787	1.14263	1.08604			116	1.21174	1.09183	1.12125	1.17018	0.690032	1.19359	1.17239	1.08449	1.17033	1.24864	1.11545		1150	116	1.16516	1.05606	1.02746	1.22743	1.18346	0.919751	0.959788	0.91195	1.13181	1.06476
117	1.12583	1.14709	1.10043	1.01355	1.10592	1.00322	1.03705	1.1358	1.08361			117	1.19045	1.06337	1.14465	1.18556	0.693369	1.22263	1.24241	1.0576	1.15716	1.23801	1.11952		1160	117	1.19864	1.08471	1.06656	1.21365	1.16123	0.908098	0.893212	0.887302	1.10472	1.05757
118	1.09057	1.14663	1.0953	1.00615	1.11578	1.05596	1.06892	1.15845	1.09222			118	1.20755	1.07524	1.16994	1.21287	0.689173	1.23878	1.19428	1.01347	1.14551	1.19518	1.1142		1170	118	1.32492	0.978008	1.08706	1.19186	1.14033	0.929407	0.935284	0.95216	1.04948	1.06539
119	1.09391	1.18944	1.07971	1.0334	1.11262	1.03632	1.09161	1.18953	1.10332			119	1.18806	1.09135	1.19009	1.18821	0.670295	1.21024	1.24253	0.996815	1.13325	1.18668	1.10975		1180	119	1.14163	0.994002	1.0935	1.18607	1.13721	0.888508	0.96495	0.882182	1.05254	1.03784
120	1.07436	1.14312	1.05138	1.00603	1.12407	1.03958	1.05135	1.14741	1.07966			120	1.16853	1.05313	1.17757	1.17763	0.691634	1.21075	1.20471	0.990482	1.12535	1.19041	1.09902		1190	120	1.16439	0.945406	1.05854	1.19015	1.16288	0.906762	0.921637	0.878065	0.987194	1.02389
121	1.06723	1.13423	1.0387	1.02248	1.10941	1.01206	1.05112	1.14133	1.07207			121	1.15933	1.07909	1.21784	1.19198	0.689405	1.22426	1.19457	0.996412	1.17368	1.18657	1.11131		1200	121	1.09749	0.953608	1.09633	1.2192	1.14901	0.902754	0.920573	0.859441	1.08131	1.03108
122	1.07073	1.13252	1.04747	1.03829	1.11339	0.981371	1.05364	1.15795	1.07442			122	1.14193	1.08701	1.20371	1.20899	0.674573	1.23477	1.22323	1.0332	1.21809	1.19856	1.12241		1210	122	1.08812	0.950173	0.997232	1.14695	1.16769	0.878958	0.917649	0.850079	1.14356	1.0156
123	1.14314	1.08474	1.03881	1.04241	1.08873	0.958315	1.04533	1.16135	1.07035			123	1.09371	1.03327	1.18428	1.16921	0.67188	1.18362	1.19787	0.979219	1.16418	1.17227	1.08495		1220	123	1.11857	0.888966	1.00742	1.14312	1.13055	0.844753	0.862261	0.841646	1.11608	0.994818

## Sheet: LLOMe
Image#	R1 - Raw Mean Grey Value											Image#	R2 - Raw Mean Grey Value													Image#	R3 - Raw Mean Grey Value
	Cell 1	Cell 2	Cell 3	Cell 4	Cell 5	Cell 6	Cell 7	Cell 8					Cell 1	Cell 2	Cell 3	Cell 4	Cell 5	Cell 6	Cell 7	Cell 8	Cell 9	Cell 10					Cell 1	Cell 2	Cell 3	Cell 4	Cell 5	Cell 6	Cell 7	Cell 8	Cell 9
1	54.209	35.895	28.314	27.535	60.085	34.785	26.916	63.447				1	69.773	77.788	100.446	92.589	41.993	70.015	19.554	76.292	41.799	94.761				1	28.539	70.26	75.993	50.894	34.947	37.553	19.974	53.521	42.737
2	54.086	35.11	29.477	24.118	62.349	31.419	27.024	62.77				2	70.599	77.095	101.558	89.585	42.174	66.347	20.846	76.963	41.598	101.66				2	30.969	68.523	80.87	51.933	36.472	39.56	19.257	54.543	43.916
3	54.263	33.951	28.844	27.031	61.873	31.338	26.017	62.635				3	74.216	76.579	101.428	91.229	43.217	66.388	20.534	75.623	39.427	94.039				3	28.887	69.8	79.769	52.765	34.919	38.69	19.469	56.405	44.192
4	35.305	34.426	29.002	28.219	62.371	31.997	27.818	65.752				4	75.119	76.869	100.69	91.806	43.725	67.762	20.867	75.426	39.574	95.208				4	29.603	72.975	80.795	52.128	33.751	37.772	19.65	55.663	44.198
5	56.799	35.931	28.88	27.096	64.674	33.676	28.509	66.905				5	74.127	76.475	98.536	90.236	44.961	68.311	19.564	75.189	42.852	94.695				5	29.162	71.002	79.859	52.101	33.214	39.577	19.741	55.68	44.875
6	56.033	34.916	29.406	24.139	64.517	32.174	24.704	66.11				6	66.632	77.216	96.665	89.323	42.36	65.629	19.376	76.366	41.33	97.621				6	29.832	70.298	78.836	53.223	34.734	36.506	20.457	56.632	44.993
7	55.276	36.153	28.649	23.132	64.158	31.506	25.141	64.986				7	65.806	77.899	97.767	90.128	45.552	66.184	20.751	73.748	38.74	93.471				7	28.957	72.358	82.378	51.921	34.381	35.745	19.849	55.735	43.349
8	47.731	30.838	25.416	21.046	54.88	29.863	24.482	59.459				8	66.525	70.777	92.337	85.193	41.014	59.607	19.755	70.692	37.179	93.605				8	21.488	57.401	71.126	45.448	28.581	32.794	16.487	51.446	39.482
9	44.664	27.109	23.761	19.073	50.645	26.217	23.277	54.63				9	65.843	68.325	88.643	80.994	37.697	57.761	19.841	67.374	36.389	88.323				9	20.017	54.044	65.708	44.423	30.297	28.949	15.016	46.396	36.598
10	44.756	25.72	23.334	19.137	51.576	26.486	23.116	55.45				10	65.031	67.719	89.552	80.413	38.939	58.005	17.652	65.484	37.163	86.221				10	22.106	59.216	68.148	47.127	31.66	30.093	16.32	47.857	35.857
11	46.775	26.642	24.912	19.798	53.259	27.909	21.959	57.159				11	68.818	69.83	87.978	80.597	40.061	55.702	17.248	66.497	36.859	84.199				11	24.106	62.319	72.533	49.766	36.581	32.226	17.561	50.127	39.479
12	51.065	28.994	28.369	21.366	58.074	29.59	26.032	60.145				12	69	72.397	92.472	84.124	40.218	59.077	17.677	67.679	39.04	88.851				12	25.694	66.488	76.94	51.945	34.625	35.428	18.587	52.276	44.17
13	51.061	29.679	30.242	22.213	62.184	33.13	25.747	62.806				13	73.93	72.969	95.391	86.082	42.053	62.442	18.913	68.838	39.158	90.162				13	27.035	67.989	79.61	52.996	33.796	36.146	19.339	54.462	43.311
14	55.177	31.901	31.655	23.558	71.132	36.037	28.656	66.435				14	82.855	75.311	99.6	86.636	42.417	62.145	20.54	72.096	38.986	93.159				14	28.318	67.97	82.015	54.538	33.292	34.857	19.927	55.126	45.868
15	53.663	33.183	33.448	26.213	77.454	37.391	30.753	68.526				15	86.876	79.804	103.589	89.414	42.664	61.057	20.575	71.852	40.782	94.328				15	27.226	67.408	82.266	56.143	33.717	33.807	19.913	56.561	45.696
16	53.734	34.506	36.011	24.801	76.538	41.224	34.51	69.934				16	93.971	85.3	109.944	93.681	42.2	60.575	21.423	74.092	41.613	96.263				16	25.905	66.684	79.55	56.607	35.752	32.779	18.335	57.558	44.333
17	55.881	38.383	40.968	26.947	84.015	42.887	35.136	73.437				17	103.759	88.488	112.35	95.341	42.41	60.462	21.888	73.964	41.824	94.484				17	26.098	65.655	80.051	56.078	36.025	32.4	18.444	58.157	42.43
18	56.945	39.771	45.806	30.452	85.734	46.23	40.368	79.399				18	99.971	89.621	113.904	94.921	39.851	60.257	21.629	74.541	42.421	93.955				18	24.977	66.18	82.426	57.712	35.008	31.943	18.442	57.699	45.508
19	56.823	39.831	47.756	33.987	93.808	50.574	47.871	83.061				19	111.333	94.883	116.917	96.613	39.113	59.584	20.838	73.797	40.771	90.107				19	24.219	66.175	81.783	58.306	38.043	32.989	17.83	57.26	45.006
20	58.829	44.74	52.262	34.346	101.935	50.923	52.386	88.332				20	100.79	96.54	120.34	95.307	39.018	57.355	20.049	72.054	40.775	87.813				20	24.093	62.176	78.893	57.914	41.941	33.668	17.048	57.83	42.106
21	60.654	44.748	55.061	33.508	107.315	54.954	53.643	89.364				21	113.542	99.183	126.038	101.277	39.345	56.683	20.505	72.961	41.257	88.998				21	23.345	63.639	77.793	61.797	51.413	33.789	16.126	56.938	45.08
22	63.337	47.647	55.6	41.017	110.557	55.226	59.867	93.188				22	107.992	98.944	127.692	102.231	38.082	52.34	22.12	72.114	38.705	87.015				22	23.06	60.012	78.632	62.107	52.767	31.7	17.079	57.839	43.704
23	65.197	49.055	57.963	42.766	114.518	55.343	62.735	97.164				23	109.664	103.13	130.13	108.678	37.505	50.268	22.394	72.722	42.144	90.76				23	23.014	59.592	77.704	61.155	51.752	31.805	16.963	58.26	44.995
24	65.097	49.346	59.496	42.265	116.919	55.942	60.013	98.392				24	113.145	105.136	134.315	110.894	38.594	52.872	22.239	71.625	43.022	94.56				24	22.728	60.184	76.702	62.33	51.519	32.1	17.254	58.875	43.828
25	68.79	53.059	60.937	44.141	121.543	56.098	62.35	99.603				25	106.046	108.031	137.047	111.29	40.192	50.922	22.483	71.391	41.784	89.51				25	23.571	58.97	80.046	63.597	56.754	33.714	16.967	59.333	45.477
26	67.283	54.081	62.371	42.826	124.274	55.415	61.713	100.438				26	117.494	112.731	137.785	115.096	38.624	49.247	22.534	70.373	43.639	92.569				26	22.867	62.127	77.655	63.855	60.385	33.167	17.155	60.564	43.837
27	73.629	53.391	66.134	45.67	127.172	57.042	63.256	104.752				27	118.769	115.718	141.289	121.297	40.231	50.837	24.786	72.42	44.186	98.075				27	23.055	61.585	76.798	65.741	62.963	33.784	17.736	61.105	45.424
28	75.612	55.338	66.819	44.238	124.874	56.981	65.613	105.486				28	116.902	114.731	141.825	121.441	42.86	49.221	24.313	68.634	43.242	99.081				28	23.127	62.736	78.247	68.064	59.691	33.129	17.331	61.245	44.673
29	74.453	54.324	70.335	45.725	125.6	55.974	66.856	106.572				29	114.813	118.935	145.927	124.339	42.738	49.935	25.279	71.187	44.676	105.03				29	22.942	63.308	79.344	66.768	60.457	34.958	17.712	61.579	44.695
30	78.476	55.642	68.432	46.39	123.867	58.351	64.216	109.197				30	117.424	122.326	145.577	127.955	42.659	51.995	25.539	72.324	45.506	107.444				30	22.496	62.382	76.28	66.589	62.061	34.846	16.603	62.103	44.919
31	81.236	56.805	68.37	42.094	125.856	58.818	64.958	109.989				31	118.265	122.701	148.766	129.795	43.558	50.41	24.207	72.851	45.744	110.406				31	22.481	64.024	75.417	67.868	58.826	36.551	16.619	62.945	45.526
32	81.599	56.218	69.3	42.418	125.803	61.364	59.64	109.362				32	114.082	122.042	149.698	131.072	47.318	52.885	24.951	70.997	46.721	108.02				32	23.586	63.138	73.615	68.57	56.204	36.306	16.977	62.013	45.269
33	83.591	56.432	69.008	43.453	125.396	61.744	61.194	111.22				33	115.169	121.698	151.045	128.125	48.121	50.446	25.211	71.405	45.667	107.363				33	24.892	65.221	76.517	69.812	62.741	37.347	18.156	63.372	47.035
34	84.118	59.8	67.717	42.471	126.711	60.351	60.484	114.034				34	119.228	123.491	150.514	132.85	49.619	54.832	24.91	70.734	44.516	108.337				34	25.358	66.606	74.327	72.789	66.097	41.534	19.092	64.009	49.149
35	86.438	59.844	67.982	45.78	128.11	62.489	61.172	115.878				35	123.784	125.825	156.423	134.236	49.998	56.231	25.572	71.826	45.369	116.914				35	28.267	69.475	76.229	73.862	66.245	39.214	21.507	66.23	51.105
36	87.032	60.263	68.43	46.387	129.829	64.901	62.83	119.134				36	126.069	127.769	157.501	134.03	50.339	57.743	26.047	75.245	46.269	120.137				36	28.41	71.033	76.608	73.405	69.22	41.586	23.734	66.516	51.396
37	87.782	60.07	72.313	47.478	126.961	58.464	60.809	116.6				37	125.187	125.528	158.097	134.173	49.896	58.822	26.865	77.648	47.278	117.388				37	29.946	72.088	78.668	75.222	75.317	42.279	23.877	69.375	57.318
38	86.519	61.747	72.771	47.563	123.429	59.422	60.249	117.273				38	119.396	125.679	159.274	133.246	50.359	63.678	27.406	75.981	46.308	114.283				38	31.303	72.022	80.114	77.806	69.883	43.899	26.29	72.481	58.994
39	89.211	61.737	71.563	48.567	125.838	62.771	62.092	116.348				39	125.964	126.896	160.538	135.545	50.03	61.719	26.476	76.306	49.071	122.07				39	32.934	74.858	79.125	81.525	66.277	45.849	26.901	75.419	62.463
40	89.216	61.785	72.326	49.055	128.959	62.198	65.786	116.746				40	134.827	129.528	162.007	138.053	53.308	65.188	26.029	75.229	48.6	124.934				40	33.599	76.912	86.762	83.376	65.878	47.994	27.881	79.532	59.577
41	88.293	59.27	70.455	53.327	126.11	62.735	65.245	116.356				41	130.496	129.985	159.957	139.519	55.559	65.391	26.237	79.981	49.329	132.595				41	33.858	77.68	88.161	83.502	65.444	48.243	27.968	82.021	60.175
42	87.342	61.112	72.95	53.278	126.481	61.185	62.112	113.513				42	120.866	129.477	160.449	139.976	57.273	64.662	28.123	76.494	50.182	129.177				42	37.624	78.54	89.168	84.087	66.124	49.518	29.099	87.667	64.171
43	90.528	62.372	71.771	50.706	127.439	61.709	59.929	117.031				43	129.798	130.396	160.762	139.699	58.233	65.501	27.705	79.346	52.273	133.494				43	39.793	77.848	93.883	83.446	70.189	50.925	27.868	88.075	69.842
44	89.744	58.892	71.993	50.269	130.27	60.78	60.9	114.154				44	120.454	131.273	160.774	143.083	53.608	68.102	26.904	80.572	51.488	128.551				44	42.873	79.615	94.203	86.047	72.549	52.725	26.86	91.081	67.552
45	91.311	60.222	71.882	54.328	128.983	61.667	62.321	115.783				45	142.658	133.343	160.684	142.514	57.004	69.247	28.878	81.495	54.751	136.577				45	41.913	78.492	97.206	87.578	79.783	52.862	28.906	93.882	69.371
46	93.883	59.329	72.077	52.815	132.281	63.703	63.689	113.792				46	142.963	132.085	160.397	143.57	58.286	69.145	27.84	81.011	53.785	135.721				46	43.705	80.667	95.921	87.571	70.89	56.645	30.202	95.528	69.424
47	93.827	58.81	70.926	53.519	126.516	60.876	60.34	112.692				47	137.697	134.118	161.265	142.624	56.982	75.168	26.054	80.949	52.659	131.916				47	45.851	82.75	101.76	87.312	81.409	55.254	31.13	99.416	69.016
48	94.745	56.717	69.724	51.525	127.807	57.726	61.964	113.683				48	146.69	134.878	159.456	145.627	59.342	77.901	27.743	80.969	51.11	131.886				48	43.984	83.296	101.875	87.516	82.822	56.839	30.654	100.267	74.644
49	96.263	56.047	69.779	53.592	126.59	60.201	59.268	116.26				49	136.33	133.207	159.65	141.112	55.955	76.265	27.313	79.717	50.524	135.772				49	47.37	84.244	99.251	86.666	83.37	56.231	33.714	104.037	72.416
50	94.096	57.508	68.547	54.25	127.351	65.363	61.445	114.649				50	129.813	135.36	159.067	147.137	57.494	77.946	27.842	83.811	52.719	138.371				50	47.843	83.865	105.802	87.735	84.107	57.902	34.994	103.989	75.287
51	99.149	58.154	69.502	55.132	127.073	61.731	55.962	113.29				51	130.864	135.343	160.954	145.868	57.396	77.459	28.071	83.448	51.78	141.926				51	47.854	83.815	110.19	91.022	82.345	57.428	34.721	105.686	75.046
52	96.884	59.242	66.995	54.231	127.773	62.352	56.251	113.934				52	138.097	132.198	158.617	148.492	55.352	82.288	26.657	83.881	51.862	139.505				52	51.894	83.55	111.065	90.742	79.953	58.473	36.09	107.024	76.149
53	97.397	55.234	67.356	55.808	128.846	63.774	60.903	113.655				53	131.216	133.973	161.326	150.738	57.191	78.751	27.271	81.433	52.809	139.467				53	50.664	84.462	111.72	92.909	73.816	58.453	34.967	108.176	76.289
54	96.768	56.389	67.455	57.909	129.334	63.843	59.123	113.88				54	131.347	135.06	160.901	147.628	58.11	77.963	27.27	82.387	52.019	137.781				54	55.288	84.011	115.332	93.69	76.441	61.631	35.239	109.016	76.724
55	97.921	54.031	68.795	56.793	127.325	63.092	56.669	114.076				55	132.129	138.48	163.566	148.454	61.593	80.623	26.501	85.044	55.135	147.833				55	58.834	84.156	117.005	95.641	79.151	62.248	34.12	108.859	76.91
56	96.876	55.188	69.342	56.186	129.772	62.505	60.797	116.217				56	134.395	133.835	160.227	155.396	63.225	78.579	27.799	80.972	53.923	143.388				56	59.143	87.271	114.786	94.465	80.894	63.568	36.125	109.156	77.524
57	95.956	55.74	67.925	57.278	129.98	66.341	60.838	117.196				57	132.795	133.595	162.717	152.355	66.344	83.225	27.382	85.042	52.597	142.056				57	59.902	88.345	115.47	96.286	89.438	64.935	36.136	110.862	80.628
58	96.8	56.147	69.609	57.188	130.756	63.411	59.165	117.542				58	140.511	136.357	165.445	152.563	63.436	78.274	28.569	86.527	52.03	148.536				58	64.901	90.057	121.231	97.407	88.587	67.584	36.387	109.66	80.232
59	96.948	55.763	69.553	58.545	128.222	62.377	56.561	117.166				59	126.514	136.208	164.347	149.53	62.427	76.827	27.117	81.535	55.086	145.165				59	63.785	90.991	118.709	98.97	82.775	70.641	35.291	109.686	79.616
60	96.33	55.637	70.333	56.758	128.818	63.714	59.303	116.93				60	138.824	135.926	162.415	154.039	62.016	80.263	26.861	83.181	55.613	146.11				60	63.003	91.242	120.584	100.491	87.714	69.059	36.285	110.2	84.369
61	97.028	55.302	70.675	54.752	128.658	62.481	59.401	117.214				61	129.593	135.449	163.992	152.182	64.591	82.548	28.45	86.633	56.527	145.813				61	63.707	91.172	122.341	97.773	94.565	71.227	38.102	112.288	81.398
62	97.589	54.187	71.522	57.301	130.983	63.949	61.665	116.007				62	136.051	136.779	162.491	153.603	61.138	85.477	29.461	87.942	57.814	146.477				62	64.028	91.255	124.306	97.07	93.687	69.829	37.117	114.188	83.569
63	97.385	57.564	70.195	55.616	131.087	63.538	62.564	117.907				63	131.338	135.638	161.872	154.331	63.512	89.78	31.267	89.259	58.212	147.725				63	63.822	90.083	123.131	99.983	91.96	72.321	38.175	113.585	83.699
64	97.219	56.971	69.359	52.156	129.434	62.42	63	117.171				64	135.022	138.968	165.204	158.402	59.239	86.698	30.521	90.421	60.939	148.188				64	64.578	90.76	126.229	99.546	87.27	72.564	38.043	111.033	83.835
65	98.549	55.824	70.303	53.326	129.748	59.913	61.748	116.947				65	135.096	138.347	164.612	158.242	63.871	90.726	31.01	89.701	61.287	146.899				65	62.631	89.482	125.334	98.569	85.163	74.381	37.591	111.625	82.335
66	96.451	53.928	69.349	50.963	128.869	62.436	58.322	115.537				66	138.818	137.074	163.228	158.859	64.077	90.961	30.245	91.44	60.001	139.712				66	64.394	89.774	124.768	100.268	90.722	73	38.424	112.612	79.933
67	96.729	53.965	69.04	50.017	125.239	61.013	62.101	114.787				67	145.188	138.606	164.093	164.065	67.213	89.375	33.341	93.158	62.235	147.505				67	65.029	91.643	124.8	99.03	87.961	71.923	39.92	113.186	81.72
68	97.686	53.834	70.699	51.284	129.356	61.81	58.297	115.854				68	144.896	137.532	163.796	162.728	79.118	90.346	33.237	93.034	65.654	151.509				68	65.887	92.325	124.37	100.239	86.455	73.307	39.94	113.435	80.081
69	97.083	54.735	69.973	55.163	127.666	60.978	59.017	114.641				69	141.066	133.623	162.428	162.188	82.354	91.155	32.9	96.57	63.131	145.531				69	66.11	93.936	121.557	103.186	88.848	71.042	38.928	113.7	79.157
70	98.654	53.463	70.491	57.521	126.781	60.384	62.393	117.107				70	143.701	134.985	161.768	165.193	84.33	92.763	31.366	91.738	64.927	142.858				70	67.534	92.896	122.67	104.2	84.924	69.377	39.689	114.593	83.783
71	101.019	56.042	68.524	54.814	128.472	61.288	61.879	117.5				71	133.394	132.938	163.439	163.846	85.101	92.253	34.186	96.637	65.729	148.221				71	65.277	94.669	126.371	104.242	95.741	71.667	40.897	114.443	82.766
72	98.803	55.122	70.085	52.619	123.812	58.979	61.498	117.78				72	133.274	132.135	163.408	163.23	86.827	97.261	33.248	96.972	67.992	152.38				72	70.257	94.86	130.821	105.136	93.312	74.486	40.487	114.943	82.241
73	100.072	54.302	69.094	52.666	122.929	58.537	56.882	117.241				73	136.445	132.981	162.783	163.275	88.003	101.373	33.303	96.817	67.765	151.178				73	69.824	96.124	133.518	105.797	90.794	77.217	38.128	116.521	80.109
74	101.887	54.512	69.122	52.489	119.678	61.47	59.211	115.821				74	151.336	136.18	165.052	164.446	81.98	99.227	31.699	100.171	66.173	154.304				74	70.045	94.35	133.459	105.737	87.838	74.057	38.346	116.002	80.401
75	99.505	56.113	68.096	51.452	122.444	60.61	60.17	116.443				75	151.534	135.645	164.568	164.691	79.069	106.651	32.597	103.468	71.289	152.432				75	71.848	96.97	132.008	105.202	86.275	77.429	39.656	116.09	79.839
76	100.04	56.374	69.514	53.665	127.197	61.306	61.042	117.26				76	138.765	133.744	160.165	162.745	81.883	104.081	35.886	102.65	67.824	157.648				76	71.248	97.341	132.583	107.218	88.356	75.191	40.181	115.491	82.74
77	101.972	55.953	69.677	56.474	125.505	60.699	58.985	119.982				77	150.229	134.825	161.262	161.252	84.142	102.77	33.526	103.675	65.995	160.361				77	70.447	94.886	128.689	106.684	86.468	74.404	39.152	117.745	83.981
78	102.013	55.754	71.05	52.307	123.729	59.681	58.926	116.495				78	145.075	132.375	159.431	165.615	83.542	103.556	35.626	103.56	65.165	151.321				78	68.789	99.58	130.756	104.423	86.526	73.668	39.403	118.456	82.557
79	99.162	56.941	69.504	55.188	126.641	59.914	59.706	119.456				79	156.544	133.869	160.276	165.237	78.502	109.437	36.783	104.548	68.79	156.765				79	71.312	97.504	132.247	105.207	91.553	74.536	38.28	120.239	79.893
80	100.619	56.051	70.042	56.328	126.492	60.059	63.861	118.09				80	152.178	132.725	157.388	166.505	83.414	103.25	38.451	105.713	67.729	155.169				80	71.419	96.338	133.238	105.28	94.276	74.244	39.582	120.659	81.167
81	100.614	55.253	69.331	57.046	124.638	59.75	60.199	118.443				81	145.793	137.212	160.172	161.858	81.63	106.642	35.556	109.994	68.829	159.31				81	73.33	99.087	132.213	105.379	91.439	78.863	38.857	122.043	83.078
82	100.067	55.376	70.124	57.102	121.605	59.167	59.841	118.35				82	166.069	137.442	161.195	164.864	80.814	107.024	37.494	111.933	66.437	158.373				82	72.989	98.982	137.725	108.603	103.684	77.793	38.594	120.465	84.691
83	100.921	53.381	67.417	56.142	125.614	60.056	58.759	116.974				83	156.614	137.42	157.563	160.283	80.926	109.598	38.423	109.683	64.529	157.131				83	73.118	95.975	140.503	109.471	99.876	78.385	38.609	119.915	83.879
84	98.904	57.249	72.017	56.049	126.723	58.975	58.922	119.567				84	153.822	137.162	159.79	159.179	84.19	113.51	38.295	113.707	67.209	161.765				84	72.399	96.749	137.283	108.823	90.817	81.137	38.694	117.883	84.559
85	101.262	56.168	70.614	54.384	123.223	58.927	60.727	116.019				85	156.433	134.687	157.115	163.263	84.285	111.535	37.457	114.783	66.826	162.428				85	73.023	96.309	140.732	109.415	87.295	75.648	39.396	117.668	84.488
86	100.158	56.671	69.034	54.788	122.466	61.541	59.463	113.059				86	172.598	135.706	158.341	164.615	83.522	112.9	36.593	116.234	65.402	162.409				86	72.407	96.702	139.834	111.714	86.924	79.328	38.867	118.852	82.6
87	99.372	54.622	68.568	55.807	121.613	58.409	61.151	115.8				87	164.567	138.103	158.828	166.455	82.778	111.576	37.277	114.617	62.755	166.068				87	70.611	97.427	140.451	112.168	92.306	75.857	39.528	115.903	81.915
88	100.266	54.92	68.68	54.252	121.632	61.295	59.332	117.769				88	159.167	138.566	162.247	166.771	82.799	110.711	39.095	116.578	62.226	163.639				88	70.842	97.46	137.725	111.062	89.327	76.496	39.562	118.642	84.841
89	97.242	53.052	68.51	53.197	122.117	61.022	62.146	119.127				89	165.567	137.759	159.422	167.906	86.413	111.873	39.684	114.07	60.462	163.446				89	70.292	97.008	141.113	110.821	87.517	77.025	40.678	116.848	85.81
90	97.497	51.328	68.733	55.51	123.965	62.593	58.711	118.414				90	153.125	136.042	159.288	165.724	86.663	113.409	37.229	117.096	61.721	168.782				90	71.394	95.05	137.84	114.365	92.467	80.172	39.514	119.101	86.564
91	99.394	52.15	67.67	52.871	126.272	62.214	58.702	118.718				91	152	137.665	161.222	166.748	85.91	111.718	39.649	118.453	62.045	170.11				91	68.29	95.785	141.134	112.881	81.271	79.048	39.525	118.336	83.964
92	96.086	51.331	67.093	50.068	128.155	62.966	59.115	119.455				92	138.753	134.554	159.515	168.859	81.162	114.461	40.071	114.441	57.642	163.539				92	69.305	99.664	144.066	111.929	91.548	79.406	39.638	117.944	83.036
93	96.41	51.087	69.766	50.462	123.252	59.244	59.098	116.877				93	151.819	133.172	157.593	166.798	82.863	114.658	38.201	115.807	60.894	168.395				93	67.36	98.691	142.496	111.115	92.535	75.028	40.803	121.023	82.225
94	97.456	53.021	68.409	55.094	126.499	61.879	59.784	121.124				94	151.044	137.788	163.274	163.704	84.046	115.681	39.136	119.113	64.379	171.7				94	63.512	98.483	142.271	112.401	91.11	73.842	39.626	120.215	83.371
95	95.309	51.036	69.347	54.205	122.903	60.794	62.255	124.457				95	157.313	136.625	161.82	162.06	82.657	114.129	40.061	119.617	67.767	173.732				95	63.649	97.205	139.904	113.044	88.625	75.092	40.151	120.1	86.026
96	96.798	53.272	68.533	53.348	124.545	61.131	61.083	119.718				96	152.264	134.267	162.153	160.488	84.357	113.736	38.604	120.61	65.563	174.402				96	65.253	100.049	139.803	114.419	91.49	72.96	40.965	122.301	83.172
97	98.469	54.712	67.399	53.211	124.553	58.574	56.36	120.319				97	152.364	131.134	154.757	166.9	77.817	110.912	39.288	121.403	66.121	169.525				97	67.89	100.467	142.584	114.024	94.588	76.025	42.693	120.284	84.979
98	94.631	50.949	69.416	54.794	123.099	60.309	60.89	118.679				98	146.814	131.303	160.104	167.618	81.794	114.021	38.528	117.722	65.014	169.785				98	67.181	99.595	140.675	110.866	84.962	72.66	43.877	121.663	84.537
99	95.947	51.926	69.317	53.007	123.784	61.52	56.77	120.186				99	147.484	131.176	157.799	170.652	83.296	109.523	41.144	116.93	65.526	173.472				99	65.836	99.174	145.447	112.218	85.333	71.861	43.857	119.083	84.721
100	96.968	52.949	69.793	55.692	125.774	61.245	57.235	120.757				100	160.909	132.51	157.141	169.652	81.131	104.876	37.769	118.145	66.134	168.451				100	66.273	98.95	143.984	111.113	92.8	70.057	42.546	120.656	87.527
101	97.978	56.17	70.88	54.037	128.512	62.183	59.498	124.002				101	158.957	134.131	155.72	170.181	76.839	108.992	37.858	117.307	63.222	172.077				101	69.3	101.29	144.898	109.248	86.798	71.665	44.049	119.485	85.647
102	98.124	54.669	69.402	55.767	126.357	63.106	61.911	121.977				102	153.297	134.454	159.004	172.052	86.01	114.208	38.209	120.651	63.98	170.422				102	67.429	102.055	142.572	109.769	94.793	71.261	45.296	122.095	84.743
103	97.458	53.355	66.382	54.497	121.285	64.002	57.504	119.203				103	167.559	135.823	158.97	178.081	82.724	113.943	37.642	123.089	64.924	175.273				103	68.406	101.295	142.98	110.447	89.97	73.571	44.301	118.832	85.682
104	96.037	52.522	70.13	54.061	126.364	64.514	63.668	126.135				104	157.747	130.963	155.755	172.208	81.251	105.633	37.503	119.79	66.922	173.311				104	67.653	100.046	144.164	108.113	88.019	71.729	43.051	115.844	87.81
105	97.941	54.049	69.78	52.956	123.415	66.015	63.052	120.282				105	139.935	133.866	158.708	172.316	79.304	110.763	37.818	120.179	65.129	172.426				105	68.284	100.677	145.043	112.128	92.851	72.368	45.985	118.026	88.02
106	97.313	52.899	71.051	53.131	121.162	69.017	64.838	118.921				106	153.843	133.908	160.871	175.011	79.875	107.035	38.452	122.745	67.788	176.722				106	63.693	99.191	145.532	111.565	88.459	73.573	45.642	115.993	86.664
107	97.054	50.96	68.91	53.782	122.314	65.178	63.618	117.777				107	142.561	131.465	161.879	172.186	80.097	108.24	40.171	123.299	62.249	177.651				107	65.104	99.009	142.616	109.335	81.733	68.591	44.841	115.993	86.972
108	96.236	50.227	68.415	56.224	125.449	66.057	62.661	124.24				108	143.497	132.997	160.335	172.204	79.365	103.401	38.409	122.75	66.101	177.405				108	64.693	99.037	144.528	111.996	87.941	69.984	45.508	117.456	90.314
109	97.229	49.647	69.721	55.722	124.728	67.533	60.72	126.432				109	144.823	132.73	162.654	170.912	79.351	106.581	37.236	123.596	67.54	177.308				109	64.895	99.267	146.668	108.915	96.989	73.729	46.089	116.969	89.686
110	95.797	50.652	69.434	53.129	125.592	65.298	66.412	123.924				110	156.114	133.241	161.558	172.364	77.055	108.63	38.78	123.86	68.068	176.352				110	63.941	100.234	145.909	110.087	89.287	69.107	44.739	119.056	88.132
111	94.3	50.964	69.617	54.789	125.581	66.079	67.385	124.502				111	148.635	132.067	163.065	171.666	78.113	108.94	40.887	118.944	61.06	170.657				111	64.376	99.577	149.321	109.452	97.246	73.456	44.747	121.115	87.059
112	96.696	51.147	68.768	54.918	126.797	64.729	60.931	124.744				112	144.205	132.191	160.82	166.277	77.737	105.849	40.026	123.463	63.207	173.616				112	63.125	100.174	147.993	109.603	91.592	71.078	46.155	120.34	87.038
113	95.789	55.836	67.492	52.653	128.96	66.509	64.5	125.749				113	141.15	129.841	161.596	167.818	79.468	107.576	40.314	122.063	63.588	173.486				113	63.175	102.712	145.734	110.731	97.184	69.318	47.921	118.706	90.04
114	97.515	51.396	68.14	56.88	130.606	67.808	65.447	127.157				114	143.44	129.159	164.171	170	75.75	110.613	40.416	121.389	62.594	173.75				114	61.817	100.607	141.068	112.513	94.081	69.848	46.3	117.515	88.589
115	96.074	53.347	68.587	55.623	131	63.986	62.737	123.362				115	154.732	130.957	163.196	170.836	82.718	105.377	41.998	121.046	61.306	175.34				115	61.029	103.114	143.687	114.771	94.787	72.278	46.576	117.61	88.272
116	95.817	52.716	66.104	54.22	129.531	65.328	61.427	125.847				116	163.663	128.08	159.417	170.563	81.652	109.98	40.871	119.108	59.479	175.532				116	62.1	101.06	143.22	110.933	94.717	69.605	45.532	121.844	87.591
117	94.161	53.049	65.852	55.742	127.129	67.634	67.323	124.153				117	159.461	128.762	162.035	168.211	76.855	114.467	42.101	119.045	60.421	173.858				117	60.375	102.808	144.412	109.285	93.024	70.274	45.571	120.801	90.292
118	94.937	50.389	67.249	52.245	126.456	68.892	65.381	125.817				118	162.51	126.113	158.613	168.879	76.544	110.625	41.744	121.693	61.2	176.697				118	63.549	102.178	143.88	107.474	94.242	71.128	44.343	123.109	89.831
119	94.998	51.553	68.325	52.282	128.415	68.349	63.974	123.217				119	151.326	126.519	160.148	169.025	74.517	104.813	42.621	117.957	57.896	170.174				119	63.369	104.255	144.318	110.65	96.339	74.98	44.053	120.62	90.988
120	92.876	51.101	69.36	54.352	128.167	67.369	62.643	125.453				120	150.622	128.371	160.049	170.021	74.383	105.243	43.118	120.232	62.303	173.53				120	60.022	102.634	148.993	112.857	94.459	74.041	44	122.635	89.039
121	93.411	52.467	68.934	55.97	129.336	69.241	62.484	121.231				121	154.257	127.585	161.381	162.86	72.098	106.226	42.669	119.094	61.427	175.333				121	57.856	103.382	147.625	110.074	96.19	76.298	44.284	121.773	89.995
122	94.234	49.623	68.004	56.701	126.638	67.323	62.632	120.247				122	162.949	129.096	166.698	166.518	72.437	112.391	42.965	122.436	60.33	174.456				122	57.953	106.954	148.336	109.06	96.35	80.088	43.362	125.574	89.275
123	94.533	50.545	69.498	56.947	126.157	62.972	60.603	118.798				123	165.265	129.457	161.106	164.761	75.914	110.131	41.246	123.274	61.513	170.885				123	60.008	104.974	151.176	113.488	92.753	78.658	44.502	122.589	90.697
	R1 - FOLD CHANGE								AVG				R2 - FOLD CHANGE										AVG				R3 - FOLD CHANGE
1	1	1	1	1	1	1	1	1	1			1	1	1	1	1	1	1	1	1	1	1	1		0	1	1	1	1	1	1	1	1	1	1	1
2	0.997731	0.978131	1.04108	0.875903	1.03768	0.903234	1.00401	0.98933	0.978387			2	1.01184	0.991091	1.01107	0.967556	1.00431	0.947611	1.06607	1.0088	0.995191	1.0728	1.00763		10	2	1.08515	0.975278	1.06418	1.02041	1.04364	1.05344	0.964103	1.0191	1.02759	1.0281
3	1.001	0.945842	1.01872	0.981696	1.02976	0.900906	0.9666	0.987202	0.978965			3	1.06368	0.984458	1.00978	0.985311	1.02915	0.948197	1.05012	0.991231	0.943252	0.992381	0.999755		20	3	1.01219	0.993453	1.04969	1.03676	0.999199	1.03028	0.974717	1.05389	1.03405	1.02047
4	0.651276	0.959075	1.0243	1.02484	1.03805	0.919851	1.03351	1.03633	0.960904			4	1.07662	0.988186	1.00243	0.991543	1.04124	0.967821	1.06715	0.988649	0.946769	1.00472	1.00751		30	4	1.03728	1.03864	1.06319	1.02425	0.965777	1.00583	0.983779	1.04002	1.03419	1.02144
5	1.04778	1.001	1.01999	0.984057	1.07638	0.968118	1.05918	1.0545	1.02638			5	1.0624	0.983121	0.980985	0.974587	1.07068	0.975662	1.00051	0.985542	1.02519	0.999304	1.0058		40	5	1.02183	1.01056	1.05087	1.02372	0.950411	1.0539	0.988335	1.04034	1.05003	1.02111
6	1.03365	0.972726	1.03857	0.876666	1.07376	0.924939	0.917818	1.04197	0.985012			6	0.954983	0.992647	0.962358	0.964726	1.00874	0.937356	0.990897	1.00097	0.98878	1.03018	0.983164		50	6	1.04531	1.00054	1.03741	1.04576	0.993905	0.972119	1.02418	1.05813	1.05279	1.02557
7	1.01968	1.00719	1.01183	0.840094	1.06779	0.905735	0.934054	1.02426	0.976329			7	0.943144	1.00143	0.973329	0.97342	1.08475	0.945283	1.06122	0.966654	0.926816	0.986387	0.986243		60	7	1.01465	1.02986	1.08402	1.02018	0.983804	0.951855	0.993742	1.04137	1.01432	1.01487
8	0.8805	0.859117	0.897648	0.764336	0.913373	0.858502	0.909571	0.937144	0.877524			8	0.953449	0.90987	0.91927	0.92012	0.976687	0.851346	1.01028	0.926598	0.889471	0.987801	0.934489		70	8	0.752935	0.81698	0.935955	0.892993	0.817838	0.873272	0.825423	0.96123	0.923836	0.866718
9	0.823922	0.755231	0.839196	0.692682	0.842889	0.753687	0.864802	0.861034	0.80418			9	0.943674	0.878349	0.882494	0.874769	0.897697	0.82498	1.01468	0.883107	0.870571	0.932061	0.900238		80	9	0.701391	0.7692	0.864659	0.872853	0.866941	0.770884	0.751777	0.866875	0.856354	0.813437
10	0.825619	0.716534	0.824115	0.695006	0.858384	0.76142	0.85882	0.873958	0.801732			10	0.932037	0.870558	0.891544	0.868494	0.927274	0.828465	0.902731	0.858334	0.889088	0.909879	0.88784		90	10	0.774589	0.842812	0.896767	0.925983	0.905943	0.801347	0.817062	0.894172	0.839015	0.855299
11	0.862864	0.74222	0.879847	0.719012	0.886394	0.802329	0.815834	0.900894	0.826174			11	0.986313	0.897696	0.875874	0.870481	0.953992	0.795572	0.88207	0.871612	0.881815	0.888541	0.890397		100	11	0.844669	0.886977	0.954469	0.977836	1.04676	0.858147	0.879193	0.936586	0.923766	0.923156
12	0.942002	0.807745	1.00194	0.775958	0.966531	0.850654	0.967157	0.947957	0.907493			12	0.988921	0.930696	0.920614	0.908574	0.957731	0.843776	0.904009	0.887105	0.933994	0.937633	0.921305		110	12	0.900312	0.946314	1.01246	1.02065	0.990786	0.943413	0.93056	0.976738	1.03353	0.972752
13	0.941928	0.826828	1.06809	0.806719	1.03493	0.952422	0.956569	0.989897	0.947174			13	1.05958	0.93805	0.949674	0.929722	1.00143	0.891837	0.967219	0.902296	0.936817	0.951467	0.952809		120	13	0.9473	0.967677	1.0476	1.0413	0.967064	0.962533	0.968209	1.01758	1.01343	0.992522
14	1.01786	0.888731	1.118	0.855566	1.18386	1.03599	1.06465	1.04709	1.02647			14	1.18749	0.968157	0.991578	0.935705	1.0101	0.887596	1.05042	0.945001	0.932702	0.983094	0.989185		130	14	0.992256	0.967407	1.07924	1.0716	0.952643	0.928208	0.997647	1.02999	1.07326	1.01025
15	0.989928	0.924446	1.18132	0.951988	1.28907	1.07492	1.14255	1.08005	1.07929			15	1.24512	1.02592	1.03129	0.965709	1.01598	0.872056	1.05221	0.941803	0.975669	0.995431	1.01212		140	15	0.953993	0.959408	1.08255	1.10314	0.964804	0.900248	0.996946	1.0568	1.06924	1.00968
16	0.991238	0.961304	1.27184	0.900708	1.27383	1.18511	1.28214	1.10224	1.12105			16	1.34681	1.09657	1.09456	1.01179	1.00493	0.865172	1.09558	0.971163	0.99555	1.01585	1.0498		150	16	0.907705	0.949103	1.04681	1.11225	1.02303	0.872873	0.917943	1.07543	1.03734	0.99361
17	1.03084	1.06931	1.44692	0.978645	1.39827	1.23292	1.30539	1.15745	1.20247			17	1.48709	1.13755	1.11851	1.02972	1.00993	0.863558	1.11936	0.969486	1.0006	0.997077	1.07329		160	17	0.914468	0.934458	1.0534	1.10186	1.03085	0.862781	0.9234	1.08662	0.992817	0.988961
18	1.05047	1.10798	1.61779	1.10594	1.42688	1.32902	1.49978	1.25142	1.29866			18	1.4328	1.15212	1.13398	1.02519	0.948991	0.86063	1.10612	0.977049	1.01488	0.991494	1.06433		170	18	0.875188	0.94193	1.08465	1.13396	1.00175	0.850611	0.9233	1.07806	1.06484	0.994922
19	1.04822	1.10965	1.68666	1.23432	1.56125	1.4539	1.77853	1.30914	1.39771			19	1.59565	1.21976	1.16398	1.04346	0.931417	0.851018	1.06566	0.967297	0.975406	0.950887	1.07645		180	19	0.848628	0.941859	1.07619	1.14564	1.08859	0.878465	0.89266	1.06986	1.05309	0.999443
20	1.08523	1.24641	1.8458	1.24736	1.69651	1.46394	1.94628	1.39222	1.49047			20	1.44454	1.24107	1.19806	1.02936	0.929155	0.819182	1.02531	0.94445	0.975502	0.926679	1.05333		190	20	0.844213	0.884942	1.03816	1.13793	1.20013	0.896546	0.85351	1.08051	0.985235	0.991243
21	1.11889	1.24664	1.94466	1.21692	1.78605	1.57982	1.99298	1.40848	1.53681			21	1.62731	1.27504	1.25478	1.09383	0.936942	0.809584	1.04863	0.956339	0.987033	0.939184	1.09287		200	21	0.818003	0.905764	1.02369	1.21423	1.47117	0.899768	0.80735	1.06384	1.05482	1.02874
22	1.16839	1.3274	1.96369	1.48963	1.84001	1.58764	2.22422	1.46875	1.63372			22	1.54776	1.27197	1.27125	1.10414	0.906865	0.747554	1.13123	0.945237	0.925979	0.918258	1.07702		210	22	0.808017	0.854142	1.03473	1.22032	1.50992	0.84414	0.855062	1.08068	1.02263	1.02551
23	1.2027	1.36662	2.04715	1.55315	1.90593	1.591	2.33077	1.53142	1.69109			23	1.57173	1.32578	1.29552	1.17377	0.893125	0.71796	1.14524	0.953206	1.00825	0.957778	1.10424		220	23	0.806405	0.848164	1.02252	1.20162	1.48087	0.846936	0.849254	1.08854	1.05283	1.0219
24	1.20085	1.37473	2.10129	1.53496	1.94589	1.60822	2.22964	1.55077	1.6933			24	1.62162	1.35157	1.33719	1.1977	0.919058	0.755152	1.13731	0.938827	1.02926	0.997879	1.12856		230	24	0.796384	0.85659	1.00933	1.2247	1.4742	0.854792	0.863823	1.10004	1.02553	1.02282
25	1.26898	1.47817	2.15219	1.60309	2.02285	1.61271	2.31647	1.56986	1.75304			25	1.51987	1.38879	1.36438	1.20198	0.957112	0.727301	1.14979	0.93576	0.999641	0.944587	1.11892		240	25	0.825922	0.839311	1.05333	1.2496	1.624	0.897771	0.849454	1.10859	1.06411	1.0569
26	1.24118	1.50664	2.20283	1.55533	2.0683	1.59307	2.2928	1.58302	1.7554			26	1.68395	1.44921	1.37173	1.24309	0.919772	0.703378	1.1524	0.922417	1.04402	0.976868	1.14668		250	26	0.801254	0.884244	1.02187	1.25467	1.7279	0.883205	0.858867	1.13159	1.02574	1.06548
27	1.35824	1.48742	2.33573	1.65862	2.11653	1.63984	2.35013	1.65102	1.82469			27	1.70222	1.48761	1.40662	1.31006	0.958041	0.726087	1.26757	0.949248	1.05711	1.03497	1.18995		260	27	0.807842	0.87653	1.01059	1.29172	1.80167	0.899635	0.887954	1.1417	1.06287	1.08672
28	1.39482	1.54166	2.35993	1.60661	2.07829	1.63809	2.4377	1.66258	1.83996			28	1.67546	1.47492	1.41195	1.31161	1.02065	0.703006	1.24338	0.899623	1.03452	1.04559	1.18207		270	28	0.810365	0.892912	1.02966	1.33737	1.70804	0.882193	0.867678	1.14432	1.0453	1.07976
29	1.37344	1.51341	2.48411	1.66061	2.09037	1.60914	2.48388	1.6797	1.86183			29	1.64552	1.52896	1.45279	1.34291	1.01774	0.713204	1.29278	0.933086	1.06883	1.10837	1.21042		280	29	0.803882	0.901053	1.0441	1.3119	1.72996	0.930898	0.886753	1.15056	1.04582	1.08944
30	1.44766	1.55013	2.4169	1.68476	2.06153	1.67748	2.38579	1.72107	1.86817			30	1.68294	1.57256	1.44931	1.38197	1.01586	0.742627	1.30608	0.947989	1.08869	1.13384	1.23219		290	30	0.788255	0.887874	1.00378	1.30839	1.77586	0.927915	0.831231	1.16035	1.05106	1.08163
31	1.49857	1.58253	2.41471	1.52875	2.09463	1.6909	2.41336	1.73356	1.86963			31	1.695	1.57738	1.48105	1.40184	1.03727	0.719989	1.23796	0.954897	1.09438	1.1651	1.23649		300	31	0.787729	0.911244	0.99242	1.33352	1.68329	0.973318	0.832032	1.17608	1.06526	1.08388
32	1.50527	1.56618	2.44755	1.54051	2.09375	1.76409	2.21578	1.72367	1.8571			32	1.63505	1.56891	1.49033	1.41563	1.12681	0.755338	1.276	0.930596	1.11775	1.13992	1.24563		310	32	0.826448	0.898634	0.968708	1.34731	1.60826	0.966794	0.849955	1.15867	1.05925	1.076
33	1.54201	1.57214	2.43724	1.5781	2.08698	1.77502	2.27352	1.75296	1.87725			33	1.65062	1.56448	1.50374	1.3838	1.14593	0.720503	1.2893	0.935943	1.09254	1.13299	1.24199		320	33	0.87221	0.928281	1.0069	1.37171	1.79532	0.994514	0.908982	1.18406	1.10057	1.12917
34	1.55173	1.66597	2.39164	1.54244	2.10886	1.73497	2.24714	1.79731	1.88001			34	1.7088	1.58753	1.49846	1.43484	1.1816	0.783146	1.27391	0.927148	1.065	1.14327	1.26037		330	34	0.888538	0.947993	0.978077	1.43021	1.89135	1.10601	0.955843	1.19596	1.15003	1.17156
35	1.59453	1.6672	2.401	1.66261	2.13215	1.79644	2.2727	1.82637	1.91912			35	1.7741	1.61754	1.55728	1.44981	1.19063	0.803128	1.30776	0.941462	1.08541	1.23378	1.29609		340	35	0.990469	0.988827	1.00311	1.45129	1.89558	1.04423	1.07675	1.23746	1.1958	1.20928
36	1.60549	1.67887	2.41683	1.68466	2.16076	1.86578	2.3343	1.87769	1.95305			36	1.80685	1.64253	1.56802	1.44758	1.19875	0.824723	1.33205	0.986276	1.10694	1.26779	1.31815		350	36	0.99548	1.011	1.00809	1.44231	1.98071	1.10739	1.18824	1.2428	1.20261	1.24207
37	1.61933	1.67349	2.55397	1.72428	2.11302	1.68072	2.25921	1.83775	1.93272			37	1.7942	1.61372	1.57395	1.44912	1.1882	0.840134	1.37389	1.01777	1.13108	1.23878	1.32209		360	37	1.0493	1.02602	1.0352	1.47801	2.15518	1.12585	1.1954	1.29622	1.34118	1.30026
38	1.59603	1.72021	2.57014	1.72737	2.05424	1.70827	2.23841	1.84836	1.93288			38	1.71121	1.61566	1.58567	1.43911	1.19922	0.909491	1.40155	0.995924	1.10787	1.20601	1.31717		370	38	1.09685	1.02508	1.05423	1.52879	1.99969	1.16899	1.31621	1.35425	1.3804	1.32494
39	1.64569	1.71993	2.52748	1.76383	2.09433	1.80454	2.30688	1.83378	1.96206			39	1.80534	1.63131	1.59825	1.46394	1.19139	0.881511	1.35399	1.00018	1.17398	1.28819	1.33881		380	39	1.154	1.06544	1.04121	1.60186	1.8965	1.22091	1.3468	1.40915	1.46157	1.35527
40	1.64578	1.72127	2.55443	1.78155	2.14628	1.78807	2.44412	1.84006	1.99019			40	1.93237	1.66514	1.61288	1.49103	1.26945	0.931058	1.33113	0.986067	1.16271	1.31841	1.37002		390	40	1.1773	1.09468	1.14171	1.63823	1.88508	1.27803	1.39586	1.486	1.39404	1.38788
41	1.62875	1.6512	2.48834	1.9367	2.09886	1.80351	2.42402	1.83391	1.98316			41	1.87029	1.67102	1.59247	1.50686	1.32305	0.933957	1.34177	1.04835	1.18015	1.39926	1.38672		400	41	1.18638	1.10561	1.16012	1.6407	1.87266	1.28466	1.40022	1.5325	1.40803	1.39899
42	1.61121	1.70252	2.57646	1.93492	2.10503	1.75895	2.30762	1.7891	1.97323			42	1.73227	1.66449	1.59737	1.5118	1.36387	0.923545	1.43822	1.00265	1.20056	1.36319	1.3798		410	42	1.31834	1.11785	1.17337	1.6522	1.89212	1.31862	1.45684	1.63799	1.50153	1.4521
43	1.66998	1.73762	2.53482	1.84151	2.12098	1.77401	2.22652	1.84455	1.96875			43	1.86029	1.6763	1.60048	1.50881	1.38673	0.935528	1.41685	1.04003	1.25058	1.40874	1.40843		420	43	1.39434	1.108	1.23542	1.6396	2.00844	1.35608	1.39521	1.64562	1.63423	1.49077
44	1.65552	1.64067	2.54266	1.82564	2.1681	1.7473	2.26259	1.7992	1.95521			44	1.72637	1.68757	1.6006	1.54536	1.27659	0.972677	1.37588	1.0561	1.2318	1.35658	1.38295		430	44	1.50226	1.13315	1.23963	1.69071	2.07597	1.40402	1.34475	1.70178	1.58064	1.51921
45	1.68443	1.67773	2.53874	1.97305	2.14668	1.7728	2.31539	1.82488	1.99171			45	2.0446	1.71418	1.59971	1.53921	1.35746	0.989031	1.47683	1.0682	1.30986	1.44128	1.45404		440	45	1.46862	1.11716	1.27914	1.72079	2.28297	1.40766	1.44718	1.75412	1.62321	1.56676
46	1.73187	1.65285	2.54563	1.9181	2.20156	1.83134	2.36621	1.7935	2.00513			46	2.04897	1.69801	1.59685	1.55062	1.38799	0.987574	1.42375	1.06185	1.28675	1.43225	1.44746		450	46	1.53141	1.14812	1.26223	1.72065	2.0285	1.5084	1.51207	1.78487	1.62445	1.56897
47	1.73084	1.63839	2.50498	1.94367	2.10562	1.75006	2.24179	1.77616	1.96144			47	1.9735	1.72415	1.60549	1.5404	1.35694	1.0736	1.33241	1.06104	1.25981	1.39209	1.43194		460	47	1.60661	1.17777	1.33907	1.71557	2.3295	1.47136	1.55853	1.85751	1.6149	1.63009
48	1.74777	1.58008	2.46253	1.87125	2.1271	1.65951	2.30213	1.79178	1.94277			48	2.10239	1.73392	1.58748	1.57283	1.41314	1.11263	1.41879	1.0613	1.22276	1.39178	1.4617		470	48	1.54119	1.18554	1.34058	1.71957	2.36993	1.51357	1.5347	1.87341	1.74659	1.64723
49	1.77578	1.56142	2.46447	1.94632	2.10685	1.73066	2.20196	1.8324	1.95248			49	1.95391	1.71244	1.58941	1.52407	1.33248	1.08927	1.3968	1.04489	1.20874	1.43278	1.42848		480	49	1.65983	1.19903	1.30605	1.70287	2.38561	1.49738	1.68789	1.94385	1.69446	1.67522
50	1.7358	1.60212	2.42096	1.97022	2.11951	1.87906	2.28284	1.807	1.97719			50	1.8605	1.74011	1.58361	1.58914	1.36913	1.11328	1.42385	1.09856	1.26125	1.46021	1.44996		490	50	1.67641	1.19364	1.39226	1.72388	2.4067	1.54187	1.75198	1.94296	1.76164	1.71015
51	1.82901	1.62011	2.45469	2.00225	2.11489	1.77464	2.07914	1.78558	1.95754			51	1.87557	1.7399	1.60239	1.57544	1.3668	1.10632	1.43556	1.0938	1.23879	1.49773	1.45323		500	51	1.67679	1.19293	1.45	1.78846	2.35628	1.52925	1.73831	1.97466	1.756	1.71808
52	1.78723	1.65042	2.36614	1.96953	2.12654	1.7925	2.08987	1.79574	1.94725			52	1.97923	1.69947	1.57913	1.60378	1.31812	1.17529	1.36325	1.09947	1.24075	1.47218	1.45307		510	52	1.81835	1.18915	1.46152	1.78296	2.28784	1.55708	1.80685	1.99966	1.7818	1.7428
53	1.79669	1.53877	2.37889	2.0268	2.1444	1.83338	2.26271	1.79134	1.97162			53	1.88061	1.72228	1.6061	1.62803	1.36192	1.12477	1.39465	1.06739	1.2634	1.47178	1.45209		520	53	1.77525	1.20213	1.47014	1.82554	2.11223	1.55655	1.75063	2.02119	1.78508	1.72208
54	1.78509	1.57094	2.38239	2.10311	2.15252	1.83536	2.19657	1.79488	1.97761			54	1.88249	1.73626	1.60187	1.59444	1.3838	1.11352	1.3946	1.07989	1.2445	1.45398	1.44854		530	54	1.93728	1.19572	1.51767	1.84088	2.18734	1.64117	1.76424	2.03688	1.79526	1.76849
55	1.80636	1.50525	2.42972	2.06257	2.11908	1.81377	2.1054	1.79797	1.95502			55	1.8937	1.78022	1.6284	1.60337	1.46674	1.15151	1.35527	1.11472	1.31905	1.56006	1.4873		540	55	2.06153	1.19778	1.53968	1.87922	2.26489	1.6576	1.70822	2.03395	1.79961	1.79361
56	1.78708	1.53748	2.44904	2.04053	2.15981	1.7969	2.25877	1.83172	1.98267			56	1.92617	1.72051	1.59516	1.67834	1.50561	1.12232	1.42165	1.06134	1.29005	1.51315	1.48343		550	56	2.07236	1.24212	1.51048	1.85611	2.31476	1.69275	1.8086	2.0395	1.81398	1.81674
57	1.77011	1.55286	2.39899	2.08019	2.16327	1.90717	2.26029	1.84715	1.9975			57	1.90324	1.71742	1.61995	1.6455	1.57988	1.18867	1.40033	1.11469	1.25833	1.4991	1.49271		560	57	2.09895	1.2574	1.51948	1.89189	2.55925	1.72916	1.80915	2.07137	1.88661	1.86925
58	1.78568	1.5642	2.45847	2.07692	2.17618	1.82294	2.19813	1.8526	1.99189			58	2.01383	1.75293	1.6471	1.64774	1.51063	1.11796	1.46103	1.13416	1.24477	1.56748	1.50976		570	58	2.27412	1.28177	1.59529	1.91392	2.5349	1.7997	1.82172	2.04892	1.87734	1.9053
59	1.78841	1.5535	2.45649	2.1262	2.13401	1.79322	2.10139	1.84668	1.97499			59	1.81322	1.75102	1.63617	1.61499	1.4866	1.09729	1.38678	1.06872	1.31788	1.53191	1.47046		580	59	2.23501	1.29506	1.5621	1.94463	2.36859	1.8811	1.76685	2.0494	1.86293	1.88507
60	1.77701	1.54999	2.48404	2.0613	2.14393	1.83165	2.20326	1.84296	1.98677			60	1.98965	1.74739	1.61694	1.66369	1.47682	1.14637	1.37368	1.0903	1.33049	1.54188	1.49772		590	60	2.20761	1.29863	1.58678	1.97452	2.50992	1.83897	1.81661	2.059	1.97414	1.91847
61	1.78989	1.54066	2.49611	1.98845	2.14127	1.79621	2.2069	1.84743	1.97587			61	1.85735	1.74126	1.63264	1.64363	1.53814	1.179	1.45495	1.13555	1.35235	1.53874	1.50736		600	61	2.23228	1.29764	1.6099	1.92111	2.70595	1.89671	1.90758	2.09802	1.90463	1.95265
62	1.80024	1.5096	2.52603	2.08102	2.17996	1.83841	2.29102	1.82841	2.00684			62	1.94991	1.75836	1.6177	1.65898	1.45591	1.22084	1.50665	1.1527	1.38314	1.54575	1.52499		610	62	2.24353	1.29882	1.63576	1.9073	2.68083	1.85948	1.85827	2.13352	1.95543	1.95255
63	1.79647	1.60368	2.47916	2.01983	2.18169	1.82659	2.32442	1.85835	2.01127			63	1.88236	1.74369	1.61153	1.66684	1.51244	1.2823	1.59901	1.16997	1.39266	1.55892	1.54197		620	63	2.23631	1.28214	1.62029	1.96453	2.63141	1.92584	1.91123	2.12225	1.95847	1.96139
64	1.79341	1.58716	2.44964	1.89417	2.15418	1.79445	2.34062	1.84675	1.98255			64	1.93516	1.7865	1.6447	1.71081	1.41069	1.23828	1.56086	1.1852	1.45791	1.56381	1.54939		630	64	2.2628	1.29177	1.66106	1.95595	2.49721	1.93231	1.90463	2.07457	1.96165	1.9491
65	1.81795	1.5552	2.48298	1.93666	2.15941	1.72238	2.2941	1.84322	1.97649			65	1.93622	1.77851	1.63881	1.70908	1.52099	1.29581	1.58586	1.17576	1.46623	1.55021	1.56575		640	65	2.19458	1.27358	1.64928	1.93675	2.43692	1.98069	1.882	2.08563	1.92655	1.92955
66	1.77924	1.50238	2.44928	1.85084	2.14478	1.79491	2.16682	1.821	1.93866			66	1.98957	1.76215	1.62503	1.71574	1.5259	1.29916	1.54674	1.19855	1.43546	1.47436	1.55727		650	66	2.25635	1.27774	1.64184	1.97013	2.59599	1.94392	1.9237	2.10407	1.87035	1.95379
67	1.78437	1.50341	2.43837	1.81649	2.08436	1.754	2.30722	1.80918	1.93718			67	2.08086	1.78184	1.63364	1.77197	1.60058	1.27651	1.70507	1.22107	1.48891	1.5566	1.61171		660	67	2.2786	1.30434	1.64226	1.94581	2.51698	1.91524	1.9986	2.1148	1.91216	1.95875
68	1.80203	1.49976	2.49696	1.8625	2.15288	1.77692	2.16589	1.826	1.94787			68	2.07668	1.76804	1.63069	1.75753	1.88408	1.29038	1.69975	1.21945	1.57071	1.59885	1.64961		670	68	2.30867	1.31405	1.6366	1.96956	2.47389	1.95209	1.9996	2.11945	1.87381	1.96086
69	1.7909	1.52486	2.47132	2.00338	2.12476	1.753	2.19264	1.80688	1.95847			69	2.02178	1.71778	1.61707	1.7517	1.96114	1.30194	1.68252	1.26579	1.51035	1.53577	1.63658		680	69	2.31648	1.33698	1.59958	2.02747	2.54236	1.89178	1.94893	2.1244	1.85219	1.96002
70	1.81988	1.48943	2.48962	2.08901	2.11003	1.73592	2.31806	1.84575	1.98721			70	2.05955	1.73529	1.6105	1.78415	2.00819	1.3249	1.60407	1.20246	1.55331	1.50756	1.639		690	70	2.36638	1.32217	1.61423	2.04739	2.43008	1.84744	1.98703	2.14108	1.96043	1.96847
71	1.86351	1.56128	2.42015	1.9907	2.13817	1.76191	2.29897	1.85194	1.98583			71	1.91183	1.70898	1.62713	1.76961	2.02655	1.31762	1.74829	1.26667	1.5725	1.56416	1.65133		700	71	2.28729	1.34741	1.66293	2.04822	2.73961	1.90842	2.04751	2.13828	1.93664	2.01292
72	1.82263	1.53565	2.47528	1.91099	2.06061	1.69553	2.28481	1.85635	1.95523			72	1.91011	1.69866	1.62682	1.76295	2.06765	1.38915	1.70032	1.27106	1.62664	1.60805	1.66614		710	72	2.46179	1.35013	1.72149	2.06578	2.6701	1.98349	2.02699	2.14762	1.92435	2.03908
73	1.84604	1.5128	2.44028	1.91269	2.04592	1.68282	2.11332	1.84786	1.92522			73	1.95556	1.70953	1.6206	1.76344	2.09566	1.44788	1.70313	1.26903	1.62121	1.59536	1.67814		720	73	2.44662	1.36812	1.75698	2.07877	2.59805	2.05621	1.90888	2.17711	1.87446	2.02947
74	1.87952	1.51865	2.44127	1.90626	1.99181	1.76714	2.19984	1.82548	1.94125			74	2.16898	1.75066	1.64319	1.77609	1.95223	1.41722	1.6211	1.31299	1.58312	1.62835	1.68539		730	74	2.45436	1.34287	1.7562	2.07759	2.51346	1.97207	1.9198	2.16741	1.8813	2.00945
75	1.83558	1.56325	2.40503	1.8686	2.03785	1.74242	2.23547	1.83528	1.94044			75	2.17181	1.74378	1.63837	1.77873	1.88291	1.52326	1.66702	1.35621	1.70552	1.60859	1.70762		740	75	2.51754	1.38016	1.73711	2.06708	2.46874	2.06186	1.98538	2.16906	1.86815	2.02834
76	1.84545	1.57053	2.45511	1.94897	2.11695	1.76243	2.26787	1.84816	1.97693			76	1.98881	1.71934	1.59454	1.75771	1.94992	1.48655	1.83523	1.34549	1.62262	1.66364	1.69638		750	76	2.49651	1.38544	1.74467	2.10669	2.52829	2.00226	2.01167	2.15786	1.93603	2.04105
77	1.88109	1.5588	2.46087	2.05099	2.08879	1.74498	2.19145	1.89106	1.9835			77	2.15311	1.73324	1.60546	1.74159	2.00371	1.46783	1.71453	1.35892	1.57887	1.69227	1.70495		760	77	2.46845	1.3505	1.69343	2.0962	2.47426	1.98131	1.96015	2.19998	1.96507	2.02104
78	1.88185	1.55325	2.50936	1.89965	2.05923	1.71571	2.18926	1.8361	1.95555			78	2.07924	1.70174	1.58723	1.78871	1.98943	1.47905	1.82193	1.35742	1.55901	1.59687	1.69606		770	78	2.41035	1.41731	1.72063	2.05177	2.47592	1.96171	1.97271	2.21326	1.93175	2.01727
79	1.82925	1.58632	2.45476	2.00429	2.1077	1.72241	2.21823	1.88277	1.97572			79	2.24362	1.72095	1.59564	1.78463	1.86941	1.56305	1.8811	1.37037	1.64573	1.65432	1.73288		780	79	2.49876	1.38776	1.74025	2.06718	2.61977	1.98482	1.91649	2.24658	1.86941	2.03678
80	1.85613	1.56153	2.47376	2.04569	2.10522	1.72658	2.3726	1.86124	2.00034			80	2.18104	1.70624	1.56689	1.79832	1.98638	1.47468	1.9664	1.38564	1.62035	1.63748	1.73234		790	80	2.50251	1.37116	1.75329	2.06861	2.69769	1.97705	1.98168	2.25442	1.89922	2.05618
81	1.85604	1.5393	2.44865	2.07176	2.07436	1.71769	2.23655	1.8668	1.97639			81	2.08953	1.76392	1.59461	1.74813	1.9439	1.52313	1.81835	1.44175	1.64667	1.68118	1.72512		800	81	2.56947	1.41029	1.7398	2.07056	2.6165	2.10005	1.94538	2.28028	1.94394	2.07514
82	1.84595	1.54272	2.47665	2.0738	2.02388	1.70093	2.22325	1.86534	1.96907			82	2.38013	1.76688	1.60479	1.7806	1.92446	1.52859	1.91746	1.46717	1.58944	1.67129	1.76308		810	82	2.55752	1.4088	1.81234	2.13391	2.96689	2.07155	1.93221	2.2508	1.98168	2.12397
83	1.8617	1.48714	2.38105	2.03893	2.0906	1.72649	2.18305	1.84365	1.95158			83	2.24462	1.7666	1.56863	1.73112	1.92713	1.56535	1.96497	1.43767	1.54379	1.65818	1.74081		820	83	2.56204	1.366	1.84889	2.15096	2.85793	2.08732	1.93296	2.24052	1.96268	2.11214
84	1.82449	1.5949	2.54351	2.03555	2.10906	1.69541	2.18911	1.88452	1.98457			84	2.20461	1.76328	1.59081	1.7192	2.00486	1.62122	1.95842	1.49042	1.60791	1.70708	1.76678		830	84	2.53684	1.37701	1.80652	2.13823	2.59871	2.1606	1.93722	2.20256	1.97859	2.08181
85	1.86799	1.56479	2.49396	1.97509	2.05081	1.69403	2.25617	1.8286	1.96643			85	2.24203	1.73146	1.56417	1.76331	2.00712	1.59302	1.91557	1.50452	1.59875	1.71408	1.7634		840	85	2.55871	1.37075	1.85191	2.14986	2.49793	2.01443	1.97236	2.19854	1.97693	2.06571
86	1.84763	1.5788	2.43816	1.98976	2.03821	1.76918	2.20921	1.78194	1.95661			86	2.47371	1.74456	1.57638	1.77791	1.98895	1.61251	1.87138	1.52354	1.56468	1.71388	1.78475		850	86	2.53712	1.37635	1.84009	2.19503	2.48731	2.11243	1.94588	2.22066	1.93275	2.07196
87	1.83313	1.52172	2.4217	2.02677	2.02402	1.67914	2.27192	1.82515	1.95044			87	2.35861	1.77538	1.58123	1.79778	1.97123	1.5936	1.90636	1.50235	1.50135	1.75249	1.77404		860	87	2.47419	1.38666	1.84821	2.20395	2.64131	2.02	1.97897	2.16556	1.91672	2.07062
88	1.84962	1.53002	2.42566	1.97029	2.02433	1.76211	2.20434	1.85618	1.95282			88	2.28121	1.78133	1.61527	1.8012	1.97173	1.58125	1.99934	1.52805	1.4887	1.72686	1.77749		870	88	2.48229	1.38713	1.81234	2.18222	2.55607	2.03701	1.98067	2.21674	1.98519	2.07107
89	1.79383	1.47798	2.41965	1.93198	2.0324	1.75426	2.30889	1.87758	1.94957			89	2.37294	1.77095	1.58714	1.81346	2.0578	1.59784	2.02946	1.49518	1.44649	1.72482	1.78961		880	89	2.46302	1.3807	1.85692	2.17749	2.50428	2.0511	2.03655	2.18322	2.00786	2.07346
90	1.79854	1.42995	2.42753	2.01598	2.06316	1.79943	2.18127	1.86635	1.94777			90	2.19462	1.74888	1.58581	1.78989	2.06375	1.61978	1.90391	1.53484	1.47661	1.78113	1.76992		890	90	2.50163	1.35283	1.81385	2.24712	2.64592	2.1349	1.97827	2.22531	2.0255	2.10282
91	1.83353	1.45285	2.38998	1.92014	2.10156	1.78853	2.18093	1.87114	1.94233			91	2.17849	1.76975	1.60506	1.80095	2.04582	1.59563	2.02767	1.55263	1.48437	1.79515	1.78555		900	91	2.39287	1.36329	1.8572	2.21796	2.32555	2.10497	1.97882	2.21102	1.96467	2.04626
92	1.77251	1.43003	2.36961	1.81834	2.1329	1.81015	2.19628	1.88275	1.92657			92	1.98863	1.72975	1.58807	1.82375	1.93275	1.63481	2.04925	1.50004	1.37903	1.7258	1.73519		910	92	2.42843	1.4185	1.89578	2.19926	2.61962	2.1145	1.98448	2.2037	1.94295	2.08969
93	1.77849	1.42323	2.46401	1.83265	2.05129	1.70315	2.19565	1.84212	1.91132			93	2.1759	1.71199	1.56893	1.80149	1.97326	1.63762	1.95362	1.51794	1.45683	1.77705	1.75746		920	93	2.36028	1.40465	1.87512	2.18326	2.64787	1.99792	2.04281	2.26122	1.92398	2.07746
94	1.79778	1.47711	2.41608	2.00087	2.10533	1.7789	2.22113	1.90906	1.96328			94	2.16479	1.77133	1.62549	1.76807	2.00143	1.65223	2.00143	1.56128	1.5402	1.81193	1.78982		930	94	2.22545	1.40169	1.87216	2.20853	2.60709	1.96634	1.98388	2.24613	1.95079	2.05134
95	1.75818	1.42181	2.44921	1.96859	2.04549	1.74771	2.31294	1.96159	1.95819			95	2.25464	1.75638	1.61101	1.75032	1.96835	1.63006	2.04874	1.56788	1.62126	1.83337	1.8042		940	95	2.23025	1.3835	1.84101	2.22117	2.53598	1.99963	2.01016	2.24398	2.01292	2.05318
96	1.78564	1.48411	2.42046	1.93746	2.07281	1.7574	2.26939	1.8869	1.95177			96	2.18228	1.72606	1.61433	1.73334	2.00883	1.62445	1.97423	1.5809	1.56853	1.84044	1.78534		950	96	2.28645	1.42398	1.83968	2.24818	2.61796	1.94285	2.05092	2.2851	1.94614	2.07125
97	1.81647	1.52422	2.38041	1.93249	2.07295	1.68389	2.09392	1.89637	1.92509			97	2.18371	1.68579	1.5407	1.80259	1.85309	1.58412	2.00921	1.59129	1.58188	1.78897	1.76214		960	97	2.37885	1.42993	1.87628	2.24042	2.70661	2.02447	2.13743	2.24742	1.98842	2.11443
98	1.74567	1.41939	2.45165	1.98998	2.04875	1.73376	2.26222	1.87052	1.94024			98	2.10417	1.68796	1.59393	1.81034	1.9478	1.62852	1.97034	1.54305	1.5554	1.79172	1.76332		970	98	2.35401	1.41752	1.85116	2.17837	2.43117	1.93487	2.19671	2.27318	1.97808	2.06834
99	1.76995	1.44661	2.44815	1.92508	2.06015	1.76858	2.10915	1.89427	1.92774			99	2.11377	1.68633	1.57098	1.84311	1.98357	1.56428	2.10412	1.53266	1.56765	1.83063	1.77971		980	99	2.30688	1.41153	1.91395	2.20494	2.44178	1.91359	2.1957	2.22498	1.98238	2.06619
100	1.78878	1.47511	2.46496	2.02259	2.09327	1.76067	2.12643	1.90327	1.95439			100	2.30618	1.70348	1.56443	1.83231	1.93201	1.49791	1.93152	1.54859	1.58219	1.77764	1.76763		990	100	2.32219	1.40834	1.8947	2.18322	2.65545	1.86555	2.13007	2.25437	2.04804	2.08466
101	1.80741	1.56484	2.50336	1.96248	2.13884	1.78764	2.21051	1.95442	1.99119			101	2.2782	1.72431	1.55029	1.83803	1.8298	1.55669	1.93607	1.53761	1.51252	1.81591	1.75794		1000	101	2.42826	1.44165	1.90673	2.14658	2.4837	1.90837	2.20532	2.23249	2.00405	2.08413
102	1.81011	1.52303	2.45115	2.02531	2.10297	1.81417	2.30016	1.9225	1.99368			102	2.19708	1.72847	1.58298	1.85823	2.0482	1.63119	1.95402	1.58144	1.53066	1.79844	1.79107		1010	102	2.3627	1.45253	1.87612	2.15682	2.71248	1.89761	2.26775	2.28125	1.9829	2.11002
103	1.79782	1.48642	2.34449	1.97919	2.01856	1.83993	2.13642	1.87878	1.9352			103	2.40149	1.74607	1.58264	1.92335	1.96995	1.62741	1.92503	1.61339	1.55324	1.84963	1.81922		1020	103	2.39693	1.44172	1.88149	2.17014	2.57447	1.95912	2.21793	2.22029	2.00487	2.09633
104	1.77161	1.46321	2.47687	1.96336	2.10309	1.85465	2.36543	1.98804	1.99828			104	2.26086	1.68359	1.55063	1.85992	1.93487	1.50872	1.91792	1.57015	1.60104	1.82893	1.77166		1030	104	2.37055	1.42394	1.89707	2.12428	2.51864	1.91007	2.15535	2.16446	2.05466	2.06878
105	1.80673	1.50575	2.46451	1.92322	2.05401	1.8978	2.34255	1.89579	1.98629			105	2.00558	1.72091	1.58003	1.86109	1.88851	1.58199	1.93403	1.57525	1.55815	1.81959	1.75251		1040	105	2.39266	1.43292	1.90864	2.20317	2.65691	1.92709	2.30224	2.20523	2.05957	2.12094
106	1.79514	1.47372	2.50939	1.92958	2.01651	1.9841	2.4089	1.87434	1.99896			106	2.20491	1.72145	1.60157	1.89019	1.9021	1.52874	1.96645	1.60888	1.62176	1.86492	1.7911		1050	106	2.23179	1.41177	1.91507	2.19211	2.53123	1.95918	2.28507	2.16724	2.02784	2.08014
107	1.79037	1.4197	2.43378	1.95322	2.03568	1.87374	2.36358	1.85631	1.9658			107	2.04321	1.69004	1.6116	1.85968	1.90739	1.54595	2.05436	1.61615	1.48925	1.87473	1.76924		1060	107	2.28123	1.40918	1.8767	2.14829	2.33877	1.82651	2.24497	2.16724	2.03505	2.03644
108	1.77528	1.39928	2.4163	2.04191	2.08786	1.89901	2.32802	1.95817	1.98823			108	2.05663	1.70974	1.59623	1.85988	1.88996	1.47684	1.96425	1.60895	1.5814	1.87213	1.7616		1070	108	2.26683	1.40958	1.90186	2.20057	2.51641	1.86361	2.27836	2.19458	2.11325	2.08278
109	1.7936	1.38312	2.46242	2.02368	2.07586	1.94144	2.25591	1.99272	1.99109			109	2.07563	1.7063	1.61932	1.84592	1.88962	1.52226	1.90427	1.62004	1.61583	1.87111	1.76703		1080	109	2.27391	1.41285	1.93002	2.14004	2.77532	1.96333	2.30745	2.18548	2.09856	2.12077
110	1.76718	1.41112	2.45229	1.92951	2.09024	1.87719	2.46738	1.95319	1.99351			110	2.23746	1.71287	1.60841	1.8616	1.83495	1.55152	1.98323	1.6235	1.62846	1.86102	1.7903		1090	110	2.24048	1.42662	1.92003	2.16306	2.55493	1.84025	2.23986	2.22447	2.06219	2.07466
111	1.73956	1.41981	2.45875	1.98979	2.09006	1.89964	2.50353	1.9623	2.00793			111	2.13027	1.69778	1.62341	1.85406	1.86014	1.55595	2.09098	1.55906	1.4608	1.80092	1.76334		1100	111	2.25572	1.41726	1.96493	2.15059	2.78267	1.95606	2.24026	2.26294	2.03709	2.11861
112	1.78376	1.42491	2.42876	1.99448	2.11029	1.86083	2.26375	1.96611	1.97911			112	2.06677	1.69938	1.60106	1.79586	1.85119	1.5118	2.04695	1.6183	1.51217	1.83215	1.75356		1110	112	2.21189	1.42576	1.94746	2.15355	2.62088	1.89274	2.31075	2.24846	2.0366	2.09423
113	1.76703	1.55554	2.3837	1.91222	2.14629	1.912	2.39634	1.98195	2.00688			113	2.02299	1.66916	1.60878	1.8125	1.89241	1.53647	2.06168	1.59994	1.52128	1.83077	1.7556		1120	113	2.21364	1.46188	1.91773	2.17572	2.7809	1.84587	2.39917	2.21793	2.10684	2.12441
114	1.79887	1.43184	2.40658	2.06573	2.17369	1.94935	2.43153	2.00415	2.03272			114	2.05581	1.6604	1.63442	1.83607	1.80387	1.57985	2.06689	1.59111	1.4975	1.83356	1.75595		1130	114	2.16605	1.43192	1.85633	2.21073	2.69211	1.85998	2.31801	2.19568	2.07289	2.0893
115	1.77229	1.4862	2.42237	2.02008	2.18024	1.83947	2.33084	1.94433	1.99948			115	2.21765	1.68351	1.62471	1.8451	1.9698	1.50506	2.1478	1.58661	1.46669	1.85034	1.78973		1140	115	2.13844	1.46761	1.89079	2.2551	2.71231	1.92469	2.33183	2.19746	2.06547	2.1093
116	1.76755	1.46862	2.33468	1.96913	2.1558	1.87805	2.28217	1.9835	1.97994			116	2.34565	1.64653	1.58709	1.84215	1.94442	1.57081	2.09016	1.56121	1.42298	1.85237	1.78634		1150	116	2.17597	1.43837	1.88465	2.17969	2.7103	1.85351	2.27956	2.27656	2.04954	2.09424
117	1.737	1.47789	2.32578	2.02441	2.11582	1.94434	2.50123	1.9568	2.01041			117	2.28543	1.65529	1.61316	1.81675	1.83019	1.63489	2.15306	1.56039	1.44551	1.8347	1.78294		1160	117	2.11553	1.46325	1.90033	2.14731	2.66186	1.87133	2.28152	2.25708	2.11274	2.0901
118	1.75131	1.40379	2.37511	1.8974	2.10462	1.98051	2.42908	1.98303	1.99061			118	2.32912	1.62124	1.57909	1.82396	1.82278	1.58002	2.13481	1.5951	1.46415	1.86466	1.78149		1170	118	2.22674	1.45428	1.89333	2.11172	2.69671	1.89407	2.22004	2.3002	2.10195	2.09989
119	1.75244	1.43622	2.41312	1.89875	2.13722	1.9649	2.3768	1.94205	1.99019			119	2.16883	1.62646	1.59437	1.82554	1.77451	1.49701	2.17966	1.54613	1.3851	1.79582	1.73934		1180	119	2.22044	1.48385	1.8991	2.17413	2.75672	1.99664	2.20552	2.25369	2.12902	2.12434
120	1.71329	1.42362	2.44967	1.97392	2.13309	1.93673	2.32735	1.97729	1.99187			120	2.15874	1.65027	1.59338	1.8363	1.77132	1.50315	2.20507	1.57595	1.49054	1.83124	1.7616		1190	120	2.10316	1.46077	1.96061	2.21749	2.70292	1.97164	2.20286	2.29134	2.08342	2.11047
121	1.72316	1.46168	2.43463	2.03269	2.15255	1.99054	2.32144	1.91074	2.00343			121	2.21084	1.64016	1.60664	1.75896	1.71691	1.51719	2.18211	1.56103	1.46958	1.85027	1.75137		1200	121	2.02726	1.47142	1.94261	2.16281	2.75245	2.03174	2.21708	2.27524	2.10579	2.1096
122	1.73835	1.38245	2.40178	2.05923	2.10765	1.9354	2.32694	1.89524	1.98088			122	2.33542	1.65959	1.65958	1.79846	1.72498	1.60524	2.19725	1.60483	1.44334	1.84101	1.78697		1210	122	2.03066	1.52226	1.95197	2.14289	2.75703	2.13267	2.17092	2.34626	2.08894	2.12707
123	1.74386	1.40813	2.45455	2.06817	2.09964	1.81032	2.25156	1.8724	1.96358			123	2.36861	1.66423	1.60391	1.77949	1.80778	1.57296	2.10934	1.61582	1.47164	1.80333	1.77971		1220	123	2.10267	1.49408	1.98934	2.22989	2.6541	2.09459	2.228	2.29048	2.12221	2.13393
