# Supplementary material for: An ATG12‐ATG5‐TECPR1 E3‐like complex regulates unconventional LC3 lipidation at damaged lysosomes
Source: EMBO Rep. 2023 Jun 29;24(9):e56841. doi: 10.15252/embr.202356841 (PMC10481663; doi:10.15252/embr.202356841)
Supplement: Supplementary file 4 — Source Data for Figure 2 [file EMBR-24-e56841-s005.zip]

Archive with 47 entries (43 files):
- Figure_2/
- Figure_2/2B/
- Figure_2/2B/Image_Data/
- Figure_2/2B/Image_Data/d1-170_0min_LAMP.tif
- Figure_2/2B/Image_Data/d1-170_0min_merge.tif
- Figure_2/2B/Image_Data/d1-170_0min_TECPR1.tif
- Figure_2/2B/Image_Data/d1-170_15min_LAMP.tif
- Figure_2/2B/Image_Data/d1-170_15min_merge.tif
- Figure_2/2B/Image_Data/d1-170_15min_scale.tif
- Figure_2/2B/Image_Data/d1-170_15min_TECPR1.tif
- Figure_2/2B/Image_Data/d1-377_0min_LAMP.tif
- Figure_2/2B/Image_Data/d1-377_0min_merge.tif
- Figure_2/2B/Image_Data/d1-377_0min_TECPR1.tif
- Figure_2/2B/Image_Data/d1-377_15min_LAMP.tif
- Figure_2/2B/Image_Data/d1-377_15min_merge.tif
- Figure_2/2B/Image_Data/d1-377_15min_scale.tif
- Figure_2/2B/Image_Data/d1-377_15min_TECPR1.tif
- Figure_2/2B/Image_Data/d209-376_0min_LAMP.tif
- Figure_2/2B/Image_Data/d209-376_0min_merge.tif
- Figure_2/2B/Image_Data/d209-376_0min_TECPR1.tif
- Figure_2/2B/Image_Data/d209-376_15min_LAMP.tif
- Figure_2/2B/Image_Data/d209-376_15min_merge.tif
- Figure_2/2B/Image_Data/d209-376_15min_scale.tif
- Figure_2/2B/Image_Data/d209-376_15min_TECPR1.tif
- Figure_2/2B/Image_Data/d722-1156_0min_LAMP.tif
- Figure_2/2B/Image_Data/d722-1156_0min_merge.tif
- Figure_2/2B/Image_Data/d722-1156_0min_TECPR1.tif
- Figure_2/2B/Image_Data/d722-1156_15min_LAMP.tif
- Figure_2/2B/Image_Data/d722-1156_15min_merge.tif
- Figure_2/2B/Image_Data/d722-1156_15min_scale.tif
- Figure_2/2B/Image_Data/d722-1156_15min_TECPR1.tif
- Figure_2/2B/Image_Data/dPH_0min_LAMP.tif
- Figure_2/2B/Image_Data/dPH_0min_merge.tif
- Figure_2/2B/Image_Data/dPH_0min_TECPR1.tif
- Figure_2/2B/Image_Data/dPH_15min_LAMP.tif
- Figure_2/2B/Image_Data/dPH_15min_merge.tif
- Figure_2/2B/Image_Data/dPH_15min_scale.tif
- Figure_2/2B/Image_Data/dPH_15min_TECPR1.tif
- Figure_2/2B/Image_Data/WT_0min_LAMP1.tif
- Figure_2/2B/Image_Data/WT_0min_merge.tif
- Figure_2/2B/Image_Data/WT_0min_TECPR1.tif
- Figure_2/2B/Image_Data/WT_15min_LAMP1.tif
- Figure_2/2B/Image_Data/WT_15min_merge.tif
- Figure_2/2B/Image_Data/WT_15min_scale.tif
- Figure_2/2B/Image_Data/WT_15min_TECPR1.tif
- Figure_2/2B/Numerical_Data/
- Figure_2/2B/Numerical_Data/Hela_WT_EGFP-TECPR1mut_LAMP1-mCherry_QUANTIFICATION.xlsx
