# Supplementary material for: An ATG12‐ATG5‐TECPR1 E3‐like complex regulates unconventional LC3 lipidation at damaged lysosomes
Source: EMBO Rep. 2023 Jun 29;24(9):e56841. doi: 10.15252/embr.202356841 (PMC10481663; doi:10.15252/embr.202356841)
Supplement: Supplementary file 4 — Source Data for Figure 2 [file EMBR-24-e56841-s005.zip › Figure_2/2B/Numerical_Data/Hela_WT_EGFP-TECPR1mut_LAMP1-mCherry_QUANTIFICATION.xlsx]

## Sheet: WT + VEH
R1 2021.11.04	Cell #	1	2	3	4	5	6	7	8	9	10	11	12	13	14	15	16	17	18	19	20	21	22	23	24	25	26	27	28	29	30
	0min	22.661	27.788	19.147	33.293	21.268	23.43	21.345	36.099	25.507	29.781	25.663	34.84	62.722	25.554	28.671	51.004	19.445	22.713	26.54	35.549	26.381	32.575	52.052	35.347	47.323	77.86	118.597	40.807	71.952	29.022
	15min	30.725	36.069	25.573	43.214	31.164	23.775	19.193	42.211	27.604	30.961	24.828	39.896	68.673	26.898	33.88	53.919	24.839	28.722	28.361	38.738	25.941	39.252	57.35	39.96	51.754	87.838	139.38	51.033	100.399	35.626
	Fold Change	1.35585	1.29801	1.33561	1.29799	1.4653	1.01472	0.89918	1.16931	1.08221	1.03962	0.967463	1.14512	1.09488	1.05259	1.18168	1.05715	1.2774	1.26456	1.06861	1.08971	0.983321	1.20497	1.10178	1.13051	1.09363	1.12815	1.17524	1.25059	1.39536	1.22755			AVG	1.1616
																																		StDev	0.134371
R2 2021.11.08	Cell #	1	2	3	4	5	6	7	8	9	10	11	12	13	14	15	16	17	18	19	20	21	22	23	24	25	26	27	28	29	30
	0min	28.764	60.104	16.366	46.366	25.443	73.386	48.827	20.071	55.262	64.616	36.939	20.688	27.437	43.212	33.588	56.253	15.894	14.227	34.887	8.078	16.048	17.859	24.109	21.17	20.125	12.218	16.196	25.883	34.991	22.579
	15min	27.466	70.142	20.591	64.508	30.394	84.031	50.611	26.819	79.59	81.384	33.317	22.274	32.831	52.1	28.931	59.476	11.981	11.831	25.162	7.013	18.045	18.395	23.51	21.905	21.41	12.957	19.545	32.157	44.726	28.706
	Fold Change	0.954874	1.16701	1.25816	1.39128	1.19459	1.14505	1.03654	1.33621	1.44023	1.2595	0.901946	1.07666	1.1966	1.20568	0.861349	1.05729	0.753806	0.831588	0.721243	0.86816	1.12444	1.03001	0.975155	1.03472	1.06385	1.06048	1.20678	1.2424	1.27821	1.27136			AVG	1.09817
																																		StDev	0.183497
R3 2021.11.17	Cell #	1	2	3	4	5	6	7	8	9	10	11	12	13	14	15	16	17	18	19	20	21	22	23	24	25	26	27	28	29	30
	0min	76.302	36.932	40.663	39.119	30.606	50.623	45.728	30.91	38.663	43.581	37.624	52.819	23.689	46.806	26.665	49.022	28.451	32.802	47.786	54.351	74.446	87.564	50.865	77.202	57.571	21.016	16.804	37.546	38.054	55.227
	15min	72.79	35.062	39.076	39.378	31.648	46.584	47.859	27.529	42.256	51.407	40.102	62.021	23.636	53.212	31.667	61.572	27.602	28.158	44.987	47.533	63.155	81.572	44.936	70.052	59.044	20.195	16.935	36.179	38.921	57.882
	Fold Change	0.953972	0.949366	0.960972	1.00662	1.03405	0.920214	1.0466	0.890618	1.09293	1.17957	1.06586	1.17422	0.997763	1.13686	1.18759	1.25601	0.970159	0.858423	0.941426	0.874556	0.848333	0.93157	0.883437	0.907386	1.02559	0.960935	1.0078	0.963591	1.02278	1.04807			AVG	1.00324
																																		StDev	0.104878

## Sheet: WT + LLOMe
R1 2021.11.04	Cell #	1	2	3	4	5	6	7	8	9	10	11	12	13	14	15	16	17	18	19	20	21	22	23	24	25	26	27	28	29	30	31
	0min	19.487	12.337	20.135	45.032	33.345	30.489	24.8	28.221	16.175	20.956	19.21	17.621	14.634	36.995	15.768	34.791	13.792	16.01	12.962	16.935	14.739	22.469	12.314	19.747	40.938	32.299	17.848	26.265	33.991	18.95	17.752
	15min	47.033	30.585	42.869	85.381	62.861	56.671	53.513	57.314	32.336	45.984	36.647	37.124	27.467	57.985	39.435	67.639	37.292	29.774	29.716	43.355	24.551	40.753	22.849	30.505	87.26	62.458	28.887	51.995	62.554	32.351	40.278
	Fold Change	2.41356	2.47913	2.12908	1.89601	1.88517	1.85874	2.15778	2.0309	1.99913	2.19431	1.9077	2.1068	1.87693	1.56737	2.50095	1.94415	2.70389	1.85971	2.29255	2.56008	1.66572	1.81374	1.85553	1.54479	2.13152	1.93374	1.6185	1.97963	1.84031	1.70718	2.26893		AVG	2.02334
																																		StDev	0.295769
R2 2021.11.08	Cell #	1	2	3	4	5	6	7	8	9	10	11	12	13	14	15	16	17	18	19	20	21	22	23	24	25	26	27	28	29	30
	0min	9.858	28.557	11.723	20.784	33.197	28.391	46.16	93.698	46.822	64.366	35.171	14.471	15.952	18.675	24.18	19.68	13.034	11.516	18.226	21.226	26.178	18.626	31.129	43.539	18.299	21.179	17.98	20.205	14.062	27.709
	15min	30.88	54.892	27.513	44.03	106.947	80.149	97.729	161.714	94.514	113.439	62.528	19.423	29.955	45.889	60.277	58.881	34.545	26.835	42.225	53.252	39.365	34.214	44.222	73.04	31.421	55.122	30.45	55.588	24.121	74.692
	Fold Change	3.13248	1.92219	2.34692	2.11846	3.22159	2.82304	2.11718	1.72591	2.01858	1.76241	1.77783	1.3422	1.87782	2.45724	2.49285	2.99192	2.65038	2.33024	2.31675	2.50881	1.50374	1.83689	1.4206	1.67758	1.71709	2.60267	1.69355	2.7512	1.71533	2.69559			AVG	2.18497
																																		StDev	0.522424
R3 2021.11.17	Cell #	1	2	3	4	5	6	7	8	9	10	11	12	13	14	15	16	17	18	19	20	21	22	23	24	25	26	27	28	29	30
	0min	18.77	76.75	46.249	44.496	42.95	33.854	36.409	29.319	33.109	24.146	33.073	47.995	18.18	19.871	23.008	32.014	37.676	57.738	20.947	28.913	14.034	22.521	38.206	37.215	31.917	36.556	27.993	23.289	17.771	49.738
	15min	38.215	167.788	116.379	105.659	102.739	75.227	78.548	56.166	83.135	59.872	80.032	96.686	46.111	39.535	56.898	95.692	76.996	172.205	40.738	44.871	21.268	77.833	112.735	82.445	83.868	74.01	90.191	66.177	38.211	105.511
	Fold Change	2.03596	2.18616	2.51636	2.37457	2.39206	2.2221	2.15738	1.91569	2.51095	2.47958	2.41986	2.0145	2.53636	1.98958	2.47297	2.98907	2.04364	2.98252	1.94481	1.55193	1.51546	3.45602	2.95071	2.21537	2.62769	2.02457	3.22191	2.84156	2.15019	2.12134			AVG	2.36203
																																		StDev	0.455328

## Sheet: dPH + VEH
R1 2021.11.04	Cell #	1	2	3	4	5	6	7	8	9	10	11	12	13	14	15	16	17	18	19	20	21	22	23	24	25	26	27	28	29	30
	0min	39.783	82.426	41.765	57.416	56.745	78.055	34.548	35.598	38.863	70.91	55.329	31.057	114.437	30.329	46.556	31.465	50.523	17.738	91.827	72.613	77.736	55.513	57.177	29.786	29.152	25.657	39.543	41.145	45.475	29.307
	15min	44.905	86.69	43.839	64.313	72.268	105.899	36.321	44.047	44.832	92.957	45.731	47.319	135.85	37.031	49.311	39.228	71.838	18.318	97.081	100.607	92.569	62.3	73.748	29.709	33.139	26.158	44.326	58.623	48.121	33.245
	Fold Change	1.12875	1.05173	1.04966	1.12012	1.27356	1.35672	1.05132	1.23734	1.15359	1.31092	0.826529	1.52362	1.18712	1.22098	1.05918	1.24672	1.42189	1.0327	1.05722	1.38552	1.19081	1.12226	1.28982	0.997415	1.13677	1.01953	1.12096	1.42479	1.05819	1.13437			AVG	1.173
																																		StDev	0.152448
R2 2021.11.10	Cell #	1	2	3	4	5	6	7	8	9	10	11	12	13	14	15	16	17	18	19	20	21	22	23	24	25	26	27	28	29	30	31
	0min	14.853	28.527	59.029	29.902	19.968	24.389	17.757	73.628	24.602	26.031	41.381	28.863	42.214	61.396	46.555	25.052	31.198	28.844	36.639	11.407	43.567	22.653	43.989	35.759	51.936	29.33	45.372	53.084	33.774	23.884	8.745
	15min	13.121	29.771	60.901	41.719	13.172	24.548	16.178	92.765	25.943	23.501	35.326	26.992	53.389	75.411	52.37	28.996	41.762	38.029	47.229	14.386	51.169	27.172	53.74	41.044	55.617	28.311	49.394	52.919	37.133	21.215	9.19
	Fold Change	0.883391	1.04361	1.03171	1.39519	0.659655	1.00652	0.911077	1.25991	1.05451	0.902808	0.853677	0.935177	1.26472	1.22827	1.12491	1.15743	1.33861	1.31844	1.28904	1.26116	1.17449	1.19949	1.22167	1.14779	1.07088	0.965257	1.08864	0.996892	1.09946	0.888252	1.05089		AVG	1.09108
																																		StDev	0.168873
R3 2021.11.17	Cell #	1	2	3	4	5	6	7	8	9	10	11	12	13	14	15	16	17	18	19	20	21	22	23	24	25	26	27	28	29	30
	0min	15.767	16.633	50.559	60.639	33.054	43.29	35.224	71.577	57.194	41.742	17.924	28.154	60.337	20.552	113.557	22.83	28.547	20.967	19.085	29.471	19.42	27.235	33.987	95.444	27.714	17.603	23.666	27.29	19.338	34.254
	15min	14.236	16.178	60.143	67.367	34.816	63.452	26.229	69.022	52.483	37.461	16.024	24.216	55.481	18.829	116.575	19.899	27.791	19.172	17.443	31.367	18.689	29.217	33.953	109.768	27.184	18.901	26.05	34.065	21.77	34.264
	Fold Change	0.902898	0.972645	1.18956	1.11095	1.05331	1.46574	0.744634	0.964304	0.917631	0.897441	0.893997	0.860126	0.919519	0.916164	1.02658	0.871616	0.973517	0.914389	0.913964	1.06433	0.962358	1.07277	0.999	1.15008	0.980876	1.07374	1.10074	1.24826	1.12576	1.00029			AVG	1.00957
																																		StDev	0.139324

## Sheet: dPH + LLOMe 
R1 2021.11.04	Cell #	1	2	3	4	5	6	7	8	9	10	11	12	13	14	15	16	17	18	19	20	21	22	23	24	25	26	27	28	29	30
	0min	39.314	33.184	28.049	34.747	20.573	33.203	55.422	25.465	35.547	26.148	35.17	46.006	57.397	35.65	24.674	81.827	26.16	61.929	38.499	64.035	59.814	41.601	24.309	18.834	18.725	48.275	33.516	25.088	38.499	29.997
	15min	83.688	56.839	56.712	78.995	32.831	57.082	114.391	37.107	63.38	44.59	91.741	100.854	117.595	75.894	48.329	160.057	46.543	113.221	83.475	87.903	128.92	72.19	55.009	34.392	58.16	118.834	57.77	52.302	54.566	84.235
	Fold Change	2.12871	1.71284	2.02189	2.27343	1.59583	1.71918	2.064	1.45718	1.78299	1.70529	2.6085	2.19219	2.0488	2.12886	1.9587	1.95604	1.77917	1.82824	2.16824	1.37273	2.15535	1.73529	2.26291	1.82606	3.10601	2.46161	1.72365	2.08474	1.41734	2.80811			AVG	2.0028
																																		StDev	0.393255
R2 2021.11.10	Cell #	1	2	3	4	5	6	7	8	9	10	11	12	13	14	15	16	17	18	19	20	21	22	23	24	25	26	27	28	29
	0min	39.585	40.869	29.057	20.163	20.027	40.965	40.786	18.508	26.775	43.596	60.769	38.082	47.358	22.467	31.697	17.728	21.033	21.866	31.294	44.78	54.877	39.291	19.9	48.201	47.824	42.283	17.946	29.099	12.622
	15min	97.493	106.469	67.991	40.484	64.039	55.874	65.783	25.995	51.697	90.875	155	55.152	95.209	30.319	65.34	36.939	40.153	39.584	37.663	104.572	102.77	97.533	40.361	66.789	107.71	82.33	44.041	62.959	26.443
	Fold Change	2.46288	2.60513	2.33992	2.00784	3.19763	1.36394	1.61288	1.40453	1.93079	2.08448	2.55064	1.44824	2.01041	1.34949	2.06139	2.08365	1.90905	1.8103	1.20352	2.33524	1.87273	2.48232	2.02819	1.38564	2.25222	1.94712	2.45408	2.16361	2.09499				AVG	2.01562
																																		StDev	0.455616
R3 2021.11.17	Cell #	1	2	3	4	5	6	7	8	9	10	11	12	13	14	15	16	17	18	19	20	21	22	23	24	25	26	27	28	29	30
	0min	43.738	22.383	47.888	50.729	12.975	29.978	28.516	45.173	39.552	54.311	40.628	22.795	77.226	23.601	22.62	37.475	35.921	25.977	65.151	69.224	52.183	26.144	30.297	15.137	17.272	13.893	47.069	16.401	30.607	49.775
	15min	87.215	38.52	113.591	107.964	23.906	49.181	50.913	129.411	91.121	142.926	80.708	44.226	151.582	51.36	48.926	94.143	76.557	40.232	125.12	160.826	106.552	48.342	81.695	34.69	27.433	28.522	103.462	43.048	69.111	100.843
	Fold Change	1.99403	1.72095	2.37201	2.12825	1.84247	1.64057	1.78542	2.86479	2.30383	2.63162	1.98651	1.94016	1.96284	2.17618	2.16295	2.51215	2.13126	1.54875	1.92046	2.32327	2.04189	1.84907	2.69647	2.29174	1.58829	2.05298	2.19809	2.62472	2.25801	2.02598			AVG	2.11919
																																		StDev	0.330424

## Sheet: d1-377 + VEH
R1 2021.11.08	Cell #	1	2	3	4	5	6	7	8	9	10	11	12	13	14	15	16	17	18	19	20	21	22	23	24	25	26	27	28	29	30
	0min	28.641	18.371	24.863	16.034	18.683	22.585	10.822	13.275	10.065	12.626	10.407	22.972	20.909	12.844	17.331	11.139	9.107	11.809	16.804	39.281	30.203	26.196	32.482	32.459	26.331	24.502	33.499	9.037	10.884	17.529
	15min	28.801	20.254	26.637	16.982	19.563	24.922	11.964	15.299	10.405	13.982	11.368	24.837	26.592	13.743	16.702	11.016	9.333	12.057	17.322	47.034	38.13	25.633	38.554	37.576	31.058	28.209	39.572	9.592	11.169	17.984
	Fold Change	1.00559	1.1025	1.07135	1.05912	1.0471	1.10348	1.10553	1.15247	1.03378	1.1074	1.09234	1.08119	1.2718	1.06999	0.963707	0.988958	1.02482	1.021	1.03083	1.19737	1.26246	0.978508	1.18693	1.15765	1.17952	1.15129	1.18129	1.06141	1.02619	1.02596			AVG	1.09138
																																		StDev	0.0803284
R2 2021.11.10	Cell #	1	2	3	4	5	6	7	8	9	10	11	12	13	14	15	16	17	18	19	20	21	22	23	24	25	26	27	28	29	30
	0min	13.102	11.814	13.558	26.508	17.219	17.091	13.444	15.043	16.119	11.064	9.533	19.879	16.585	23.708	19.35	8.255	13.763	25.605	16.882	20.871	8.869	13.828	34.093	33.925	16.616	12.906	28.085	19.567	32.405	22.227
	15min	12.419	11.995	11.455	30.49	19.841	22.509	16.166	13.722	13.482	9.264	8.175	16.92	14.392	22.767	18.259	8.216	10.969	24.578	14.901	19.88	8.385	11.542	30.111	30.434	14.74	11.155	28.277	18.638	29.608	19.309
	Fold Change	0.947871	1.01532	0.844889	1.15022	1.15227	1.31701	1.20247	0.912185	0.836404	0.83731	0.857547	0.851149	0.867772	0.960309	0.943618	0.995276	0.796992	0.959891	0.882656	0.952518	0.945428	0.834683	0.883202	0.897097	0.887097	0.864327	1.00684	0.952522	0.913686	0.868718			AVG	0.944576
																																		StDev	0.12024
R3 2021.11.17	Cell #	1	2	3	4	5	6	7	8	9	10	11	12	13	14	15	16	17	18	19	20	21	22	23	24	25	26	27	28	29	30
	0min	14.096	14.262	12.272	19.856	22.617	49.65	32.843	14.512	35.971	8.089	8.96	17.827	17.741	42.915	12.168	13.868	12.513	15.431	24.853	13.311	25.333	20.922	21.709	16.23	11.508	11.583	19.185	13.144	16.125	23.193
	15min	14.229	13.913	12.411	21.349	25.625	51.21	35.234	14.106	35.46	7.525	8.958	18.227	16.497	34.576	11.85	13.069	12.554	14.562	21.337	13.299	23.819	22.155	21.087	15.618	11.239	12.243	19.896	12.733	17.122	25.437
	Fold Change	1.00944	0.975529	1.01133	1.07519	1.133	1.03142	1.0728	0.972023	0.985794	0.930276	0.999777	1.02244	0.92988	0.805686	0.973866	0.942385	1.00328	0.943685	0.858528	0.999098	0.940236	1.05893	0.971348	0.962292	0.976625	1.05698	1.03706	0.968731	1.06183	1.09675			AVG	0.99354
																																		StDev	0.0679842

## Sheet: d1-377 + LLOMe
R1 2021.11.08	Cell #	1	2	3	4	5	6	7	8	9	10	11	12	13	14	15	16	17	18	19	20	21	22	23	24	25	26	27	28	29	30
	0min	12.851	13.352	9.18	13.455	10.254	12.137	9.939	12.897	14.444	21.212	19.052	20.696	21.856	17.623	23.004	15.093	16.235	8.905	9.095	18.968	24.11	17.456	19.872	16.603	8.425	9.844	12.902	8.941	13.713	16.757
	15min	15.646	14.264	10.594	14.064	11.899	13.967	11.969	16.306	16.163	23.289	23.651	23.93	25.547	21.704	23.821	22.346	19.994	14.597	13.096	18.217	21.567	18.589	20.133	19.218	10.243	10.64	13.39	8.742	13.545	16.694
	Fold Change	1.21749	1.0683	1.15403	1.04526	1.16043	1.15078	1.20425	1.26433	1.11901	1.09792	1.24139	1.15626	1.16888	1.23157	1.03552	1.48055	1.23154	1.63919	1.43991	0.960407	0.894525	1.06491	1.01313	1.1575	1.21579	1.08086	1.03782	0.977743	0.987749	0.99624			AVG	1.14978
																																		StDev	0.159564
R2 2021.11.10	Cell #	1	2	3	4	5	6	7	8	9	10	11	12	13	14	15	16	17	18	19	20	21	22	23	24	25	26	27	28	29	30
	0min	12.756	18.016	11.069	7.53	18.864	19.479	13.085	10.707	23.654	23.508	14.08	26.803	14.375	23.717	11.703	13.849	10.674	8.767	8.593	13.038	17.41	16.967	13.684	10.711	10.065	23.065	14.064	22.26	12.593	23.508
	15min	13.84	18.994	12.7	8.177	22.24	22.772	15.18	12.727	26.226	28.428	17.72	30.661	19.862	28.538	13.29	14.019	12.373	9.606	10.986	13.762	21.701	19.115	16.81	13.948	10.264	25.325	16.977	23.74	13.502	22.926
	Fold Change	1.08498	1.05429	1.14735	1.08592	1.17897	1.16905	1.16011	1.18866	1.10873	1.20929	1.25852	1.14394	1.3817	1.20327	1.13561	1.01228	1.15917	1.0957	1.27848	1.05553	1.24647	1.1266	1.22844	1.30221	1.01977	1.09798	1.20712	1.06649	1.07218	0.975242			AVG	1.14847
																																		StDev	0.0923079
R3 2021.11.17	Cell #	1	2	3	4	5	6	7	8	9	10	11	12	13	14	15	16	17	18	19	20	21	22	23	24	25	26	27	28	29	30
	0min	36.252	18.968	16.737	24.981	13.056	15.66	14.602	62.239	14.93	15.618	16.63	23.659	27.214	12.033	12.855	17.624	19.896	15.574	36.399	17.078	13.27	36.764	21.958	23.684	17.657	20.339	16.436	13.307	13.963	13.479
	15min	39.439	22.983	18.52	34.474	13.794	17.154	14.716	72.268	24.068	26.045	15.243	24.939	30.953	16.397	13.631	21.612	23.337	17.208	40.264	23.101	22.248	44.698	28.147	35.906	23.459	27.635	21.887	17.837	19.451	19.104
	Fold Change	1.08791	1.21167	1.10653	1.38001	1.05653	1.0954	1.00781	1.16114	1.61206	1.66763	0.916597	1.0541	1.13739	1.36267	1.06037	1.22628	1.17295	1.10492	1.10618	1.35268	1.67656	1.21581	1.28186	1.51604	1.32859	1.35872	1.33165	1.34042	1.39304	1.41732			AVG	1.25803
																																		StDev	0.194983

## Sheet: d722-1156 + VEH
R1 2021.11.08	Cell #	1	2	3	4	5	6	7	8	9	10	11	12	13	14	15	16	17	18	19	20	21	22	23	24	25	26	27	28	29	30
	0min	22.933	34.69	33.878	31.979	37.32	38.536	31.829	21.214	28.161	19.852	37.566	40.151	43.722	56.151	73.869	15.203	42.288	22.496	33.751	46.933	29.857	22.483	25.352	23.921	86.401	41.194	25.361	34.879	42.472	40.883
	15min	25.787	33.741	35.494	30.539	36.869	39.21	35.295	23.336	27.981	20.929	40.21	41.017	37.908	51.717	62.819	15.08	44	19.546	33.552	36.731	30.367	23.746	27.707	22.587	82.622	36.64	28.2	37.051	40.6	42.268
	Fold Change	1.12445	0.972643	1.0477	0.95497	0.987915	1.01749	1.10889	1.10003	0.993608	1.05425	1.07038	1.02157	0.867023	0.921034	0.850411	0.991909	1.04048	0.868866	0.994104	0.782626	1.01708	1.05618	1.09289	0.944233	0.956262	0.88945	1.11194	1.06227	0.955924	1.03388			AVG	0.996349
																																		StDev	0.0855328
R2 2021.11.10	Cell #	1	2	3	4	5	6	7	8	9	10	11	12	13	14	15	16	17	18	19	20	21	22	23	24	25	26	27	28	29	30
	0min	20.185	36.161	10.811	13.839	27.074	23.005	13.694	24.995	33.438	49.522	29.259	49.388	30.754	45.309	36.985	32.511	55.164	30.371	25.279	9.797	22.838	29.813	34.244	25.194	22.506	25.215	31.299	37.364	30.826	19.681
	15min	19.812	29.111	11.086	14.424	27.223	28.542	13.256	23.265	30.594	46.511	29.678	51.56	30.293	40.698	42.012	42.417	54.324	29.942	33.146	13.446	30.225	29.243	34.691	32.179	25.522	29.22	35.914	36.973	32.201	20.247
	Fold Change	0.981521	0.805039	1.02544	1.04227	1.0055	1.24069	0.968015	0.930786	0.914947	0.939199	1.01432	1.04398	0.98501	0.898232	1.13592	1.3047	0.984773	0.985875	1.31121	1.37246	1.32345	0.980881	1.01305	1.27725	1.13401	1.15883	1.14745	0.989535	1.04461	1.02876			AVG	1.06626
																																		StDev	0.143083
R3 2021.11.27	Cell #	1	2	3	4	5	6	7	8	9	10	11	12	13	14	15	16	17	18	19	20	21	22	23	24	25	26	27	28	29	30
	0min	42.683	11.572	45.579	24.078	22.185	37.323	30.524	142.296	39.061	47.45	76.111	17.453	84.279	61.78	41.614	37.64	17.227	16.503	16.502	29.773	24.124	35.227	40.257	15.866	26.724	15.251	22.427	43.13	26.643	34.229
	15min	36.464	11.462	36.994	21.49	22.081	38.624	22.975	152.735	64.282	36.861	75.387	23.414	104.301	53.297	42.786	42.886	12.61	17.726	18.458	30.084	30.627	44.157	44.966	17.18	23.652	16.005	24.864	46.468	25.516	32.292
	Fold Change	0.854298	0.990494	0.811646	0.892516	0.995312	1.03486	0.752686	1.07336	1.64568	0.776839	0.990488	1.34155	1.23757	0.86269	1.02816	1.13937	0.73199	1.07411	1.11853	1.01045	1.26957	1.2535	1.11697	1.08282	0.885047	1.04944	1.10866	1.07739	0.9577	0.943411			AVG	1.0369
																																		StDev	0.191332

## Sheet: d722-1156 + LLOMe
R1 2021.11.08	Cell #	1	2	3	4	5	6	7	8	9	10	11	12	13	14	15	16	17	18	19	20	21	22	23	24	25	26	27	28	29	30
	0min	14.877	36.888	39.462	20.21	19.815	16.482	13.08	19.148	15.949	19.909	20.39	37.692	33.772	39.072	35.217	23.458	11.686	10.312	10.421	18.18	18.824	25.872	24.663	38.739	19.068	31.341	12.145	22.812	14.109	17.584
	15min	33.187	81.653	75.546	50.016	41.706	45.746	27.909	31.592	29.027	41.413	38.734	77.752	55.505	76.309	89.009	51.391	32.677	24.127	20.874	43.882	37.401	36.213	48.682	75.691	44.105	46.81	22.532	31.762	26.411	27.958
	Fold Change	2.23076	2.21354	1.9144	2.47481	2.10477	2.77551	2.13372	1.64989	1.81999	2.08011	1.89966	2.06283	1.64352	1.95304	2.52744	2.19077	2.79625	2.3397	2.00307	2.41375	1.98688	1.3997	1.97389	1.95387	2.31304	1.49357	1.85525	1.39234	1.87193	1.58997			AVG	2.03526
																																		StDev	0.359935
R2 2021.11.10	Cell #	1	2	3	4	5	6	7	8	9	10	11	12	13	14	15	16	17	18	19	20	21	22	23	24	25	26	27	28	29
	0min	30.728	30.72	31.065	38.914	21.582	34.078	30.187	30.38	32.48	29.34	21.319	27.149	33.483	40.676	44.13	64.052	19.62	14.294	38.974	48.093	19.064	12.694	33.06	16.992	13.407	23.913	30.666	34.996	52.112
	15min	60.873	61.686	54.809	83.387	65.358	91.866	45.757	65.159	68.263	54.574	32.674	64.256	73.774	79.026	61.406	73.246	39.665	31.029	50.317	62.168	40.074	23.189	60.146	29.126	23.857	43.116	41.149	54.866	93.719
	Fold Change	1.98103	2.00801	1.76433	2.14285	3.02836	2.69576	1.51578	2.1448	2.10169	1.86005	1.53262	2.36679	2.20333	1.94282	1.39148	1.14354	2.02166	2.17077	1.29104	1.29266	2.10208	1.82677	1.8193	1.7141	1.77944	1.80304	1.34184	1.56778	1.79841				AVG	1.87421
																																		StDev	0.417533
R2 2021.11.26	Cell #	1	2	3	4	5	6	7	8	9	10	11	12	13	14	15	16	17	18	19	20	21	22	23	24	25	26	27	28	29
	0min	21.323	40.991	13.605	67.051	57.479	45.743	71.247	46.206	19.079	25.609	24.302	31.036	11.954	35.363	33.053	51.218	27.542	26.432	29.478	23.052	25.787	26.855	24.704	10.148	17.596	21.34	21.52	11.738	24.012
	15min	26.653	60.706	22.792	99.269	72.66	82.191	111.314	79.197	43.493	43.545	40.256	83.163	22.947	82.915	59.136	86.84	36.08	51.073	49.809	37.1	89.077	56.966	81.296	24.161	29.426	51.254	29.468	16.969	34.115
	Fold Change	1.24996	1.48096	1.67527	1.4805	1.26411	1.7968	1.56237	1.714	2.27963	1.70038	1.65649	2.67957	1.91961	2.34468	1.78913	1.6955	1.31	1.93224	1.6897	1.6094	3.45434	2.12124	3.2908	2.38086	1.67231	2.40178	1.36933	1.44565	1.42075				AVG	1.87543
																																		StDev	0.55432

## Sheet: d1-170 + VEH
R1 2022.03.30	Cell #	1	2	3	4	5	6	7	8	9	10	11	12	13	14	15	16	17	18	19	20	21	22	23	24	25	26	27	28	29	30
	0min	21.296	24.415	12.098	23.325	13.18	14.742	21.251	17.002	17.042	16.221	18.146	17.117	22.666	15.347	11.763	15.703	13.387	49.69	56.26	16.676	16.151	13.865	14.619	18.532	19.641	16.212	28.062	12.964	14.849	15.229
	15min	22.222	25.702	13.971	25.283	13.964	15.026	22.392	19.467	19.763	17.841	19.303	18.706	21.266	14.004	12.078	17.352	13.051	49.386	65.841	17.924	19.068	16.289	15.974	23.243	21.861	18.1	30.326	14.151	16.174	15.268
	Fold Change	1.04348	1.05271	1.15482	1.08394	1.05948	1.01926	1.05369	1.14498	1.15966	1.09987	1.06376	1.09283	0.938233	0.912491	1.02678	1.10501	0.974901	0.993882	1.1703	1.07484	1.18061	1.17483	1.09269	1.25421	1.11303	1.11646	1.08068	1.09156	1.08923	1.00256			AVG	1.08069
																																		StDev	0.0743685
R2 2022.03.30	Cell #	1	2	3	4	5	6	7	8	9	10	11	12	13	14	15	16	17	18	19	20	21	22	23	24	25	26	27	28	29	30
	0min	12.12	15.991	19.461	22.739	15.627	13.878	25.15	19.014	47.436	34.416	25.854	22.733	20.627	11.756	15.539	12.318	15.238	34.522	21.676	19.507	14.689	17.143	20.734	25.858	36.859	18.853	17.38	21.255	26.284	25.23
	15min	14.527	19.463	21.344	24.625	15.391	15.959	25.512	19.229	50.687	41.56	26.366	24.578	19.694	10.956	16.906	14.155	17.06	36.351	31.276	26.174	13.704	16.939	20.873	25.231	36.491	19.778	18.712	22.272	27.294	26.508
	Fold Change	1.1986	1.21712	1.09676	1.08294	0.984898	1.14995	1.01439	1.01131	1.06853	1.20758	1.0198	1.08116	0.954768	0.93195	1.08797	1.14913	1.11957	1.05298	1.44289	1.34177	0.932943	0.9881	1.0067	0.975752	0.990016	1.04906	1.07664	1.04785	1.03843	1.05065			AVG	1.07901
																																		StDev	0.114481
R3 2021.03.30	Cell #	1	2	3	4	5	6	7	8	9	10	11	12	13	14	15	16	17	18	19	20	21	22	23	24	25	26	27	28
	0min	27.785	14.613	16.821	14.954	15.495	25.878	13.652	24.525	19.36	21.615	38.332	34.496	32.219	24.816	23.036	22.004	25.494	18.115	25.184	17.691	17.735	13.102	29.494	36.597	42.665	26.83	35.234	24.765
	15min	24.91	14.716	16.139	14.864	15.557	25.398	15.055	25.768	22.475	23.273	41.514	40.569	36.897	26.551	25.462	22.302	28.106	19.166	24.138	17.169	17.446	14.796	27.958	36.327	41.327	26.878	33.82	27.296
	Fold Change	0.896527	1.00705	0.959455	0.993982	1.004	0.981451	1.10277	1.05068	1.1609	1.07671	1.08301	1.17605	1.14519	1.06991	1.10531	1.01354	1.10246	1.05802	0.958466	0.970493	0.983705	1.12929	0.947922	0.992622	0.968639	1.00179	0.959868	1.1022					AVG	1.03579
																																		StDev	0.07359

## Sheet: d1-170 + LLOMe
R1 2022.03.11	Cell #	1	2	3	4	5	6	7	8	9	10	11	12	13	14	15	16	17	18	19	20	21	22	23	24	25	26	27	28
	0min	4.873	6.179	6.125	2.03	9.958	10.973	3.795	11.133	7.091	8.329	14.695	7.695	20.741	6.94	5.844	6.746	6.778	5.134	9.921	9.042	9.231	8.844	8.348	6.534	11.128	7.491	10.175	7.691
	15min	6.064	6.701	7.923	2.361	10.921	10.908	4.627	11.874	9.02	9.202	16.551	8.192	19.701	7.354	6.736	8.723	7.962	5.768	11.384	10.409	10.69	10.291	10.143	10.453	14.303	11.046	12.352	9.514
	Fold Change	1.24441	1.08448	1.29355	1.16305	1.09671	0.994076	1.21924	1.06656	1.27203	1.10481	1.1263	1.06459	0.949858	1.05965	1.15264	1.29306	1.17468	1.12349	1.14746	1.15118	1.15805	1.16361	1.21502	1.59979	1.28532	1.47457	1.21396	1.23703					AVG	1.18319
																																		StDev	0.13319
R2 2022.03.15	Cell #	1	2	3	4	5	6	7	8	9	10	11	12	13	14	15	16	17	18	19	20	21	22	23	24	25	26	27	28	29	30
	0min	10.545	11.605	12.029	18.521	11.337	22.117	19.169	27.12	5.553	27.498	11.895	2.512	8.925	8.493	9.849	12.099	16.617	13.959	14.297	6.886	9.892	10.011	9.058	9.74	18.441	14.324	10.926	8.572	15.123	7.396
	15min	11.579	14.119	11.6	18.886	11.999	22.171	22.813	27.973	6.089	28.061	12.215	2.873	9.344	9.149	11.263	11.472	16.473	14.213	14.295	7.442	10.679	11.178	10.753	9.259	18.554	15.212	10.978	8.829	15.756	7.091
	Fold Change	1.09806	1.21663	0.964336	1.01971	1.05839	1.00244	1.1901	1.03145	1.09652	1.02047	1.0269	1.14371	1.04695	1.07724	1.14357	0.948178	0.991334	1.0182	0.99986	1.08074	1.07956	1.11657	1.18713	0.950616	1.00613	1.06199	1.00476	1.02998	1.04186	0.958761			AVG	1.05374
																																		StDev	0.0712565
R3 2021.03.15	Cell #	1	2	3	4	5	6	7	8	9	10	11	12	13	14	15	16	17	18	19	20	21	22	23	24	25	26	27	28	29	30
	0min	25.46	20.89	21.188	13.434	15.277	29.033	31.603	15.485	26.333	21.048	28.979	22.613	32.79	38.441	25.566	23.012	17.665	29.547	9.026	7.43	8.415	14.287	4.94	23.948	18.214	14.984	12.611	16.469	21.088	31.304
	15min	28.901	19.864	21.551	15.963	16.838	29.181	37.492	17.545	27.217	23.384	30.375	21.426	34.493	36.621	24.422	25.684	19.514	31.185	10.85	8.046	8.701	16.034	6.079	25.006	18.8	13.507	12.691	16.162	21.211	29.933
	Fold Change	1.13515	0.950886	1.01713	1.18825	1.10218	1.0051	1.18634	1.13303	1.03357	1.11098	1.04817	0.947508	1.05194	0.952655	0.955253	1.11611	1.10467	1.05544	1.20208	1.08291	1.03399	1.12228	1.23057	1.04418	1.03217	0.901428	1.00634	0.981359	1.00583	0.956204			AVG	1.05646
																																		StDev	0.0848269

[truncated: 2 more sheets: d209-376 + VEH, d209-376 + LLOMe]
