# Supplementary material for: An ATG12‐ATG5‐TECPR1 E3‐like complex regulates unconventional LC3 lipidation at damaged lysosomes
Source: EMBO Rep. 2023 Jun 29;24(9):e56841. doi: 10.15252/embr.202356841 (PMC10481663; doi:10.15252/embr.202356841)
Supplement: Supplementary file 5 — Source Data for Figure 3 [file EMBR-24-e56841-s004.zip]

Archive with 149 entries (139 files):
- Figure_3/
- Figure_3/3A/
- Figure_3/3A/0_min_Gal3.tif
- Figure_3/3A/0_min_merge.tif
- Figure_3/3A/0_min_TECPR1.tif
- Figure_3/3A/10-15_Gal3.tif
- Figure_3/3A/10-15_merge.tif
- Figure_3/3A/10-15_TECPR1.tif
- Figure_3/3A/15-15_Gal3.tif
- Figure_3/3A/15-15_merge.tif
- Figure_3/3A/15-15_TECPR1.tif
- Figure_3/3A/2-45_Gal3.tif
- Figure_3/3A/2-45_merge.tif
- Figure_3/3A/2-45_TECPR1.tif
- Figure_3/3A/22-45_Gal3.tif
- Figure_3/3A/22-45_merge.tif
- Figure_3/3A/22-45_TECPR1.tif
- Figure_3/3A/5-15_Gal3.tif
- Figure_3/3A/5-15_merge.tif
- Figure_3/3A/5-15_TECPR1.tif
- Figure_3/3A/7-30_Gal3.tif
- Figure_3/3A/7-30_merge.tif
- Figure_3/3A/7-30_TECPR1.tif
- Figure_3/3A/scale.tif
- Figure_3/3A/zoom/
- Figure_3/3A/zoom/0min_Gal3.tif
- Figure_3/3A/zoom/0min_merge.tif
- Figure_3/3A/zoom/0min_TECPR1.tif
- Figure_3/3A/zoom/10_15_Gal3.tif
- Figure_3/3A/zoom/10_15_merge.tif
- Figure_3/3A/zoom/10_15_TECPR1.tif
- Figure_3/3A/zoom/15_15_Gal3.tif
- Figure_3/3A/zoom/15_15_merge.tif
- Figure_3/3A/zoom/15_15_TECPR1.tif
- Figure_3/3A/zoom/20_45_Gal3.tif
- Figure_3/3A/zoom/20_45_merge.tif
- Figure_3/3A/zoom/20_45_TECPR1.tif
- Figure_3/3A/zoom/2_45_Gal3.tif
- Figure_3/3A/zoom/2_45_merge.tif
- Figure_3/3A/zoom/2_45_TECPR1.tif
- Figure_3/3A/zoom/5_15_Gal3.tif
- Figure_3/3A/zoom/5_15_merge.tif
- Figure_3/3A/zoom/5_15_TECPR1.tif
- Figure_3/3A/zoom/7_30_Gal3.tif
- Figure_3/3A/zoom/7_30_Merge.tif
- Figure_3/3A/zoom/7_30_TECPR1.tif
- Figure_3/3B/
- Figure_3/3B/0min_Gal3.tif
- Figure_3/3B/0min_merge.tif
- Figure_3/3B/0min_TECPR1.tif
- Figure_3/3B/5min15sec_Gal3.tif
- Figure_3/3B/5min15sec_merge.tif
- Figure_3/3B/5min15sec_TECPR1.tif
- Figure_3/3B/5min30sec_Gal3.tif
- Figure_3/3B/5min30sec_merge.tif
- Figure_3/3B/5min30sec_TECPR1.tif
- Figure_3/3B/5min45sec_Gal3.tif
- Figure_3/3B/5min45sec_merge.tif
- Figure_3/3B/5min45sec_TECPR1.tif
- Figure_3/3B/5min_Gal3.tif
- Figure_3/3B/5min_merge.tif
- Figure_3/3B/5min_TECPR1.tif
- Figure_3/3B/6min15sec_Gal3.tif
- Figure_3/3B/6min15sec_merge.tif
- Figure_3/3B/6min15sec_TECPR1.tif
- Figure_3/3B/6min30sec_Gal3.tif
- Figure_3/3B/6min30sec_merge.tif
- Figure_3/3B/6min30sec_TECPR1.tif
- Figure_3/3B/6min45sec_Gal3.tif
- Figure_3/3B/6min45sec_merge.tif
- Figure_3/3B/6min45sec_TECPR1.tif
- Figure_3/3B/6min_Gal3.tif
- Figure_3/3B/6min_merge.tif
- Figure_3/3B/6min_TECPR1.tif
- Figure_3/3B/7min15sec_Gal3.tif
- Figure_3/3B/7min15sec_merge.tif
- Figure_3/3B/7min15sec_TECPR1.tif
- Figure_3/3B/7min_Gal3.tif
- Figure_3/3B/7min_merge.tif
- Figure_3/3B/7min_TECPR1.tif
- Figure_3/3B/scale.tif
- Figure_3/3C/
- Figure_3/3C/TECPR1_Gal3_QUANTIFICATION.xlsx
- Figure_3/3D/
- Figure_3/3D/Fluorescence_Intensity_data/
- Figure_3/3D/Fluorescence_Intensity_data/HeLa_WT_TECPR1_CHMP2A_LAMP_linescan.xlsx
- Figure_3/3D/Image_Data/
- Figure_3/3D/Image_Data/CHMP2A_zoom_1.tif
- Figure_3/3D/Image_Data/CHMP2A_zoom_2.tif
- Figure_3/3D/Image_Data/CHMP4A.tif
- Figure_3/3D/Image_Data/LAMP.tif
- Figure_3/3D/Image_Data/LAMP_zoom_1.tif
- Figure_3/3D/Image_Data/LAMP_zoom_2.tif
- Figure_3/3D/Image_Data/Merge.tif
- Figure_3/3D/Image_Data/Merge_zoom_1.tif
- Figure_3/3D/Image_Data/Merge_zoom_2.tif
- Figure_3/3D/Image_Data/Scale.tif
- Figure_3/3D/Image_Data/Scale_zoom_1.tif
- Figure_3/3D/Image_Data/Scale_zoom_2.tif
- Figure_3/3D/Image_Data/TECPR1.tif
- Figure_3/3D/Image_Data/TECPR1_zoom_1.tif
- Figure_3/3D/Image_Data/TECPR1_zoom_2.tif
- Figure_3/3E/
- Figure_3/3E/0min_ALIX_magenta.tif
- Figure_3/3E/0min_Gal3_cyan.tif
- Figure_3/3E/0min_merge.tif
- Figure_3/3E/0min_scale.tif
- Figure_3/3E/0min_TECPR1_green.tif
- Figure_3/3E/0min_TMEM_blue.tif
- Figure_3/3E/10min_ALIX_magenta.tif
- Figure_3/3E/10min_Gal3_cyan.tif
- Figure_3/3E/10min_merge.tif
- Figure_3/3E/10min_scale.tif
- Figure_3/3E/10min_TECPR1_green.tif
- Figure_3/3E/10min_TMEM_blue.tif
- Figure_3/3E/20min_ALIX_mag.tif
- Figure_3/3E/20min_Gal3_cyan.tif
- Figure_3/3E/20min_merge.tif
- Figure_3/3E/20min_scale.tif
- Figure_3/3E/20min_TECPR1_green.tif
- Figure_3/3E/20min_TMEM_blue.tif
- Figure_3/3E/30min_ALIX_magenta.tif
- Figure_3/3E/30min_Gal3_cyan.tif
- Figure_3/3E/30min_merge.tif
- Figure_3/3E/30min_scale.tif
- Figure_3/3E/30min_TECPR1_green.tif
- Figure_3/3E/30min_TMEM_blue.tif
- Figure_3/3E/5min_ALIX_magenta.tif
- Figure_3/3E/5min_Gal3_cyan.tif
- Figure_3/3E/5min_merge.tif
- Figure_3/3E/5min_scale.tif
- Figure_3/3E/5min_TECPR1_green.tif
- Figure_3/3E/5min_TMEM_blue.tif
- Figure_3/3E/zoom/
- Figure_3/3E/zoom/0min_ALIX.tif
- Figure_3/3E/zoom/0min_Gal3.tif
- Figure_3/3E/zoom/0min_merge.tif
- Figure_3/3E/zoom/0min_TECPR1.tif
- Figure_3/3E/zoom/0min_TMEM.tif
- Figure_3/3E/zoom/20min_ALIX.tif
- Figure_3/3E/zoom/20min_Gal3.tif
- Figure_3/3E/zoom/20min_merge.tif
- Figure_3/3E/zoom/20min_TECPR1.tif
- Figure_3/3E/zoom/20min_TMEM.tif
- Figure_3/3E/zoom/5min_ALIX.tif
- Figure_3/3E/zoom/5min_Gal3.tif
- Figure_3/3E/zoom/5min_merge.tif
- Figure_3/3E/zoom/5min_TECPR1.tif
- Figure_3/3E/zoom/5min_TMEM.tif
