# Supplementary material for: An ATG12‐ATG5‐TECPR1 E3‐like complex regulates unconventional LC3 lipidation at damaged lysosomes
Source: EMBO Rep. 2023 Jun 29;24(9):e56841. doi: 10.15252/embr.202356841 (PMC10481663; doi:10.15252/embr.202356841)
Supplement: Supplementary file 5 — Source Data for Figure 3 [file EMBR-24-e56841-s004.zip › Figure_3/3C/TECPR1_Gal3_QUANTIFICATION.xlsx]

## Sheet: Sheet1
		R1									R2									R3									R4									R5
		TECPR1	Gal3		TECPR1	Gal3		TECPR1	Gal3		TECPR1	Gal3		TECPR1	Gal3		TECPR1	Gal3		TECPR1	Gal3		TECPR1	Gal3		TECPR1	Gal3		TECPR1	Gal3		TECPR1	Gal3		TECPR1	Gal3		TECPR1	Gal3		TECPR1	Gal3		TECPR1	Gal3
	1	14.725	23.49		13.353	26.897		13.392	24.826		9.459	44.209		39.231	44.477		43.142	42.667		39.205	44.312		35.242	44.165		17.576	11.843		31.098	10.421		51.603	16.711		22.413	52.493		18.161	48.991		37.167	25.667		14.789	23.205
	2	13.417	28.222		13.991	28.836		14.327	26.351		9.132	45.78		42.212	43.741		42.062	42.343		38.315	43.5		34.328	44.254		17.508	9.876		29.872	10.474		51.768	16.274		24.825	50.018		16.908	49.946		34.862	30.885		14.799	24.63
	3	12.244	24.933		13.373	25.474		13.723	26.512		10.62	45.454		37.108	42.379		41.279	41.443		39.772	43.525		35.001	44.771		18.613	10.215		31.301	9.458		54.247	17.193		26.044	48.838		18.566	51.159		32.969	31.846		17.615	23.521
	4	13.753	22.176		13.747	28.78		15.177	24.444		10.772	45.982		37.612	43.024		42.813	42.552		39.67	43.11		35.324	43.541		17.766	10.041		35.773	10.56		48.717	16.342		29.216	53.667		19.238	51.654		27.369	27.812		17.352	22.969
	5	14.71	22.421		14.491	27.625		14.617	26.494		11.49	44.861		40.313	41.52		42.782	41.747		40.387	42.601		44.29	43.053		19.598	9.5		34.235	9.906		49.584	16.355		24.9	49.32		14.174	46.235		26.117	28.182		18.605	22.101
	6	13.095	25.786		14.6	26.5		15.977	29.799		10.643	45.251		38.826	40.055		46.099	42.307		42.438	43.182		46.876	42.815		20.057	10.87		35.992	10.608		51.458	16.314		29.15	51.05		18.098	51.515		37.246	29.881		18.371	22.575
	7	13.862	23.101		35.948	27.569		16.87	26.782		10.451	42.569		38.195	40.591		46.057	40.678		39.731	41.77		45.924	43.012		22.576	10.254		34.134	9.715		51.561	15.621		24.707	43.362		17.927	52.847		58.474	28.542		16.982	21.712
	8	13.5	23.63		13.544	26.578		15.742	28.098		9.492	44.803		35.912	40.202		50.407	41.521		37.949	41.878		46.735	43.258		20.421	10.317		34.891	10.036		55.452	15.349		38.796	39.074		18.813	52.514		73.822	27.273		17.356	22.101
	9	12.25	22.615		15.168	26.766		18.206	27.716		10.311	42.107		37.179	39.438		61.249	42.022		39.247	41.419		45.133	43.631		22.424	12.198		38.591	9.984		57.319	15.942		57.309	39.706		18.33	52.362		100.588	28.193		43.655	22.557
	10	14.824	22.686		15	25.892		14.995	25.975		20.326	41.785		37.926	40.516		61.571	42.515		40.967	42.157		45.018	43.754		22.16	10.058		36.78	9.472		58.265	21.266		56.031	42.734		27.802	54.009		91.833	23.772		48.925	22.109
	11	15.111	23.841		16.005	27.041		14.307	25		25.463	43.186		45.651	39.867		67.748	44.026		44.687	42.425		47.002	42.711		28.4	9.155		35.031	10.477		55.676	22.338		64.295	42.295		42.169	54.017		98.299	28.668		47.196	21.301
	12	17.713	23.67		17.008	27.874		19.375	22.965		35.653	43.861		64.434	38.933		67.808	45		48.792	42.459		47.984	43.836		19	11.259		37.237	10.857		59.521	23.754		56.673	42.115		50.698	53.746		84.075	26.905		46.104	22.088
	13	15.021	24.691		18.426	27.911		17.053	22.743		45.821	43.155		78.913	40.698		67.908	45.51		56.845	43.251		47.38	43.184		27.819	9.514		38.689	9.865		60.288	24.223		60.42	43.6		76.373	52.722		89.182	32.191		48.397	20.885
	14	20.458	20.583		17.578	25.179		19.028	22.758		47.246	42.213		78.17	39.975		70.414	45.967		68.627	44.479		44.614	42.461		26.507	10.269		38.014	10.126		64.66	26.638		66.074	43.056		86.571	51.994		97	31.831		46.624	21.684
	15	14.15	21.175		16.47	27.447		30.87	22.358		48.425	43.813		81.755	41.141		79.792	47.491		71.266	45.075		49.387	43.344		24.548	9.766		37.672	10.245		61.621	25.741		65.466	37.5		84.718	53.48		91.809	26.059		45.826	20.647
	16	12.931	22.172		17.356	26.683		37.996	23.714		46.938	42.404		81.145	40.482		84.345	47.62		72.077	44.33		55.392	43.311		22.91	9.607		37.406	10.078		62.894	26.967		121.54	43.175		110.619	50.993		89.471	26.571		48.482	20.69
	17	13.884	21.465		16.895	25.88		40.701	23.822		53.386	42.316		81.44	42.732		85.144	50.037		75.614	47.724		58.293	43.262		30.185	9.348		40.459	10.326		66.888	28.96		111.775	45.275		106.135	49.761		90.893	28.952		40.692	20.125
	18	15.101	21.783		16.599	26.294		41.815	23.37		48.846	45.111		82.825	42.237		86.337	52.424		79.749	52.909		60.087	42.447		23.513	10.323		41.903	9.914		68.424	30.474		97.625	40.982		102.839	51.968		92.393	32.197		35.311	18.664
	19	13.043	21.157		12.716	24.983		41.996	25.739		40.567	45.8		92.047	43.041		87.261	51.974		79.481	57.918		64.132	43.261		28.895	9.095		40.417	10.351		67.523	30.242		101.326	55.349		117.359	45.731		97.361	34.336		33.952	19.318
	20	19.049	20.961		11.964	23.183		45.209	24.818		35.686	45.314		94.016	43.838		88.623	52.438		80.071	66.433		67.027	42.101		25.701	8.827		41.292	9.449		70.685	32.272		111.579	60.789		111.085	51.11		92.592	34.471		29.084	20.274
	21	22.856	22.318		13.807	24.26		42.93	23.333		38.144	47.4		97.381	43.475		91.878	52.537		81.126	73.634		66.185	43.107		24.121	8.667		43.021	10.659		67.47	30.193		87.606	54.848		109.855	48.756		87.6	34.319		27.531	21.409
	22	29.125	21.896		15.075	25.548		41.195	21.924		40.287	47.28		101.315	45.935		95.718	55.829		77.616	74.214		63.773	42.603		26.685	9.685		41.535	9.952		70.739	33.277		97.72	62.512		124.077	48.437		89.162	37.091		25.847	22.513
	23	24.411	24.278		18.353	26.173		39.502	22.65		37.331	47.746		104.175	46.676		93.403	55.611		80.142	80.108		62.067	43.198		29.094	8.043		42.238	10.033		73.564	36.427		94.722	66.347		112.894	48.532		86.592	39.336		24.847	24.302
	24	25.876	23.705		28.631	23.471		41.337	22.702		37.515	60.15		103.681	47.144		93.731	55.327		81.148	86.643		73.482	43.821		27.703	10.347		41.975	10.215		70.626	32.851		100.158	71.237		122.92	45.968		84.577	41.26		24.695	25.57
	25	30.049	26.827		26.719	24.457		39.453	22.243		37.868	71.346		135.109	52.359		94.124	56.288		79.439	84.009		73.981	43.342		26.83	10.784		44.388	10.465		75.01	33.05		94.043	72.42		118.012	40.247		84.118	41.525		24.695	23.803
	26	23.22	23.604		27.22	26.494		36.954	22.245		32.965	82.713		135.938	53.655		97.521	60.51		83.136	82.937		71.156	42.525		28.634	10.649		46.82	11.411		77.726	37.503		89.023	64.841		122.844	51.898		83.434	42.044		30.408	43.064
	27	23.541	23.129		35.114	25.728		41.24	21.661		32.64	90.587		128.553	52.743		97.63	62.529		82.001	88.954		67.667	43.222		52.288	9.438		45.178	11.089		77.254	37.157		88.25	74.217		126.902	58.263		91.033	40.287		30.408	43.533
	28	26.521	20.281		24.704	23.638		35.695	19.587		31.316	97.052		129.562	52.543		96.509	60.979		81.434	90.632		65.947	46.445		69.471	9.394		49.624	13.363		75.581	34.093		87.211	82.079		118.491	61.497		85.878	41.286		30.408	49.139
	29	31.224	21.531		26.856	24.466		39.626	21.132		33.235	104.362		127.98	52.875		93.139	60.726		83.458	93.776		64.643	47.684		67.099	9.106		48.973	14.035		74.647	33.412		92.951	76.537		119.89	67		87.132	45.77		29.931	46.474
	30	26.535	24.263		33.381	28.524		40.435	21.435		30.29	104.51		124.079	55.247		94.744	61.671		83.8	93.036		62.304	47.763		62.027	10.699		48.417	15.383		77.869	44.087		83.646	62.308		118.491	75.339		84.102	43.089		30.573	49.325
	31	30.538	32.709		26.17	26.234		36.948	21.712		28.565	105.21		124.757	55.497		95.157	62.968		85.288	95.164		61.957	47.353		67.057	8.829		45.509	16.519		77.624	46.092		102.333	82.5		110.472	78.155		79.411	45.633		29.575	49.383
	32	30.202	66.288		28.369	25.812		33.679	20.191		31.184	116.773		125.822	56.431		92.418	62.303		85.21	97.114		65.802	48.557		70.021	8.521		51.562	18.191		76.4	41.294		86.426	70.468		91.303	74.014		75.257	44.318		32.766	51.271
	33	26.764	83.427		30.933	29.067		30.006	19.598		29.444	117.581		120.013	58.789		96.621	63.429		85.633	98.688		62.39	48.732		70.034	8.924		46.007	18.988		81.109	46.86		100.35	99.05		97.221	92.034		75.881	41.043		32.225	53.667
	34	27.388	100.816		28.14	33.916		37.443	19.472		31.754	122.986		117.444	59.997		94.696	65.603		86.267	100.236		64.13	51.082		70.972	9.204		45.068	19.117		80.225	52.412		97.036	76.382		115.61	93.692		80.933	45.754		32.627	57.88
	35	27.545	93.155		31.615	40.128		35.243	20.76		29.974	124.533		113.878	61.378		94.344	65.78		88.908	105.026		64.846	48.604		61.123	10.057		46.106	18.816		81.488	52.816		100.8	81.375		112.377	102.311		79.235	49.448		33.385	55.376
	36	22.731	117.321		30.431	45.716		33.849	19.492		30.131	130.185		111.135	61.849		93.5	66.134		89.513	105.396		63.807	48.895		65.28	12.793		46.625	22.846		84.471	58.924		96.872	94.574		108.234	104.317		82.611	52.48		34.015	59.119
	37	19.418	89.582		29.161	49.119		31.832	20.336		26.058	120.022		107.628	62.826		95.513	66.44		88.713	106.215		65.618	49.514		58.956	14.816		45.124	23.227		83.616	53.09		85	90.226		109.097	102.181		73.37	48.391		30.69	57.992
	38	19.881	107.772		29.83	52.65		32.356	19.812		29.86	125.033		107.694	64.457		97.056	69.763		88.481	126.437		63.533	48.735		57.578	16.452		45.951	18.776		83.464	57.806		84.898	76.653		109.701	107.591		75.361	50.317		30.607	58.279
	39	18.383	111.607		26.915	52.808		29.732	21.339		27.543	132.829		105.707	69.211		90.754	68.744		88.905	133.435		64.006	52.307		56.891	15.703		45.567	22.22		83.354	58.671		83.404	82.351		94.243	109.527		74.795	52.772		28.935	58
	40	24.649	123.085		27.124	62.667		28.241	20.2		27.245	123.851		105.674	79.026		92.443	69.433		91.417	136.376		62.309	53.643		54.107	18.356		46.708	20.39		88.215	60.752		90.867	93.244		112.705	117.819		68.456	51.49		35	64.494
	41	16.122	113.592		28.311	59.779		28.52	21.177		25.326	116.814		104.257	84.648		90.186	73.243		85.516	128.015		63.965	58.373		53.485	18.313		47.783	21.168		88.972	63.882		88.322	82.288		107.273	133.067		70.316	49.612		31.482	58.957
	42	16.477	113.577		27.422	63.336		37.901	66.351		23.93	112.93		81.956	57.495		92.904	75.206		85.487	137.088		64.292	59.922		54.6	20.244		43.354	22.931		88.981	69.416		89.455	97.818		105.611	128.488		68.637	51.407		39	63.097
	43	19.741	139.2		27.961	61.213		34.259	77.462		29.447	134.642		99.464	102.53		93.306	78.533		82.547	132.69		61.35	61.268		44.663	21.542		50.421	30.106		94.602	70.564		87.754	88.123		103.878	140.099		70.432	55.272		36.793	60.862
	44	20.057	167.829		45.436	35.729		37.177	97.183		28.063	134.369		97.861	99.97		93.84	83.709		81.454	133.527		60.065	60.396		52.929	21.97		46.406	22.97		92.719	74.341		82.88	84.693		101.349	129.895		70.17	52.763		31.162	60.667
0	1	1	1		1	1		1	1		1	1		1	1		1	1		1	1		1	1		1	1		1	1		1	1		1	1		1	1		1	1		1	1
15	2	0.911171	1.20145		1.04778	1.07209		1.06982	1.06143		0.96543	1.03554		1.07599	0.983452		0.974966	0.992406		0.977299	0.981675		0.974065	1.00202		0.996131	0.83391		0.960576	1.00509		1.0032	0.97385		1.10762	0.952851		0.931006	1.01949		0.937983	1.2033		1.00068	1.06141
30	3	0.831511	1.06143		1.0015	0.947094		1.02472	1.06791		1.12274	1.02816		0.945885	0.95283		0.956817	0.971313		1.01446	0.98224		0.993162	1.01372		1.059	0.862535		1.00653	0.90759		1.05124	1.02884		1.162	0.930372		1.0223	1.04425		0.88705	1.24074		1.19109	1.01362
45	4	0.93399	0.944061		1.02951	1.07001		1.13329	0.984613		1.13881	1.0401		0.958732	0.967331		0.992374	0.997305		1.01186	0.972874		1.00233	0.985871		1.01081	0.847843		1.15033	1.01334		0.944073	0.977919		1.30353	1.02236		1.0593	1.05436		0.736379	1.08357		1.1733	0.98983
60	5	0.998981	0.954491		1.08522	1.02707		1.09147	1.06719		1.21472	1.01475		1.02758	0.933516		0.991655	0.978438		1.03015	0.961387		1.25674	0.974822		1.11504	0.802162		1.10087	0.950581		0.960874	0.978697		1.11096	0.939554		0.780464	0.943745		0.702693	1.09799		1.25803	0.952424
75	6	0.889304	1.09774		1.09339	0.98524		1.19303	1.20031		1.12517	1.02357		0.989677	0.900578		1.06854	0.991563		1.08246	0.974499		1.33012	0.969433		1.14116	0.917842		1.15737	1.01794		0.99719	0.976243		1.30058	0.972511		0.996531	1.05152		1.00213	1.16418		1.24221	0.972851
90	7	0.941392	0.98344		2.69213	1.02498		1.25971	1.07879		1.10487	0.962903		0.973592	0.912629		1.06757	0.953383		1.01342	0.942634		1.3031	0.973893		1.28448	0.865828		1.09763	0.932252		0.999186	0.934774		1.10235	0.826053		0.987115	1.07871		1.57328	1.11201		1.14829	0.93566
105	8	0.916808	1.00596		1.0143	0.98814		1.17548	1.1318		1.00349	1.01344		0.915399	0.903883		1.1684	0.973141		0.967963	0.945071		1.32612	0.979463		1.16187	0.871148		1.12197	0.963055		1.07459	0.918497		1.73096	0.744366		1.0359	1.07191		1.98622	1.06257		1.17357	0.952424
120	9	0.831919	0.96275		1.13592	0.99513		1.35947	1.11641		1.09007	0.952453		0.947694	0.886705		1.41971	0.984883		1.00107	0.934713		1.28066	0.987909		1.27583	1.02998		1.24095	0.958065		1.11077	0.953982		2.55695	0.756406		1.00931	1.06881		2.70638	1.09841		2.95186	0.972075
135	10	1.00672	0.965773		1.12334	0.962635		1.1197	1.04628		2.14885	0.94517		0.966735	0.910943		1.42717	0.996438		1.04494	0.951368		1.2774	0.990694		1.26081	0.849278		1.18271	0.908934		1.1291	1.27257		2.49993	0.814089		1.53086	1.10243		2.47082	0.92617		3.3082	0.952769
150	11	1.02621	1.01494		1.19861	1.00535		1.06832	1.00701		2.69193	0.97686		1.16365	0.896351		1.57035	1.03185		1.13983	0.957416		1.33369	0.967078		1.61584	0.77303		1.12647	1.00537		1.07893	1.33672		2.86865	0.805726		2.32195	1.10259		2.64479	1.11692		3.19129	0.917949
165	12	1.20292	1.00766		1.27372	1.03632		1.44676	0.925038		3.76921	0.992128		1.64243	0.875351		1.57174	1.05468		1.24454	0.958183		1.36156	0.992551		1.08102	0.950688		1.19741	1.04184		1.15344	1.42146		2.52858	0.802297		2.79159	1.09706		2.26209	1.04823		3.11745	0.951864
180	13	1.0201	1.05113		1.37991	1.0377		1.27337	0.916096		4.84417	0.976159		2.0115	0.915035		1.57406	1.06663		1.44994	0.976056		1.34442	0.977788		1.58278	0.803344		1.2441	0.946646		1.1683	1.44952		2.69576	0.830587		4.20533	1.07616		2.39949	1.25418		3.2725	0.900022
195	14	1.38934	0.876245		1.31641	0.936127		1.42085	0.9167		4.99482	0.954851		1.99256	0.898779		1.63215	1.07734		1.75047	1.00377		1.26593	0.961417		1.50814	0.867094		1.22239	0.971692		1.25303	1.59404		2.94802	0.820224		4.76686	1.0613		2.60984	1.24015		3.15261	0.934454
210	15	0.960951	0.901447		1.23343	1.02045		2.30511	0.900588		5.11946	0.991043		2.08394	0.924995		1.84952	1.11306		1.81778	1.01722		1.40137	0.981411		1.39668	0.824622		1.2114	0.983111		1.19414	1.54036		2.92089	0.714381		4.66483	1.09163		2.47018	1.01527		3.09865	0.889765
225	16	0.878166	0.943891		1.29978	0.992044		2.83722	0.955208		4.96226	0.959171		2.06839	0.910178		1.95506	1.11609		1.83846	1.00041		1.57176	0.980663		1.30348	0.811196		1.20284	0.967086		1.21881	1.61373		5.42275	0.822491		6.09102	1.04086		2.40727	1.03522		3.27825	0.891618
240	17	0.942886	0.913793		1.26526	0.962189		3.0392	0.959559		5.64394	0.957181		2.07591	0.960766		1.97358	1.17273		1.92868	1.077		1.65408	0.979554		1.7174	0.789327		1.30102	0.990884		1.2962	1.73299		4.98706	0.862496		5.84412	1.01572		2.44553	1.12799		2.7515	0.86727
255	18	1.02553	0.927331		1.24309	0.977581		3.12239	0.941352		5.16397	1.0204		2.11121	0.949637		2.00123	1.22868		2.03415	1.19401		1.70498	0.9611		1.33779	0.871654		1.34745	0.951348		1.32597	1.82359		4.35573	0.780714		5.66263	1.06077		2.48589	1.25441		2.38765	0.804309
270	19	0.885772	0.900681		0.952295	0.92884		3.1359	1.03678		4.28872	1.03599		2.34628	0.967714		2.02265	1.21813		2.02732	1.30705		1.81976	0.979531		1.644	0.767964		1.29967	0.993283		1.30851	1.80971		4.52086	1.05441		6.46214	0.933457		2.61955	1.33775		2.29576	0.832493
285	20	1.29365	0.892337		0.895978	0.861918		3.37582	0.999678		3.7727	1.02499		2.39647	0.985633		2.05422	1.22901		2.04237	1.49921		1.90191	0.953266		1.46228	0.745335		1.3278	0.906727		1.36978	1.93118		4.97832	1.15804		6.11668	1.04325		2.49124	1.34301		1.9666	0.873691
300	21	1.55219	0.950106		1.034	0.901959		3.20565	0.939861		4.03256	1.07218		2.48225	0.977472		2.12966	1.23133		2.06928	1.66172		1.87801	0.976044		1.37238	0.731825		1.3834	1.02284		1.30748	1.80677		3.90871	1.04486		6.04895	0.995203		2.35693	1.33709		1.86159	0.922603
315	22	1.97793	0.932141		1.12896	0.949846		3.07609	0.883106		4.25912	1.06947		2.58252	1.03278		2.21867	1.30848		1.97975	1.67481		1.80957	0.964633		1.51826	0.817783		1.33562	0.954995		1.37083	1.99132		4.35997	1.19086		6.83206	0.988692		2.39896	1.44509		1.74772	0.970179
330	23	1.65779	1.03355		1.37445	0.973082		2.94967	0.91235		3.94661	1.08001		2.65543	1.04944		2.16501	1.30337		2.04418	1.80782		1.76117	0.978105		1.65533	0.679135		1.35822	0.962767		1.42558	2.17982		4.22621	1.26392		6.21629	0.990631		2.32981	1.53255		1.6801	1.04727
345	24	1.75728	1.00915		2.14416	0.872625		3.08669	0.914445		3.96606	1.36058		2.64283	1.05996		2.17262	1.29672		2.06984	1.95529		2.08507	0.992211		1.57618	0.873681		1.34977	0.980232		1.36864	1.96583		4.46875	1.35708		6.76835	0.938295		2.27559	1.60751		1.66982	1.10192
360	25	2.04068	1.14206		2.00097	0.909284		2.94601	0.895956		4.00338	1.61383		3.44393	1.17722		2.18173	1.31924		2.02625	1.89585		2.09923	0.981365		1.52651	0.91058		1.42736	1.00422		1.4536	1.97774		4.19591	1.37961		6.4981	0.821518		2.26324	1.61784		1.66982	1.02577
375	26	1.57691	1.00485		2.03849	0.985017		2.75941	0.896036		3.48504	1.87095		3.46507	1.20635		2.26047	1.41819		2.12055	1.87166		2.01907	0.962867		1.62915	0.899181		1.50556	1.095		1.50623	2.24421		3.97194	1.23523		6.76416	1.05934		2.24484	1.63806		2.05612	1.85581
390	27	1.59871	0.984632		2.62967	0.956538		3.07945	0.872513		3.45068	2.04906		3.27682	1.18585		2.26299	1.46551		2.0916	2.00745		1.92007	0.978648		2.97497	0.796926		1.45276	1.0641		1.49708	2.22351		3.93745	1.41385		6.98761	1.18926		2.4493	1.5696		2.05612	1.87602
405	28	1.80109	0.863389		1.85007	0.878834		2.6654	0.788971		3.31071	2.1953		3.30254	1.18135		2.23701	1.42918		2.07713	2.04532		1.87126	1.05162		3.95261	0.793211		1.59573	1.28231		1.46466	2.04015		3.89109	1.56362		6.52448	1.25527		2.3106	1.60852		2.05612	2.1176
420	29	2.12048	0.916603		2.01123	0.909618		2.95893	0.851204		3.51358	2.36065		3.26222	1.18882		2.15889	1.42325		2.12876	2.11627		1.83426	1.07968		3.81765	0.768893		1.5748	1.3468		1.44656	1.9994		4.14719	1.45804		6.60151	1.3676		2.34434	1.78322		2.02387	2.00276
435	30	1.80204	1.03291		2.49989	1.06049		3.01934	0.863409		3.20224	2.364		3.16278	1.24215		2.1961	1.4454		2.13748	2.09957		1.76789	1.08147		3.52907	0.903403		1.55692	1.47615		1.509	2.6382		3.73203	1.18698		6.52448	1.53781		2.26281	1.67877		2.06728	2.12562
450	31	2.07389	1.39246		1.95986	0.97535		2.75896	0.874567		3.01988	2.37983		3.18006	1.24777		2.20567	1.4758		2.17544	2.14759		1.75804	1.07218		3.81526	0.745504		1.46341	1.58516		1.50425	2.75818		4.56579	1.57164		6.08292	1.59529		2.1366	1.77789		1.9998	2.12812
465	32	2.05107	2.82197		2.12454	0.959661		2.51486	0.813301		3.29675	2.64139		3.20721	1.26877		2.14218	1.46022		2.17345	2.1916		1.86715	1.09945		3.9839	0.719497		1.65805	1.74561		1.48053	2.47107		3.85607	1.34243		5.02742	1.51077		2.02483	1.72665		2.21557	2.20948
480	33	1.81759	3.5516		2.31656	1.08068		2.24059	0.789414		3.1128	2.65966		3.05914	1.32178		2.2396	1.48661		2.18424	2.22712		1.77033	1.10341		3.98464	0.753525		1.47942	1.82209		1.57179	2.80414		4.47731	1.88692		5.35328	1.87859		2.04162	1.59906		2.17898	2.31273
495	34	1.85997	4.29187		2.10739	1.26096		2.79592	0.784339		3.35701	2.78192		2.99365	1.34894		2.19498	1.53756		2.20041	2.26205		1.8197	1.15662		4.03801	0.777168		1.44923	1.83447		1.55466	3.13638		4.32945	1.45509		6.36584	1.91243		2.17755	1.7826		2.20617	2.49429
510	35	1.87063	3.96573		2.36763	1.49191		2.63165	0.83622		3.16883	2.81692		2.90276	1.37999		2.18682	1.54171		2.26777	2.37015		1.84002	1.10051		3.47764	0.849194		1.4826	1.80558		1.57913	3.16055		4.49739	1.55021		6.18782	2.08836		2.13186	1.92652		2.25742	2.38638
525	36	1.5437	4.99451		2.27896	1.69967		2.52755	0.785145		3.18543	2.94476		2.83284	1.39058		2.16726	1.55		2.2832	2.3785		1.81054	1.1071		3.71416	1.08022		1.49929	2.1923		1.63694	3.52606		4.32213	1.80165		5.95969	2.12931		2.2227	2.04465		2.30002	2.54768
540	37	1.31871	3.81362		2.18385	1.82619		2.37694	0.819141		2.75484	2.71488		2.74344	1.41255		2.21392	1.55718		2.2628	2.39698		1.86193	1.12111		3.35435	1.25103		1.45103	2.22886		1.62037	3.17695		3.79244	1.71882		6.00721	2.08571		1.97406	1.88534		2.07519	2.49912
555	38	1.35015	4.58799		2.23395	1.95747		2.41607	0.798034		3.15678	2.82823		2.74513	1.44922		2.24969	1.63506		2.25688	2.85334		1.80276	1.10348		3.27594	1.38918		1.47762	1.80175		1.61743	3.45916		3.78789	1.46025		6.04047	2.19614		2.02763	1.96038		2.06958	2.51148
570	39	1.24842	4.75126		2.01565	1.96334		2.22013	0.859542		2.91183	3.00457		2.69448	1.55611		2.10361	1.61117		2.2677	3.01126		1.81619	1.18435		3.23686	1.32593		1.46527	2.13223		1.61529	3.51092		3.72123	1.5688		5.18931	2.23566		2.0124	2.05603		1.95652	2.49946
585	40	1.67396	5.23989		2.0313	2.32989		2.1088	0.813663		2.88033	2.80149		2.69364	1.77678		2.14276	1.62732		2.33177	3.07763		1.76803	1.2146		3.07846	1.54995		1.50196	1.95663		1.70949	3.63545		4.05421	1.77631		6.20588	2.40491		1.84185	2.00608		2.36662	2.77931
600	41	1.09487	4.83576		2.1202	2.22252		2.12963	0.853017		2.67745	2.64231		2.65752	1.90319		2.09045	1.71662		2.18125	2.88895		1.81502	1.3217		3.04307	1.54631		1.53653	2.03128		1.72416	3.82275		3.94066	1.5676		5.90678	2.71615		1.89189	1.93291		2.12874	2.5407
615	42	1.11898	4.83512		2.05362	2.35476		2.83012	2.67264		2.52987	2.55446		2.08906	1.29269		2.15345	1.76263		2.18051	3.0937		1.8243	1.35678		3.10651	1.70936		1.39411	2.20046		1.72434	4.15391		3.99121	1.86345		5.81526	2.62269		1.84672	2.00284		2.6371	2.71911
630	43	1.34065	5.92593		2.09399	2.27583		2.55817	3.1202		3.11312	3.04558		2.53534	2.30524		2.16276	1.8406		2.10552	2.99445		1.74082	1.38725		2.54114	1.81896		1.62136	2.88897		1.83327	4.22261		3.91532	1.67876		5.71984	2.85969		1.89501	2.15343		2.48786	2.6228
645	44	1.36211	7.1447		3.40268	1.32836		2.77606	3.91457		2.9668	3.0394		2.49448	2.24768		2.17514	1.96191		2.07764	3.01334		1.70436	1.36751		3.01144	1.8551		1.49225	2.2042		1.79678	4.44863		3.69785	1.61342		5.58058	2.65141		1.88797	2.05567		2.10711	2.61439
					Mean R1									Mean R2									Mean R3									Mean R4									Mean R5
					1	1								1	1								1	1								1	1								1	1
					1.00959	1.11165								1.00546	1.0038								0.982498	0.9392								1.0238	0.977262								0.956555	1.09473
					0.952575	1.02548								1.00848	0.984101								1.02221	0.952832								1.07326	0.955602								1.03348	1.09954
					1.03226	0.999561								1.02997	1.00158								1.00833	0.935529								1.13264	1.00454								0.989662	1.04259
					1.05856	1.01625								1.07798	0.975567								1.13398	0.91279								1.05757	0.956277								0.913729	0.998052
					1.05857	1.09443								1.06113	0.971903								1.18458	0.953925								1.15172	0.988899								1.08029	1.06285
					1.63108	1.02907								1.04868	0.942972								1.20033	0.927452								1.06639	0.897693								1.23623	1.04213
					1.03553	1.04197								1.02909	0.963487								1.15198	0.931894								1.30917	0.875306								1.39857	1.02897
					1.1091	1.02476								1.15249	0.941347								1.18585	0.984199								1.63622	0.889484								2.22251	1.04643
					1.08325	0.991563								1.51425	0.95085								1.19438	0.930447								1.60392	0.998533								2.43663	0.993789
					1.09772	1.0091								1.80864	0.968354								1.36312	0.899175								1.69135	1.04927								2.71935	1.04582
					1.3078	0.989675								2.32779	0.974053								1.22904	0.967141								1.62648	1.08853								2.72371	1.03239
					1.22446	1.00164								2.80991	0.985942								1.45905	0.919063								1.70272	1.07559								3.29244	1.07679
					1.37553	0.909691								2.87317	0.976991								1.50818	0.944094								1.80781	1.12865								3.50977	1.07863
					1.49983	0.940828								3.01764	1.0097								1.53861	0.941084								1.77548	1.07928								3.41122	0.998889
					1.67172	0.963714								2.99523	0.995145								1.57124	0.930755								2.6148	1.13443								3.92551	0.989234
					1.74912	0.94518								3.23114	1.03023								1.76672	0.948627								2.52809	1.19546								3.68038	1.00366
					1.797	0.948755								3.09214	1.06624								1.69231	1.00892								2.34305	1.18522								3.51206	1.03983
					1.65799	0.955432								2.88588	1.07394								1.83036	1.01818								2.37634	1.2858								3.79249	1.03457
					1.85515	0.917978								2.74113	1.07988								1.80218	1.06594								2.55863	1.33198								3.52484	1.08665
					1.93061	0.930642								2.88149	1.09366								1.77322	1.1232								2.19987	1.29149								3.42249	1.08496
					2.06099	0.921698								3.02011	1.13691								1.76919	1.15241								2.35547	1.37906								3.65958	1.13465
					1.99397	0.972993								2.92235	1.14427								1.82022	1.15502								2.33667	1.46884								3.40873	1.19015
					2.32938	0.932074								2.92717	1.23909								1.91036	1.27373								2.39572	1.43438								3.57126	1.21591
					2.32922	0.982433								3.20968	1.3701								1.884	1.2626								2.35896	1.45386								3.47706	1.15504
					2.12494	0.961969								3.07019	1.4985								1.92292	1.24457								2.32791	1.52481								3.68838	1.51773
					2.43594	0.937894								2.99683	1.56681								2.32888	1.26101								2.29576	1.56715								3.83101	1.54496
					2.10552	0.843731								2.95009	1.60195								2.63367	1.29672								2.31716	1.6287								3.6304	1.66047
					2.36355	0.892475								2.97823	1.65757								2.59356	1.32161								2.38952	1.60141								3.65657	1.71786
					2.44042	0.985602								2.85371	1.68385								2.47815	1.36148								2.26598	1.76711								3.61819	1.78073
					2.26424	1.08079								2.80187	1.70113								2.58291	1.32176								2.51115	1.97166								3.40644	1.83377
					2.23016	1.53164								2.88205	1.79012								2.67483	1.33685								2.33155	1.85303								3.08927	1.81563
					2.12491	1.80723								2.80385	1.82268								2.6464	1.36135								2.50951	2.17105								3.1913	1.93013
					2.25443	2.11239								2.84855	1.88947								2.68604	1.39861								2.44444	2.14198								3.58319	2.06311
					2.28997	2.09795								2.7528	1.91287								2.52848	1.43995								2.51971	2.17211								3.5257	2.13376
					2.11674	2.49311								2.72851	1.96178								2.60263	1.52194								2.48612	2.50667								3.49414	2.24055
					1.95983	2.15298								2.57073	1.89487								2.49302	1.58971								2.28795	2.37488								3.35216	2.15672
					2.00006	2.44783								2.7172	1.97083								2.4452	1.782								2.29431	2.24039								3.37923	2.22267
					1.82807	2.52471								2.56997	2.05728								2.44025	1.84052								2.26727	2.40398								3.05274	2.26371
					1.93802	2.79448								2.57224	2.06853								2.39275	1.94739								2.42189	2.45613								3.47145	2.39677
					1.78157	2.6371								2.47514	2.08737								2.34645	1.91899								2.40045	2.47388								3.30914	2.39659
					2.00091	3.28751								2.25746	1.86992								2.37044	2.05328								2.36989	2.73927								3.43303	2.44821
					1.9976	3.77398								2.60374	2.39714								2.12916	2.06689								2.45665	2.93011								3.36757	2.5453
					2.51362	4.12921								2.54548	2.41633								2.26448	2.07865								2.32896	2.75541								3.19189	2.44049
