# Supplementary material for: An ATG12‐ATG5‐TECPR1 E3‐like complex regulates unconventional LC3 lipidation at damaged lysosomes
Source: EMBO Rep. 2023 Jun 29;24(9):e56841. doi: 10.15252/embr.202356841 (PMC10481663; doi:10.15252/embr.202356841)
Supplement: Supplementary file 5 — Source Data for Figure 3 [file EMBR-24-e56841-s004.zip › Figure_3/3D/Fluorescence_Intensity_data/HeLa_WT_TECPR1_CHMP2A_LAMP_linescan.xlsx]

## Sheet: Sheet1
		Position #1							Position #2
		TECPR1	CHMP2A	LAMP					TECPR1	CHMP2A	LAMP
	0	14.333	7.667	0				0	0.222	3.556	0
	0.04265	13.251	8.859	0				0.04265	0.341	3.679	0
	0.0853	9.036	9.657	0				0.0853	0.108	2.479	0
	0.12795	10.748	8.057	0				0.12795	0.706	2.292	0
	0.17061	11.275	9.078	0				0.17061	1.061	4.869	0
	0.21326	5.923	11.558	0				0.21326	0.939	6.653	0.245
	0.25591	5.853	13.52	0				0.25591	0.914	7.032	0.221
	0.29856	4.46	14.2	0				0.29856	1.4	9.769	0.284
	0.34121	2.251	11.427	0				0.34121	3.972	13.562	1.257
	0.38386	0.81	9.552	0				0.38386	12.061	13.433	2.212
	0.42652	0	6.954	0				0.42652	17.351	11.488	3.946
	0.46917	0	3	0				0.46917	9.912	9.167	9.25
	0.51182	0	3.121	0				0.51182	10.69	10.463	5.283
	0.55447	0	4	0				0.55447	14.416	13.073	7.268
	0.59712	0	3.845	0				0.59712	9.2	16.64	8.8
	0.63977	0	2.412	0				0.63977	5.81	27.569	16.703
	0.68243	0	3.626	0				0.68243	7.046	49.279	29.252
	0.72508	4.379	5.75	0.072				0.72508	20.122	74.642	45.047
	0.76773	0.551	9.702	3.625				0.76773	36.212	110.973	51.688
	0.81038	2.652	16.403	11.477				0.81038	45.901	135.733	66.998
	0.85303	9.036	27.873	25.144				0.85303	55.469	159.245	90.388
	0.89568	19.987	46.867	37.081				0.89568	75.178	159.862	109.271
	0.93833	38.259	78.37	45.444				0.93833	76.799	149.939	114.211
	0.98099	57.686	106.577	56.547				0.98099	70.398	131.276	140.486
	1.02364	75.475	125.858	70.999				1.02364	68.791	110.738	166.243
	1.06629	94.22	126.334	89.322				1.06629	57.683	92.726	172.349
	1.10894	106.352	118.132	101.879				1.10894	66.844	78.38	191.729
	1.15159	112.672	103.428	111.416				1.15159	73.708	77.112	200.178
	1.19424	105.994	71.276	124.481				1.19424	64.471	87.084	193.778
	1.2369	92.369	41.57	133.681				1.2369	63.716	96.963	176.445
	1.27955	86.94	21.32	135.371				1.27955	63.9	107.941	180.297
	1.3222	76.246	15.878	123.644				1.3222	81.418	127.709	167.453
	1.36485	73.863	14.639	142.952				1.36485	105.515	141.744	154.002
	1.4075	60.722	14.889	146.222				1.4075	119.012	144.23	132.844
	1.45015	51.136	18.712	162.479				1.45015	153.608	165.848	118.08
	1.49281	58.131	18.611	168.957				1.49281	167	153	106
	1.53546	66.273	21.86	187.7				1.53546	155.318	150.297	92.87
	1.57811	63.912	21.124	184.707				1.57811	151.927	149.085	88.581
	1.62076	73.785	24.084	204.227				1.62076	137.603	129.488	72.381
	1.66341	76.547	26.582	214.075				1.66341	115.8	119.534	79.968
	1.70606	73.824	29.872	211.41				1.70606	106.556	97.594	76.583
	1.74871	77.228	32.707	210.548				1.74871	97.348	81.99	83.95
	1.79137	89.047	44.437	175.936				1.79137	76.564	69.604	86.058
	1.83402	102.033	57.476	144.783				1.83402	72.038	71.588	86.313
	1.87667	96.259	77.037	117.519				1.87667	71.625	100.577	77.818
	1.91932	105.91	83.08	97.273				1.91932	72.481	126.957	78.227
	1.96197	100.248	82.827	78.028				1.96197	92.432	150.057	68.815
	2.00462	95.772	82.489	51.195				2.00462	92.46	173.344	60.425
	2.04728	83.812	73.644	31.997				2.04728	92.943	173.383	51.699
	2.08993	54.73	53.563	21.967				2.08993	82.209	147.449	28.507
	2.13258	26.991	36.324	13.509				2.13258	68.633	132.408	24.265
	2.17523	9.519	22.837	3.485				2.17523	55.352	97.674	17.204
	2.21788	6.668	13.484	1.465				2.21788	39.297	64.501	10.409
	2.26053	1.485	7.604	0.352				2.26053	31.486	42.212	7.644
	2.30319	0	4.402	0				2.30319	30.112	28.36	5.203
	2.34584	1.185	3.537	0				2.34584	23.057	16.338	4.184
	2.38849	4.19	2.596	0				2.38849	16.72	13.2	7.24
	2.43114	0	2.379	0				2.43114	13.055	12.759	7.165
	2.47379	0.0009183	2.98	0				2.47379	5.901	13.881	7.43
	2.51644	0	1.732	0				2.51644	1.548	15.771	7.886
	2.5591	0	1.026	0				2.5591	0.891	15.787	1.837
	2.60175	0	1	0				2.60175	3.92	11.995	0
	2.6444	0	1.137	0				2.6444	7.592	10.419	0
	2.68705	0	1.82	0				2.68705	2.684	8.84	0.342
	2.7297	2.831	2.686	0				2.7297	0.384	9.029	0.084
	2.77235	3.552	2.323	0				2.77235	0.714	9.551	0
	2.815	5.222	1.333	0.444				2.815	5.611	7.855	0
								2.85766	6.559	7.137	0
								2.90031	5.216	4.826	0
								2.94296	9.031	4.683	0
								2.98561	13.778	5.778	0
