# Supplementary material for: An ATG12‐ATG5‐TECPR1 E3‐like complex regulates unconventional LC3 lipidation at damaged lysosomes
Source: EMBO Rep. 2023 Jun 29;24(9):e56841. doi: 10.15252/embr.202356841 (PMC10481663; doi:10.15252/embr.202356841)
Supplement: Supplementary file 6 — Source Data for Figure 4 [file EMBR-24-e56841-s008.zip]

Archive with 68 entries (50 files):
- Figure_4/
- Figure_4/4A/
- Figure_4/4A/4A.pdf
- Figure_4/4B/
- Figure_4/4B/ATG16KO_LLOMe_LC3_lipidation_WB_QUANTIFICATION.xlsx
- Figure_4/4C/
- Figure_4/4C/4C.pdf
- Figure_4/4D/
- Figure_4/4D/4D.pdf
- Figure_4/4E/
- Figure_4/4E/Fluorescence_Intensity_data/
- Figure_4/4E/Fluorescence_Intensity_data/HeLa_ATG16L1_KO_TECPR1_LC3B_endog_LAMP_endog_line_scan.xlsx
- Figure_4/4E/Image_Data/
- Figure_4/4E/Image_Data/ATG16KO_LLOMe_LAMP.tif
- Figure_4/4E/Image_Data/ATG16KO_LLOMe_LAMP_zoom.tif
- Figure_4/4E/Image_Data/ATG16KO_LLOMe_LC3.tif
- Figure_4/4E/Image_Data/ATG16KO_LLOMe_LC3_zoom.tif
- Figure_4/4E/Image_Data/ATG16KO_LLOMe_merge.tif
- Figure_4/4E/Image_Data/ATG16KO_LLOMe_merge_zoom.tif
- Figure_4/4E/Image_Data/ATG16KO_LLOMe_merge_zoom_scale.tif
- Figure_4/4E/Image_Data/ATG16KO_LLOMe_scale.tif
- Figure_4/4E/Image_Data/ATG16KO_LLOMe_TECPR1.tif
- Figure_4/4E/Image_Data/ATG16KO_LLOMe_TECPR1_zoom.tif
- Figure_4/4E/Image_Data/FIP200KO_LLOMe_LAMP.tif
- Figure_4/4E/Image_Data/FIP200KO_LLOMe_LC3.tif
- Figure_4/4E/Image_Data/FIP200KO_LLOMe_merge.tif
- Figure_4/4E/Image_Data/FIP200KO_LLOMe_scale.tif
- Figure_4/4E/Image_Data/FIP200KO_LLOMe_TECPR1.tif
- Figure_4/4E/Image_Data/WT_LLOMe_LAMP.tif
- Figure_4/4E/Image_Data/WT_LLOMe_LC3.tif
- Figure_4/4E/Image_Data/WT_LLOMe_merge.tif
- Figure_4/4E/Image_Data/WT_LLOMe_scale.tif
- Figure_4/4E/Image_Data/WT_LLOMe_TECPR1.tif
- Figure_4/4F/
- Figure_4/4F/Image_data/
- Figure_4/4F/Image_data/4F.pdf
- Figure_4/4F/Numerical_data/
- Figure_4/4F/Numerical_data/ATG16KO_lysoIP_QUANTIFICATION.xlsx
- Figure_4/4G/
- Figure_4/4G/Image_Data/
- Figure_4/4G/Image_Data/0min_ATG5.tif
- Figure_4/4G/Image_Data/0min_ATG5_zoom.tif
- Figure_4/4G/Image_Data/0min_merge.tif
- Figure_4/4G/Image_Data/0min_merge_zoom.tif
- Figure_4/4G/Image_Data/0min_scale_zoom.tif
- Figure_4/4G/Image_Data/0min_TECPR1.tif
- Figure_4/4G/Image_Data/0min_TECPR1_zoom.tif
- Figure_4/4G/Image_Data/0min_TMEM.tif
- Figure_4/4G/Image_Data/0min_TMEM_zoom.tif
- Figure_4/4G/Image_Data/15min_ATG5.tif
- Figure_4/4G/Image_Data/15min_ATG5_zoom.tif
- Figure_4/4G/Image_Data/15min_merge.tif
- Figure_4/4G/Image_Data/15min_merge_zoom.tif
- Figure_4/4G/Image_Data/15min_scale_zoom.tif
- Figure_4/4G/Image_Data/15min_TECPR1.tif
- Figure_4/4G/Image_Data/15min_TECPR1_zoom.tif
- Figure_4/4G/Image_Data/15min_TMEM.tif
- Figure_4/4G/Image_Data/15min_TMEM_zoom.tif
- Figure_4/4G/Image_Data/scale.tif
- Figure_4/4G/Numerical_Data/
- Figure_4/4G/Numerical_Data/HeLa_WT_BFP-LAMP_EGFP-ATG5_mCherry-TECPR1_LLOMe_QUANTIFICATION.xlsx
- Figure_4/4H/
- Figure_4/4H/Image_data/
- Figure_4/4H/Image_data/4H.pdf
- Figure_4/4H/Numerical_data/
- Figure_4/4H/Numerical_data/HEK_WT_ATG16_TECPR1_KO_LLOMe.xlsx
- Figure_4/4I/
- Figure_4/4I/4I.pdf
