# Supplementary material for: An ATG12‐ATG5‐TECPR1 E3‐like complex regulates unconventional LC3 lipidation at damaged lysosomes
Source: EMBO Rep. 2023 Jun 29;24(9):e56841. doi: 10.15252/embr.202356841 (PMC10481663; doi:10.15252/embr.202356841)
Supplement: Supplementary file 6 — Source Data for Figure 4 [file EMBR-24-e56841-s008.zip › Figure_4/4B/ATG16KO_LLOMe_LC3_lipidation_WB_QUANTIFICATION.xlsx]

## Sheet: HEK
	R1
	LC3 II	Actin	Norm Actin		Norm LC3		LC3 II RATIO
WT -	446.678	10422.4	1.02791		459.143		1		0.0412912
WT +	10679.8	10557	1.04118		11119.6		24.2182		1				WT -	WT +	KO -	KO +
KO -	0	12323.8	1.21543		0		0		0				0.0412912	1	0	0.274323
KO +	2373.08	13033.3	1.2854		3050.37		6.64361		0.274323				0.0440003	1	0	0.218414
Alpha -	354.849	12139.9	1.19729		424.857		0.925327		0.0382079				0.0662787	1	0	0.249513
Alpha +	8893	12013.9	1.18486		10537		22.9493		0.947604
Beta -	440.678	12348.9	1.2179		536.703		1.16892		0.0482663
Beta +	11037.2	12236.9	1.20686		13320.4		29.0114		1.19792
1-249 -	622.456	11629.6	1.14696		713.934		1.55493		0.0642049
1-249 +	10685.4	10139.4	1		10685.4		23.2725		0.960952
	R2
	LC3 II	Actin	Norm Actin		Norm LC3		LC3 II RATIO
WT -	699.87	13040.3	1.16551		815.707		1		0.0440003
WT +	15597	13298.8	1.18861		18538.7		22.7271		1
KO -	0	15554	1.39018		0		0		0
KO +	3076.86	14723.9	1.31599		4049.11		4.96393		0.218414
Alpha -	419.849	14739.3	1.31736		553.094		0.678055		0.0298346
Alpha +	13023.1	13854.5	1.23828		16126.3		19.7697		0.869873
Beta -	450.263	11188.5	1		450.263		0.551991		0.0242878
Beta +	13409.8	12818.3	1.14567		15363.2		18.8343		0.828713
1-249 -	520.092	12731.1	1.13787		591.798		0.725504		0.0319224
1-249 +	13924.4	12977.7	1.15991		16151.1		19.8001		0.871211
	R3
	LC3 II	Actin	Norm Actin		Norm LC3		LC3 II RATIO
WT -	551.698	11005.7	1.20751		666.183		1		0.0662787
WT +	10051.1	9114.54	1.00002		10051.2		15.0878		1
KO -	0	9114.37	1		0		0		0
KO +	2318.55	9858.78	1.08167		2507.91		3.7646		0.249513
Alpha -	403.092	10721.6	1.17634		474.174		0.711777		0.0471756
Alpha +	7520.45	10143.9	1.11296		8369.94		12.564		0.832727
Beta -	314.435	11085	1.21621		382.418		0.574043		0.0380468
Beta +	6704.86	9686.37	1.06276		7125.65		10.6962		0.708932
1-249 -	396.263	11033.8	1.21059		479.713		0.720091		0.0477267
1-249 +	10039.2	10412.5	1.14243		11469.1		17.2162		1.14107

## Sheet: HeLa
R1 - 2021.11.16									R2 - 2021.07.07									R3 - 2021.12.01
	LC3 II		ACTIN	Norm Actin		Norm LC3				LC3 II		ACTIN	Norm Actin		Norm LC3				LC3 II		ACTIN	Norm Actin		Norm LC3
WT -	687.678		10746.4	1		687.678	0.0313303		WT -	1522.48		15328	1		1522.48	0.0440177		WT -	4077.66		14395.1	1.00209		4086.18	0.218593
WT +	19259.3		12247.4	1.13967		21949.3	1		WT +	27277.6		19435.8	1.26799		34587.8	1		WT +	18693.1		14365.1	1		18693.1	1
16KO -	180.95		14170.1	1.31859		238.599	0.0108705		16KO -	157.536		18766.9	1.22435		192.88	0.00557653		16KO -	217.92		18838.2	1.31138		285.777	0.0152879
16KO +	1935.5		14026.4	1.30522		2526.24	0.115095		16KO +	2450.57		17128.1	1.11744		2738.36	0.0791714		16KO +	2760.83		17386.2	1.21031		3341.47	0.178754

## Sheet: MEF
			R1 - 2021.08.20									R2 - 2021.08.30									R3 - 2021.08.20
			LC3		Actin			Norm. LC3				LC3		Actin			Norm. LC3				LC3		Actin			Norm. LC3
LC3 short exp.		WT 0	15138.3		10328.3	1.0327		15633.3	1		WT 0	10239.6		13635.8	1		10239.6	1		WT 0	11800.8		10814.2	1		11800.8	1
		WT 0.5	18955.3		10424.2	1.04228		19756.8	1.26377		WT 0.5	15219.2		14957.4	1.09692		16694.2	1.63036		WT 0.5	16683.5		13575.9	1.25539		20944.2	1.77481
		WT 1	23532.1		10001.3	1		23532.1	1.50526		WT 1	24254.3		17014.4	1.24777		30263.8	2.95557		WT 1	18658.4		11673.9	1.0795		20141.7	1.70681
		WT 1.5	31207.2		10302.3	1.0301		32146.4	2.05628		WT 1.5	23057.2		17512.7	1.28431		29612.6	2.89198		WT 1.5	25367.8		15273.4	1.41235		35828.2	3.03608
		5-/- 0	0		10545.7	1.05443		0	0		5-/- 0	0		18132.7	1.32978		0	0		5-/- 0	0		16427.2	1.51904		0	0
		5-/- 0.5	0		12190.6	1.2189		0	0		5-/- 0.5	0		20571.9	1.50866		0	0		5-/- 0.5	0		18043.6	1.66852		0	0
		5-/- 1	0		13581.4	1.35796		0	0		5-/- 1	0		18053.1	1.32394		0	0		5-/- 1	0		16924.5	1.56503		0	0
		5-/- 1.5	0		13665.5	1.36637		0	0		5-/- 1.5	0		18169.2	1.33246		0	0		5-/- 1.5	0		15885.7	1.46897		0	0
		16d/d 0	0		11709.3	1.17078		0	0		16d/d 0	0		16579.7	1.21589		0	0		16d/d 0	0		17334.8	1.60297		0	0
		16d/d 0.5	0		10660.9	1.06595		0	0		16d/d 0.5	0		14643.9	1.07393		0	0		16d/d 0.5	0		16487.1	1.52458		0	0
		16d/d 1	590.021		12298.3	1.22967		725.531	0.0464094		16d/d 1	1344.75		16384.9	1.2016		1615.86	0.157805		16d/d 1	1028.09		14925.2	1.38016		1418.93	0.12024
		16d/d 1.5	1374.75		13068.9	1.30672		1796.41	0.114909		16d/d 1.5	2269.89		17923.7	1.31445		2983.66	0.291386		16d/d 1.5	1471.75		15205.8	1.4061		2069.43	0.175364
				R1	R2	R3
			WT -	0.486315	0.345784	0.329372
			WT +	1	1	1
			16dd -	0	0	0
			16dd +	0.0558822	0.100757	0.0577598
