# Supplementary material for: An ATG12‐ATG5‐TECPR1 E3‐like complex regulates unconventional LC3 lipidation at damaged lysosomes
Source: EMBO Rep. 2023 Jun 29;24(9):e56841. doi: 10.15252/embr.202356841 (PMC10481663; doi:10.15252/embr.202356841)
Supplement: Supplementary file 6 — Source Data for Figure 4 [file EMBR-24-e56841-s008.zip › Figure_4/4E/Fluorescence_Intensity_data/HeLa_ATG16L1_KO_TECPR1_LC3B_endog_LAMP_endog_line_scan.xlsx]

## Sheet: Sheet1
		TECPR1	LC3	LAMP
	0	8.889	32.667	10
	0.01541	5.797	24.223	19.929
	0.03083	5.478	27.113	14.176
	0.04624	4.227	29.932	11.841
	0.06166	4.91	32.185	11.637
	0.07707	7.708	35.096	11.085
	0.09249	6.422	31.702	12.551
	0.1079	5.584	36.254	11.588
	0.12332	7.288	39.157	13.163
	0.13873	5.629	35.658	8.757
	0.15415	6.576	39.705	8.146
	0.16956	6	45.156	8.1
	0.18498	6.929	44.588	11.581
	0.20039	5.096	38.037	16.449
	0.21581	7.134	44.62	15.447
	0.23122	10.392	46.555	22.782
	0.24664	11.988	44.104	26.191
	0.26205	11.096	48.717	20.597
	0.27747	9.198	53.199	24.054
	0.29288	10.848	52.622	27.217
	0.3083	9.612	46.721	29.59
	0.32371	7.703	46.274	26.33
	0.33913	7.965	41.912	15.471
	0.35454	8.611	40.656	20.825
	0.36996	10.298	40.763	19.768
	0.38537	7.31	35.317	23.115
	0.40079	9.222	37.218	25.427
	0.4162	11.822	39.792	22.919
	0.43162	11.738	43.597	15.609
	0.44703	8.411	47.051	15.55
	0.46245	9.707	38.715	11.839
	0.47786	6.857	35.304	12.594
	0.49328	7.063	31.075	11.788
	0.50869	12.381	34.198	14.141
	0.52411	12.616	34.585	18.134
	0.53952	10.402	36.497	19.084
	0.55494	11.86	35.068	16.352
	0.57035	12.526	34.774	19.792
	0.58577	10.846	32.252	16.605
	0.60118	11.484	29.576	13.257
	0.6166	12.68	31.718	11.872
	0.63201	8.794	38.732	15.095
	0.64743	7.694	34.167	20.854
	0.66284	9.263	24.806	25.219
	0.67826	8.348	27.589	31.78
	0.69367	10.265	31.109	30.812
	0.70909	10.417	32.511	33.73
	0.7245	14.008	35.327	33.427
	0.73992	17.256	37.076	33.222
	0.75533	17.164	31.392	31.843
	0.77075	17.62	28.004	32.317
	0.78616	19.958	36.641	32.904
	0.80158	17.66	37.365	25.051
	0.81699	17.044	39.02	19.055
	0.83241	15.854	38.647	18.586
	0.84782	17.037	34.138	23.076
	0.86324	19.847	31.836	20
	0.87865	20.288	33.41	19.685
	0.89407	16.029	36.12	20.552
	0.90948	8.543	40.272	19.408
	0.9249	11.367	36.948	15.579
	0.94031	14.32	35.12	9.6
	0.95573	15.846	33.282	6.8
	0.97114	13.892	42.399	9.261
	0.98656	11.31	39.11	10.33
	1.00197	12.524	38.41	12.599
	1.01739	15.609	33.529	11.928
	1.0328	13.156	34.188	8.533
	1.04822	13.088	34.826	8.451
	1.06363	9.155	35.029	12.473
	1.07905	10.071	35.08	12.867
	1.09446	10.892	36.182	6.952
	1.10988	12.121	39.836	4.272
	1.12529	13.572	37.046	5.106
	1.14071	15.53	35.023	7.979
	1.15612	13.618	39.942	4.897
	1.17154	11.523	41.721	8.339
	1.18695	10.789	44.413	9.249
	1.20237	16.507	43.743	3.97
	1.21778	16.192	38.872	7.106
	1.2332	12.804	38.379	5.821
	1.24861	10.751	36.046	4.119
	1.26403	10.354	33.386	5.35
	1.27944	7.547	30.8	6.585
	1.29486	7.301	31.301	7.177
	1.31027	11.004	30.402	10.234
	1.32569	13.304	22.883	7.603
	1.3411	12.471	26.243	11.362
	1.35652	11.208	27.147	12.426
	1.37193	14.152	27.034	13.48
	1.38735	17.582	20.303	8.107
	1.40276	15.613	24.179	11.415
	1.41818	15.686	25.132	9.74
	1.43359	15.111	29.83	8.965
	1.44901	14.038	33.502	4.963
	1.46442	16.066	31.361	5.298
	1.47984	18.044	25.845	7.374
	1.49525	14.999	33.702	6.002
	1.51067	16.723	36.468	7.815
	1.52608	14.104	39.504	8.508
	1.5415	16.58	33.273	7.845
	1.55691	16.119	29.407	7.678
	1.57233	17.924	34.905	11.684
	1.58774	16.101	41.062	8.546
	1.60316	18.082	44.811	6.505
	1.61857	15.39	39.997	8.773
	1.63399	17.713	32.618	10.642
	1.6494	16.996	33.321	13.453
	1.66482	17.454	34.622	9.05
	1.68023	16.819	37.646	8.383
	1.69565	20.597	32.864	8.832
	1.71106	18.798	35.372	9.438
	1.72648	13.783	36.184	9.099
	1.74189	15.493	33.725	9.707
	1.75731	18.746	39.761	11.197
	1.77272	17.981	33.087	8.984
	1.78814	15.519	31.996	10.535
	1.80355	16.384	30.181	9.483
	1.81897	15.554	32.923	7.551
	1.83438	17.882	32.973	8.738
	1.8498	15.62	28.07	18.061
	1.86521	16.483	27.549	10.685
	1.88063	16.036	34.253	8.467
	1.89604	16.437	35.588	10.003
	1.91146	17.586	37.065	17.935
	1.92687	15.619	37	20.577
	1.94229	14.461	38.436	17.411
	1.9577	14.803	40.14	19.201
	1.97312	20.674	35.802	24.429
	1.98853	19.889	33.743	25.311
	2.00395	16.826	43.823	29.81
	2.01936	17.684	43.713	33.635
	2.03478	25.919	41.553	39.777
	2.05019	27.355	37.918	40.08
	2.06561	28.824	38.549	46.415
	2.08102	28.745	40.406	62.191
	2.09644	27.327	52.149	43.306
	2.11185	30.043	50.79	55.235
	2.12727	32.265	48.213	72.196
	2.14268	35.224	43.744	67.778
	2.1581	37.444	51.565	74.844
	2.17351	38.924	58.937	91.573
	2.18893	41.88	66.404	89.969
	2.20434	44.738	75.451	106.863
	2.21976	50.193	76.594	116.704
	2.23517	56.775	78.793	117.051
	2.25059	65.184	79.241	119.115
	2.266	62.287	75.551	149.032
	2.28142	58.467	92.772	180.744
	2.29683	67.97	101.959	181.521
	2.31225	74.236	112.369	187.297
	2.32766	71.625	106.037	193.142
	2.34308	68.917	116.676	207.915
	2.35849	70.247	120.498	208.449
	2.37391	73.559	126.764	201.75
	2.38932	68.126	112.48	211.966
	2.40474	74.408	110.193	233.309
	2.42015	85.358	108.404	230.506
	2.43557	81.508	117.129	222.336
	2.45098	92.913	123.515	237.992
	2.4664	88.863	124.883	254.617
	2.48181	82.343	111.361	249.277
	2.49723	96.015	117.707	252.67
	2.51264	94.469	127.432	251.785
	2.52806	92.297	123.369	234.596
	2.54347	97.061	120.706	236.892
	2.55889	93.436	118.731	248.068
	2.5743	102.543	120.299	240.429
	2.58972	107.507	115.459	248.965
	2.60513	95.714	114.225	254.979
	2.62055	102.374	124.294	254.274
	2.63596	102.63	126.124	244.075
	2.65138	101.824	131.645	239.201
	2.66679	99.868	125.354	250.75
	2.68221	102.667	121.872	255
	2.69762	109.618	128.076	238.434
	2.71304	108.756	122.468	232.445
	2.72845	95.76	113.972	228.824
	2.74387	93.208	113.965	218.601
	2.75928	96.902	113.49	214.262
	2.7747	104.527	117.026	208.161
	2.79011	102.512	120.2	174.973
	2.80553	93.051	127.472	163.808
	2.82094	86.458	122.716	147.738
	2.83636	82.018	122.61	138.399
	2.85177	82.229	118.614	129.973
	2.86719	87.622	110.069	130.71
	2.8826	79.991	110.533	113.937
	2.89802	84.912	105.083	113.83
	2.91343	80.136	100.011	108.299
	2.92885	69.363	89.865	93.633
	2.94426	61.437	81.343	81.781
	2.95968	55.031	76.959	70.738
	2.97509	45.761	68.568	69.616
	2.99051	45.242	70.102	59.513
	3.00592	37.157	57.143	56.017
	3.02134	35.491	48.751	42.201
	3.03675	43.437	46.924	43.921
	3.05217	32.562	43.648	44.324
	3.06758	26.36	37.465	41.548
	3.083	27.251	31.425	33.349
	3.09841	24.607	33.14	37.801
	3.11383	23.014	33.344	34.554
	3.12924	30.361	34.829	34.141
	3.14466	26.81	24.76	36.185
	3.16007	21.304	24.287	45.076
	3.17549	18.991	27.697	28.15
	3.1909	19.55	29.536	24.972
	3.20632	22.265	21.364	29.438
	3.22173	16.685	20.497	24.738
	3.23715	20.197	20.557	20.499
	3.25256	23.422	23.956	19.096
	3.26798	19.139	24.978	24.882
	3.28339	15.703	23.419	24.491
	3.29881	15.106	22.368	23.651
	3.31422	18.517	20.466	25.554
	3.32964	20.607	20.934	25.076
	3.34505	19.262	21.477	31.281
	3.36047	16.075	21.766	28.875
	3.37588	17.3	21.15	32.725
	3.3913	20.934	16.956	22.263
	3.40671	24.699	18.868	18.513
	3.42213	26.366	19.619	18.457
	3.43754	21.289	21.548	19.042
	3.45296	25.302	23.728	23.211
	3.46837	24.299	23.653	21.578
	3.48379	26.39	22.521	20.085
	3.4992	26.106	23.907	16.572
	3.51462	28.498	21.15	18.388
	3.53003	24.902	17.962	21.026
	3.54545	20.116	19.31	18.355
	3.56086	20.439	22.443	22.287
	3.57628	22.607	19.478	30.069
	3.59169	23.46	21.617	24.98
	3.60711	20.784	27.003	12.574
	3.62252	16.908	24.527	15.396
	3.63794	17.677	25.05	15.911
	3.65335	17.684	23.619	19.62
	3.66877	16.753	23.77	21.747
	3.68418	16.738	23.784	26.307
	3.6996	15.089	20.491	17.652
	3.71501	15.012	22.967	13.606
	3.73043	13.815	26.07	16.59
	3.74584	18.49	29.939	18.712
	3.76126	17.56	24.24	16.6
	3.77667	12.715	22.497	14.592
	3.79209	10.336	24.004	15.5
	3.8075	15.661	22.596	13.86
	3.82292	16.925	25.406	15.214
	3.83833	13.205	26.83	12.975
	3.85375	14.293	20.241	16.569
	3.86916	14.952	20.454	17.137
	3.88458	17.475	21.979	10.147
	3.89999	18.823	21.67	16.544
	3.91541	20.973	16.749	15.352
	3.93082	23.695	20.742	17.623
	3.94624	20.926	21.14	14.808
	3.96165	26.104	18.325	10.149
	3.97707	26.249	17.152	9.319
	3.99248	29.881	16.46	20.05
	4.0079	26.925	15.478	14.25
	4.02331	29.198	16.561	11.826
	4.03873	35.118	14.339	9.812
	4.05414	37.832	20.022	16.448
	4.06956	39.249	21.89	19.57
	4.08497	41.544	22.257	19.358
	4.10039	43.574	22.293	20.604
	4.1158	39.182	21.863	12.824
	4.13122	40.608	20.434	8.975
	4.14663	35.174	20.734	15.761
	4.16205	30.036	21.962	20.732
	4.17746	33.866	22.284	21.311
	4.19288	36.955	23.288	23.532
	4.20829	37.139	29.453	33.334
	4.22371	40.84	26.368	17.542
	4.23912	42.617	31.723	9.75
	4.25454	38.082	36.134	11.126
	4.26995	32.353	40.686	19.648
	4.28537	39.186	41.551	19.143
	4.30078	45.173	43.734	21.408
	4.3162	42.549	47.972	24.038
	4.33161	48.533	41.887	22.553
	4.34703	40.376	41.893	23.68
	4.36244	42.212	41.763	25.908
	4.37786	50.715	42.082	38.982
	4.39327	43.859	41.615	47.938
	4.40869	40.501	43.607	42.773
	4.4241	47.892	41.267	52.064
	4.43952	57.572	42.292	50.446
	4.45493	47.971	42.084	47.71
	4.47035	51.804	37.16	59.503
	4.48576	56.424	36.765	67.151
	4.50118	63.116	38.192	67.948
	4.51659	62.521	38.582	69.878
	4.53201	56.469	39.699	73.283
	4.54742	61.095	42.557	81.349
	4.56284	54.723	38.595	79.28
	4.57825	65.149	39.531	87.157
	4.59367	70.508	46.75	84.35
	4.60908	60.559	46.764	95.661
	4.6245	61.566	43.186	94.027
	4.63991	68.567	56.298	110.81
	4.65533	68.565	59.428	94.956
	4.67074	71.489	63.12	91.392
	4.68616	76.306	64.266	105.149
	4.70157	75.556	60.111	125
	4.71699	82.51	61.823	123.06
	4.7324	93.373	60.73	113.969
	4.74782	96.187	71.142	116.962
	4.76323	102.277	70.378	117.746
	4.77865	109.535	70.396	102.583
	4.79406	122.466	72.106	106.721
	4.80948	117.645	63.241	111.312
	4.82489	112.304	60.838	118.222
	4.84031	128.421	67.606	108.247
	4.85572	142.169	66.443	99.946
	4.87114	138.161	68.666	110.556
	4.88655	146.374	66.379	107.674
	4.90197	151.909	62.36	107.778
	4.91738	147.965	52.02	113.786
	4.9328	139.606	62.876	96.445
	4.94821	139.299	59.359	89.629
	4.96363	144.933	53.759	86.38
	4.97904	141.346	58.206	99.893
	4.99446	142.486	58.085	89.517
	5.00987	146.565	56.429	77.566
	5.02529	138.924	60.802	81.026
	5.0407	137.388	60.94	98.176
	5.05612	138.95	58.667	93.326
	5.07153	132.747	58.613	83.289
	5.08695	130.051	61.411	90.729
	5.10236	122.867	69.259	90.775
	5.11777	142.209	64.773	84.595
	5.13319	143.557	58.7	75.973
	5.14861	141.221	64.735	77.886
	5.16402	125.781	64.023	74.14
	5.17944	120.737	64.009	71.361
	5.19485	132.035	65.869	58.985
	5.21027	133.765	62.397	64.002
	5.22568	132.992	67.775	80.773
	5.2411	126.192	65.716	82.137
	5.25651	136.797	59.44	65.543
	5.27192	132.538	68.451	63.824
	5.28734	129.762	69.627	73.867
	5.30275	121.818	67.926	74.354
	5.31817	129.661	60.73	85.904
	5.33358	140.392	58.231	105.713
	5.349	128.054	53.928	100.34
	5.36442	134.657	55.328	103.642
	5.37983	131.565	57.199	122.026
	5.39525	141.718	58.312	135.577
	5.41066	134.743	64.455	112.655
	5.42607	130.83	66.465	119.891
	5.44149	116.08	57.227	132.769
	5.4569	113.473	61.276	150.519
	5.47232	106.773	61.772	148.983
	5.48773	97.8	58.038	160.647
	5.50315	103.964	62.36	164.079
	5.51856	100.079	67.836	160.801
	5.53398	97.088	63.028	155.489
	5.54939	102.568	66.08	172.079
	5.56481	94.286	63.454	159.853
	5.58022	95.101	62.411	156.934
	5.59564	88.207	67.373	158.55
	5.61105	86.528	67.271	161.875
	5.62647	87.635	63.746	145.063
	5.64188	89.467	61.213	161.72
	5.6573	92.171	59.354	162.808
	5.67271	93.117	55.217	161.54
	5.68813	101.323	53.369	169.74
	5.70354	97.481	59.777	161.629
	5.71896	102.549	61.914	157.422
	5.73437	99.855	56.968	164.829
	5.74979	96.971	65.418	170.859
	5.7652	106.018	64.701	145.385
	5.78062	114.794	64.541	161.562
	5.79603	108.143	65.859	186.234
	5.81145	104.817	60.53	203.937
	5.82686	110.516	53.893	200.025
	5.84228	101.79	60.518	189.584
	5.85769	92.132	68.821	189.779
	5.87311	101.962	64.84	225.226
	5.88852	103.513	65.283	205.25
	5.90394	104.862	65.392	199.247
	5.91935	88.387	70.885	216.055
	5.93477	80.274	71.348	240.855
	5.95018	77.395	80.607	246.064
	5.9656	70.56	88.941	226.445
	5.98101	71.657	87.031	224.471
	5.99643	75.068	92.295	221.22
	6.01184	75.519	100.95	213.763
	6.02726	76.158	99.124	208.501
	6.04267	69.702	97.914	214.931
	6.05809	63.901	89.773	202.359
	6.0735	62.287	92.736	197.538
	6.08892	61.611	99.96	197.296
	6.10433	69.502	91.257	212.39
	6.11975	66.095	94.192	197.797
	6.13516	69.031	91.431	192.319
	6.15058	67.903	87.47	172.885
	6.16599	73.938	89.517	176.614
	6.18141	76.346	84.206	178.253
	6.19682	73.544	84.228	195.876
	6.21224	77.121	83.782	171.186
	6.22765	78.293	73.148	139.616
	6.24307	78.821	70.902	145.168
	6.25848	82.399	77.008	143.773
	6.2739	82.692	77.029	140.469
	6.28931	81.811	74.11	132.421
	6.30473	85.284	74.554	121.976
	6.32014	89.56	70.677	117.217
	6.33556	88.062	65.47	114.632
	6.35097	89.5	72.155	107.486
	6.36639	87.136	68.153	91.613
	6.3818	85.716	63.186	84.671
	6.39722	74.003	66.861	86.066
	6.41263	74.86	56.391	87.787
	6.42805	82.54	62.219	84.43
	6.44346	67.944	57.575	76.717
	6.45888	71.772	52.299	70.762
	6.47429	71.36	51.798	50.942
	6.48971	65.957	48.221	43.893
	6.50512	61.934	49.645	41.082
	6.52054	61.189	51.561	48.593
	6.53595	64.67	49.469	45.204
	6.55137	70.366	46.396	40.121
	6.56678	79.034	38.522	37.88
	6.5822	87.6	39.76	34.72
	6.59761	91.822	40.773	37.274
	6.61303	94.079	38.911	33.346
	6.62844	94.027	35.121	32.162
	6.64386	106.314	39.553	32.623
	6.65927	117.247	36.674	36.26
	6.67469	121.95	34.088	38.915
	6.6901	127.671	38.855	47.461
	6.70552	147.815	41.548	54.011
	6.72093	159.44	44.318	57.475
	6.73635	170.109	48.009	64.584
	6.75176	177.556	52.821	67.325
	6.76718	169.797	49.899	83.623
	6.78259	171.961	53.732	88.778
	6.79801	177.524	60.022	87.611
	6.81342	179.414	68.447	105.318
	6.82884	173.156	62.122	111.757
	6.84425	169.113	64.377	113.689
	6.85967	171.098	69.868	139.87
	6.87508	166.067	66.721	125.856
	6.8905	155.381	72.229	133.723
	6.90591	147.21	69.751	145.297
	6.92133	144.996	73.391	128.826
	6.93674	133.565	72.533	137.412
	6.95216	131.989	71.958	144.723
	6.96757	118.724	77.046	143.427
	6.98299	105.937	77.434	141.688
	6.9984	111.064	68.608	131.192
	7.01382	113.455	68.229	134.825
	7.02923	110.771	64.444	133.302
	7.04465	112.717	57.354	108.053
	7.06006	109.201	54.871	118.559
	7.07548	107.842	55.543	109.149
	7.09089	106.659	54.245	102.749
	7.10631	117.425	46.831	116.735
	7.12172	116.911	41.97	109.696
	7.13714	112.352	42.368	91.597
	7.15255	116.832	49.895	86.101
	7.16797	125.754	49.613	87.812
	7.18338	126.39	42.776	93.869
	7.1988	140.102	37.352	89.089
	7.21421	145.989	42.556	88.964
	7.22963	140.811	47.426	88.329
	7.24504	149.365	41.997	77.03
	7.26046	160.13	42.369	65.264
	7.27587	150.715	40.261	57.581
	7.29129	148.107	41.496	45.303
	7.3067	140.464	47.357	56.769
	7.32212	140.267	45.793	58.53
	7.33753	129.658	42.631	41.825
	7.35295	119.775	41.789	42.5
	7.36836	117.572	44.807	34.704
	7.38378	104.619	42.611	32.473
	7.39919	86.427	40.626	31.156
	7.41461	75.416	46.536	29.128
	7.43002	60.661	45.274	28.287
	7.44544	59.43	40.015	25.915
	7.46085	52.472	40.135	26.131
	7.47627	43.803	35.86	23.369
	7.49168	31.966	36.902	21.104
	7.5071	28.077	43.762	20.784
	7.52251	21.356	44.751	15.564
	7.53793	21.473	44.182	18.029
	7.55334	20.804	42.04	16.14
	7.56876	19.822	38.381	8.976
	7.58417	18.258	32.64	13.725
	7.59959	20.011	29.643	12.252
	7.615	18.172	33.952	6.026
	7.63042	19.305	32.593	1.195
	7.64583	14.203	29.589	4.566
	7.66125	13.937	24.786	10.644
	7.67666	15.855	21.401	7.425
	7.69208	19.603	17.737	1.577
	7.70749	21.555	17.175	1.586
	7.72291	18.857	23.937	3.438
	7.73832	20.125	28.241	5.98
	7.75374	18.105	24.863	3.286
	7.76915	20.916	26.624	6.231
	7.78457	18.864	26.589	5.105
	7.79998	16.036	23.747	1.843
	7.8154	18.892	19.371	7.493
	7.83081	18.09	20.07	9.638
	7.84623	22.892	21.521	8.567
	7.86164	21.45	21.641	5.981
	7.87706	16.155	18.769	2.904
	7.89247	16.78	23.367	1.019
	7.90789	23.22	24.139	1.673
	7.9233	26.943	20.781	3.265
	7.93872	26.46	22.814	3.798
	7.95413	26.463	23.922	4.636
	7.96955	30.201	24.665	5.969
	7.98496	27.837	26.992	3.957
	8.00038	22.688	17.433	3.937
	8.01579	23.471	18.726	3.208
	8.03121	25.341	18.575	5.01
	8.04662	20.336	19.491	4.237
	8.06204	21.268	21.608	4.123
	8.07745	22.629	21.795	2.795
	8.09287	20.953	20.985	1.762
	8.10828	21.205	22.708	2.09
	8.1237	22.485	27.559	3.035
	8.13911	21.541	31.933	2.453
	8.15453	18.087	32.61	0.772
	8.16994	15.685	36.657	1.293
	8.18536	16.274	34.876	2.127
	8.20077	16.206	34.617	2.185
	8.21619	16.939	34.23	0.838
	8.2316	18.497	34.611	0.165
	8.24702	17.167	41.354	0.208
	8.26243	17.101	45.551	0
	8.27785	14.658	46.412	0.058
	8.29326	21.155	45.155	1.658
	8.30868	20.853	44.692	2.129
	8.32409	19.324	47.977	2.82
	8.33951	20.375	48.562	1.426
	8.35492	14.964	54.433	2.002
	8.37034	18.342	44.004	1.212
	8.38575	19.03	37.91	0.84
	8.40117	24.001	34.269	2.94
	8.41658	24.548	39.03	2.876
	8.432	22.605	37.196	2.198
	8.44741	25.637	30.225	0
	8.46283	27.373	31.684	0
	8.47824	21.199	28.846	0.264
	8.49366	16.572	28.739	0
	8.50907	14.699	34.783	0
	8.52449	13.657	25.362	0.556
	8.5399	13.972	23.796	0.261
	8.55532	16.44	23.608	0
	8.57073	15.341	21.141	1.802
	8.58615	15.07	18.363	0.944
	8.60156	16.244	19.718	0.003
	8.61698	14.68	16.087	0
	8.63239	13.959	14.226	0.379
	8.64781	19.825	15.945	1
	8.66322	22.458	12.12	0.462
	8.67864	20.384	13.792	0.297
	8.69405	27.765	16.799	3
	8.70947	24.969	14.403	3
	8.72488	27.993	14.1	1.708
	8.7403	26.844	11.829	0.729
	8.75571	37.074	12.591	0.008
	8.77113	34.355	13.779	0.543
	8.78654	34.008	11.192	0.095
	8.80196	35.13	13.916	2.098
	8.81737	26.109	17.316	2.015
	8.83279	28.544	23.435	1.792
	8.8482	28.564	22.088	2.528
	8.86362	27.307	19.387	3.455
	8.87903	24.664	15.311	2.925
	8.89445	22.235	22.068	1.433
	8.90986	20.305	25.291	1.291
	8.92528	20.05	24.723	1.15
	8.94069	15.851	19.74	1.099
	8.95611	16.046	22.671	1.608
	8.97152	16.982	24.819	1.88
	8.98694	20.162	26.393	3.693
	9.00235	15.071	23.622	1.316
	9.01777	13.218	20.522	0.91
	9.03318	15.616	19.317	0.469
	9.0486	14.515	19.047	0.484
	9.06401	16.126	20.689	0.605
	9.07943	11.173	18.853	0.271
	9.09484	10.879	19.088	0.36
	9.11026	13.597	14.962	3.113
	9.12567	14.944	18.245	1.158
	9.14109	12.586	17.501	0
	9.1565	9.117	17.774	0.041
	9.17192	9.288	10.828	0.828
	9.18733	12.121	12.299	1
	9.20275	11.842	12.213	1.75
	9.21816	6.911	10.876	0.866
	9.23358	9.695	9.013	0.127
	9.24899	10.36	7.197	1.044
	9.26441	10	7.529	4.595
	9.27982	9.49	11.656	3.797
	9.29524	9.854	7.759	2.771
	9.31065	10.752	6.955	2.686
	9.32607	9.44	7.612	5.902
	9.34148	9.442	5.718	8.388
	9.3569	12.331	9.296	3.08
	9.37231	10.465	12.09	2.245
	9.38773	10.528	11.945	2.105
	9.40314	10	10	1
