# Supplementary material for: An ATG12‐ATG5‐TECPR1 E3‐like complex regulates unconventional LC3 lipidation at damaged lysosomes
Source: EMBO Rep. 2023 Jun 29;24(9):e56841. doi: 10.15252/embr.202356841 (PMC10481663; doi:10.15252/embr.202356841)
Supplement: Supplementary file 6 — Source Data for Figure 4 [file EMBR-24-e56841-s008.zip › Figure_4/4F/Numerical_data/ATG16KO_lysoIP_QUANTIFICATION.xlsx]

## Sheet: Sheet1
																Fold Change
			LC3 I	LC3 II		LAMP	Norm LAMP		Norm LC3I			Norm LC3II				LC3I	LC3II
R1	INPUT	VEH	22665.2	257.657		25301.7	1		22665.2			257.657				1	0.011368
		LLOMe	20368.1	2880.45		33886.7	1.33931		27279.1			3857.8				1.20357	0.170208
	LysoIP	VEH	282.657	142.243		44070.5	2.11203		596.979			300.421				0.0263391	0.0132548
		LLOMe	251.607	2076.33		20866.4	1		251.607			2076.33				0.011101	0.0916087
																Fold Change
			LC3 I	LC3 II		LAMP	Norm LAMP		Norm LC3I			Norm LC3II				LC3I	LC3II
R2	INPUT	VEH	21855.1	60.121		8324.61	1		21855.1			60.121				1	0.0027509
		LLOMe	18655.6	1108.58		10243.2	1.23048		22955.3			1364.08				1.05034	0.0624147
	LysoIP	VEH	42.121	104.121		12837.9	1		42.121			104.121				0.00192729	0.00476416
		LLOMe	284.657	4661.95		25264.6	1.96797		560.197			9174.6				0.0256324	0.419793
																Fold Change
			LC3 I	LC3 II		LAMP	Norm LAMP		Norm LC3I			Norm LC3II				LC3I	LC3II
R3	INPUT	VEH	16175.3	124.95		3668.62	1		16175.3			124.95				1	0.00772472
		LLOMe	11099.7	612.728		4737.42	1.29134		14333.4			791.237				0.886128	0.0489163
	LysoIP	VEH	270.364	88.121		29317.4	1.36033		367.784			119.874				0.0227374	0.00741089
		LLOMe	410.021	2730.1		21551.7	1		410.021			2730.1				0.0253485	0.168782
