# Supplementary material for: An ATG12‐ATG5‐TECPR1 E3‐like complex regulates unconventional LC3 lipidation at damaged lysosomes
Source: EMBO Rep. 2023 Jun 29;24(9):e56841. doi: 10.15252/embr.202356841 (PMC10481663; doi:10.15252/embr.202356841)
Supplement: Supplementary file 6 — Source Data for Figure 4 [file EMBR-24-e56841-s008.zip › Figure_4/4G/Numerical_Data/HeLa_WT_BFP-LAMP_EGFP-ATG5_mCherry-TECPR1_LLOMe_QUANTIFICATION.xlsx]

## Sheet: VEH
R1			Cell 1	Cell 2	Cell 3	Cell 4	Cell 5	Cell 6	Cell 7	Cell 8	Cell 9	Cell 10	Cell 11	Cell 12	Cell 13	Cell 14	Cell 15	Cell 16	Cell 17	Cell 18	Cell 19	Cell 20	Cell 21	Cell 22	Cell 23
	ATG5	0min	24.628	20.733	25.532	31.565	46.737	20.361	21.591	22.22	15.555	27.791	64.252	25.144	31.307	19.131	32.316	40.498	19.49	24.648	31.351	26.96	42.574	67.591	30.923
		15min	23.715	20.566	28.243	26.55	39.217	22.67	22.928	28.593	19.07	25.361	59.764	17.948	38.929	21.389	34.494	42.511	22.427	34.121	38.644	29.229	41.933	70.542	34.226
		FC	0.962928	0.991945	1.10618	0.841121	0.8391	1.1134	1.06192	1.28681	1.22597	0.912562	0.93015	0.713808	1.24346	1.11803	1.0674	1.04971	1.15069	1.38433	1.23262	1.08416	0.984944	1.04366	1.10681				AVG:	1.06312
	TECPR1	0min	44.121	43.629	31.523	37.275	57.739	26.066	18.42	71.283	24.827	8.46	68.4	37.078	31.701	21.8	34.893	81.202	27.976	24.999	28.723	24.833	43.442	73.652	32.698
		15min	38.242	37.897	34.784	29.192	42.485	29.723	18.603	90.139	26.176	8.144	56.789	27.642	36.978	22.547	34.978	79.575	30	32.429	31.41	25.005	38.444	74.392	34.806
		FC	0.866753	0.868619	1.10345	0.783152	0.735811	1.1403	1.00993	1.26452	1.05434	0.962648	0.830249	0.745509	1.16646	1.03427	1.00244	0.979964	1.07235	1.29721	1.09355	1.00693	0.88495	1.01005	1.06447				AVG:	0.99904
R2			Cell 1	Cell 2	Cell 3	Cell 4	Cell 5	Cell 6	Cell 7	Cell 8	Cell 9	Cell 10	Cell 11	Cell 12	Cell 13	Cell 14	Cell 15	Cell 16	Cell 17	Cell 18	Cell 19	Cell 20	Cell 21	Cell 22	Cell 23
	ATG5	0min	30.817	45.359	39.468	41.613	18.12	20.171	26.253	17.716	23.326	40.541	33.47	54.151	26.7	25.464	14.142	29.624	32.236	39.122	24.892	49.18	38.38	37.156	32.442
		15min	28.858	40.171	34.453	36.875	18.94	19.803	15.93	15.707	29.158	30.816	35.248	74.911	30.64	27.635	13.456	30.874	30.719	40.459	25.599	37.135	29.938	32.265	37.884
		FC	0.936431	0.885624	0.872935	0.886141	1.04525	0.981756	0.606788	0.8866	1.25002	0.760119	1.05312	1.38337	1.14757	1.08526	0.951492	1.0422	0.952941	1.03418	1.0284	0.755083	0.780042	0.868366	1.16775				AVG:	0.972236
	TECPR1	0min	43.496	55.938	63.31	22.537	20.613	20.394	27.5	20.532	42.924	43.313	77.314	74.967	45.939	18.101	7.976	21.413	102.849	39.257	21.107	43.638	40.883	59.897	36.076
		15min	37.529	47.86	52.172	22.144	23.27	20.863	16.989	18.028	53.288	33.252	80.584	98.907	52.521	20.386	7.574	23.068	92.078	42.385	22.898	32.173	31.642	55.568	41.805
		FC	0.862815	0.85559	0.824072	0.982562	1.1289	1.023	0.617782	0.878044	1.24145	0.767714	1.0423	1.31934	1.14328	1.12624	0.949599	1.07729	0.895274	1.07968	1.08485	0.73727	0.773965	0.927726	1.1588				AVG:	0.978154
R3			Cell 1	Cell 2	Cell 3	Cell 4	Cell 5	Cell 6	Cell 7	Cell 8	Cell 9	Cell 10	Cell 11	Cell 12	Cell 13	Cell 14	Cell 15	Cell 16	Cell 17	Cell 18	Cell 19	Cell 20	Cell 21	Cell 22	Cell 23
	ATG5	0min	14.26	34.572	32.881	38.773	43.027	18.641	13.428	20.555	40.775	34.106	22.236	33.46	27.708	113.434	27.629	19.653	47.508	48.427	79.415	37.4	20.792	29.921	19.609
		15min	17.353	37.964	37.413	36.977	66.707	19.142	15.377	22.081	46.182	33.293	22.916	33.423	27.775	125.37	27.954	22.482	50.447	49.058	76.141	38.562	23.066	31.249	20.81
		FC	1.2169	1.09811	1.13783	0.953679	1.55035	1.02688	1.14514	1.07424	1.13261	0.976163	1.03058	0.998894	1.00242	1.10522	1.01176	1.14395	1.06186	1.01303	0.958774	1.03107	1.10937	1.04438	1.06125				AVG:	1.08193
	TECPR1	0min	19.216	57.683	76.622	57.942	50.369	24.231	21.604	59.567	59.777	49.805	33.646	21.6	21.355	115.963	29.025	9.04	59.781	98.688	93.277	57.275	26.044	33.08	23.911
		15min	19.994	63.317	80.212	56.779	72.744	23.372	20.517	61.212	64.361	44.992	32.943	20.437	20.493	121.499	27.286	11.687	58.693	92.94	86.47	55.399	29.021	34.257	22.67
		FC	1.04049	1.09767	1.04685	0.979928	1.44422	0.96455	0.949685	1.02762	1.07669	0.903363	0.979106	0.946157	0.959635	1.04774	0.940086	1.29281	0.9818	0.941756	0.927024	0.967246	1.11431	1.03558	0.948099				AVG:	1.02663

## Sheet: LLOMe
R1			Cell 1	Cell 2	Cell 3	Cell 4	Cell 5	Cell 6	Cell 7	Cell 8	Cell 9	Cell 10	Cell 11	Cell 12	Cell 13	Cell 14	Cell 15	Cell 16	Cell 17	Cell 18	Cell 19	Cell 20	Cell 21	Cell 22	Cell 23
	ATG5	0min	17.682	28.188	44.512	23.528	23.767	35.96	28.414	23.634	28.782	25.067	24.481	50.842	26.603	38.383	27.008	28.369	29.165	42.528	26.327	22.296	26.952	24.967	28.298
		15min	47.403	46.873	60.418	33.789	42.711	52.565	46.32	35.577	42.458	48.831	58.019	73.421	50.094	49.194	48.492	43.242	46.652	71.471	37.195	38.709	49.904	45.738	51.475
		FC	2.68086	1.66287	1.35734	1.43612	1.79707	1.46176	1.63018	1.50533	1.47516	1.94802	2.36996	1.4441	1.88302	1.28166	1.79547	1.52427	1.59959	1.68056	1.41281	1.73614	1.85159	1.83194	1.81903				AVG:	1.70369
	TECPR1	0min	19.085	30.761	40.846	29.052	24.97	34.47	28.715	35.462	31.552	24.95	39.036	44.277	26.824	61.618	37.433	23.909	67.832	44.194	73.839	30.381	54.129	31.705	35.011
		15min	39.502	40.804	45.652	35.326	35.914	44.059	43.87	47.365	42.975	42.711	87.19	62.53	44.281	78.245	60.59	35.659	100.808	70.424	99.084	44.712	80.157	51.793	57.505
		FC	2.06979	1.32648	1.11766	1.21596	1.43829	1.27818	1.52777	1.33566	1.36204	1.71186	2.23358	1.41225	1.6508	1.26984	1.61863	1.49145	1.48614	1.59352	1.34189	1.47171	1.48085	1.63359	1.64248				AVG:	1.50915
R2			Cell 1	Cell 2	Cell 3	Cell 4	Cell 5	Cell 6	Cell 7	Cell 8	Cell 9	Cell 10	Cell 11	Cell 12	Cell 13	Cell 14	Cell 15	Cell 16	Cell 17	Cell 18	Cell 19	Cell 20	Cell 21	Cell 22	Cell 23	Cell 24
	ATG5	0min	26.274	21.061	35.519	43.799	33.626	36.982	22.463	18.382	21.236	29.392	14.539	30.211	23.612	16.802	28.017	14.96	19.702	12.085	21.244	22.252	18.237	33.782	22.697	18.013
		15min	43.897	40.729	48.525	51.623	67.062	61.876	45.922	37.885	42.308	43.169	25.472	68.078	45.96	29.654	44.292	28.107	30.697	24.521	43.589	44.985	37.466	48.118	42.983	48.026
		FC	1.67074	1.93386	1.36617	1.17863	1.99435	1.67314	2.04434	2.06098	1.99228	1.46873	1.75198	2.25342	1.94647	1.76491	1.5809	1.87881	1.55807	2.02904	2.05183	2.02162	2.05439	1.42437	1.89377	2.66619			AVG:	1.84412
	TECPR1	0min	39.965	23.527	53.053	58.768	42.676	46.427	27.93	27.406	31.812	45.504	24.649	31.279	25.212	46.466	43.622	12.334	18.805	18.475	28.155	22.796	18.503	71.253	25.377	18.563
		15min	63.719	42.959	64.412	70.68	78.098	69.804	54.788	47.441	53.414	66.273	37.46	65.215	47.506	83.615	68.305	21.579	28.567	30.444	53.773	42.193	34.868	87.29	42.217	49.15
		FC	1.59437	1.82594	1.21411	1.2027	1.83002	1.50352	1.96162	1.73104	1.67905	1.45642	1.51974	2.08495	1.88426	1.79949	1.56584	1.74955	1.51912	1.64785	1.90989	1.85089	1.88445	1.22507	1.66359	2.64774			AVG:	1.7063
R3			Cell 1	Cell 2	Cell 3	Cell 4	Cell 5	Cell 6	Cell 7	Cell 8	Cell 9	Cell 10	Cell 11	Cell 12	Cell 13	Cell 14	Cell 15	Cell 16	Cell 17	Cell 18	Cell 19	Cell 20	Cell 21	Cell 22	Cell 23	Cell 24
	ATG5	0min	6.752	16.62	49.206	17.066	25.052	24.853	30.871	73.483	31.286	32.737	17.699	12.254	11.992	12.669	17.216	21.288	18.095	23.685	17.209	16.642	20.854	28.737	33.26	32.445
		15min	15.343	33.123	91.981	33.067	41.939	42.896	75.807	125.688	65.639	54.57	30.243	24.729	20.283	26.642	27.703	43.96	53.346	43.918	35.884	35.535	47.746	43.395	43.924	58.632
		FC	2.27236	1.99296	1.8693	1.9376	1.67408	1.72599	2.45561	1.71044	2.09803	1.66692	1.70874	2.01803	1.69138	2.10293	1.60914	2.06501	2.94811	1.85425	2.08519	2.13526	2.28954	1.51007	1.32063	1.80712			AVG:	1.93953
	TECPR1	0min	15.477	21.378	65.431	22.3	25.995	33.743	32.578	85.234	38.541	39.08	28.744	21.404	22.884	18.468	33.293	28.068	25.464	28.744	19.192	16.7	29.863	28.616	45.321	37.351
		15min	35.94	34.847	104.866	38.261	46.337	54.733	78.633	130.631	83.97	54.015	44.776	39.013	39.511	38.545	48.029	54.302	64.225	43.733	34.671	37.602	66.407	43.19	50.465	58.65
		FC	2.32216	1.63004	1.6027	1.71574	1.78254	1.62205	2.41368	1.53262	2.17872	1.38216	1.55775	1.8227	1.72658	2.08712	1.44262	1.93466	2.52219	1.52147	1.80653	2.25162	2.22372	1.5093	1.1135	1.57024			AVG:	1.80302
