# Supplementary material for: An ATG12‐ATG5‐TECPR1 E3‐like complex regulates unconventional LC3 lipidation at damaged lysosomes
Source: EMBO Rep. 2023 Jun 29;24(9):e56841. doi: 10.15252/embr.202356841 (PMC10481663; doi:10.15252/embr.202356841)
Supplement: Supplementary file 6 — Source Data for Figure 4 [file EMBR-24-e56841-s008.zip › Figure_4/4H/Numerical_data/HEK_WT_ATG16_TECPR1_KO_LLOMe.xlsx]

## Sheet: Sheet1
		R1 - 2023.03.16
			LC3	ACTIN	Norm Actin		Norm LC3
HEK WT	WT	VEH	594.021	11493.7	1.05992		629.615		0.0430486
		LLOMe	13177.8	12035.4	1.10987		14625.7		1
	KO#1	VEH	1002.34	14907.8	1.37475		1377.96		0.0942153
		LLOMe	7069.27	13861.5	1.27827		9036.44		0.617847					R1	R2	R3
	KO#2	VEH	1481.65	13138.8	1.21162		1795.2		0.122743		HEK WT	WT	VEH	0.0430486	0.239828	0.149998
		LLOMe	20276.5	13511.9	1.24603		25265		1.72744				LLOMe	1	1	1
HEK ATG16L1 KO	WT	VEH	288.95	14023	1.29316		373.659		0.0255481			KO#1	VEH	0.0942153	0.476442	0.226061
		LLOMe	4214.59	14201.1	1.30959		5519.37		0.377375				LLOMe	0.617847	1.26565	0.810484
	KO#1	VEH	274.95	14129.2	1.30296		358.248		0.0244945			KO#2	VEH	0.122743	0.162635	0.225225
		LLOMe	146.828	12995.1	1.19838		175.955		0.0120306				LLOMe	1.72744	0.943175	1.31334
	KO#2	VEH	141.243	12635.9	1.16525		164.583		0.011253		HEK ATG16L1 KO	WT	VEH	0.0255481	0.00922331	0.0111618
		LLOMe	358.243	10844	1		358.243		0.0244941				LLOMe	0.377375	0.363872	0.225201
												KO#1	VEH	0.0244945	0	0
													LLOMe	0.0120306	0	0
												KO#2	VEH	0.011253	0	0
		R2 - 2023.03.20											LLOMe	0.0244941	0	0
			LC3	ACTIN	Norm Actin		Norm LC3
HEK WT	WT	VEH	4684.37	13468	1.44077		6749.12		0.239828
		LLOMe	25040.6	10505.3	1.12384		28141.6		1
	KO#1	VEH	11264.9	11126	1.19023		13407.8		0.476442
		LLOMe	25350.3	13133.7	1.40501		35617.5		1.26565
	KO#2	VEH	4039.71	10590.6	1.13296		4576.81		0.162635
		LLOMe	26542.4	9347.73	1		26542.4		0.943175
HEK ATG16L1 KO	WT	VEH	206.121	11771.1	1.25925		259.558		0.00922331
		LLOMe	7939.34	12056.4	1.28977		10239.9		0.363872
	KO#1	VEH	0	10765.2	1.15164		0		0
		LLOMe	0	10494.4	1.12266		0		0
	KO#2	VEH	0	12259.2	1.31146		0		0
		LLOMe	0	12224.2	1.30772		0		0
		R3 - 2023.03.23
			LC3	ACTIN	Norm Actin		Norm LC3
HEK WT	WT	VEH	2769.93	11456.5	1.15111		3188.5		0.149998
		LLOMe	21257	9952.51	1		21257		1
	KO#1	VEH	4078.88	11725.2	1.17811		4805.38		0.226061
		LLOMe	15765.5	10876	1.09279		17228.5		0.810484
	KO#2	VEH	4429	10758.3	1.08097		4787.61		0.225225
		LLOMe	24062.8	11546.9	1.1602		27917.8		1.31334
HEK ATG16L1 KO	WT	VEH	192.536	12264.8	1.23233		237.267		0.0111618
		LLOMe	4110.18	11591.6	1.16469		4787.1		0.225201
	KO#1	VEH	0	14636.6	1.47064		0		0
		LLOMe	0	15278.3	1.53512		0		0
	KO#2	VEH	0	16413.6	1.64919		0		0
		LLOMe	0	15371.2	1.54445		0		0
