# Supplementary material for: An ATG12‐ATG5‐TECPR1 E3‐like complex regulates unconventional LC3 lipidation at damaged lysosomes
Source: EMBO Rep. 2023 Jun 29;24(9):e56841. doi: 10.15252/embr.202356841 (PMC10481663; doi:10.15252/embr.202356841)
Supplement: Supplementary file 7 — Source Data for Figure 5 [file EMBR-24-e56841-s003.zip]

Archive with 68 entries (65 files):
- Figure_5/
- Figure_5/5A/
- Figure_5/5A/16KO_0.5h_Hoechst.tif
- Figure_5/5A/16KO_0.5h_LT.tif
- Figure_5/5A/16KO_0.5h_merge.tif
- Figure_5/5A/16KO_0.5h_scale.tif
- Figure_5/5A/16KO_0h_Hoechst.tif
- Figure_5/5A/16KO_0h_LT.tif
- Figure_5/5A/16KO_0h_merge.tif
- Figure_5/5A/16KO_0h_scale.tif
- Figure_5/5A/16KO_1h_Hoechst.tif
- Figure_5/5A/16KO_1h_LT.tif
- Figure_5/5A/16KO_1h_merge.tif
- Figure_5/5A/16KO_1h_scale.tif
- Figure_5/5A/16KO_LLOMe_Hoechst.tif
- Figure_5/5A/16KO_LLOMe_LT.tif
- Figure_5/5A/16KO_LLOMe_merge.tif
- Figure_5/5A/16KO_LLOMe_scale.tif
- Figure_5/5A/TECKO_0.5h_Hoechst.tif
- Figure_5/5A/TECKO_0.5h_LT.tif
- Figure_5/5A/TECKO_0.5h_merge.tif
- Figure_5/5A/TECKO_0.5h_scale.tif
- Figure_5/5A/TECKO_0h_Hoechst.tif
- Figure_5/5A/TECKO_0h_LT.tif
- Figure_5/5A/TECKO_0h_merge.tif
- Figure_5/5A/TECKO_0h_scale.tif
- Figure_5/5A/TECKO_1h_Hoechst.tif
- Figure_5/5A/TECKO_1h_LT.tif
- Figure_5/5A/TECKO_1h_merge.tif
- Figure_5/5A/TECKO_1h_scale.tif
- Figure_5/5A/TECKO_LLOMe_Hoechst.tif
- Figure_5/5A/TECKO_LLOMe_LT.tif
- Figure_5/5A/TECKO_LLOMe_merge.tif
- Figure_5/5A/TECKO_LLOMe_scale.tif
- Figure_5/5A/TEC_16_DKO_0.5h_Hoechst.tif
- Figure_5/5A/TEC_16_DKO_0.5h_LT.tif
- Figure_5/5A/TEC_16_DKO_0.5h_merge.tif
- Figure_5/5A/TEC_16_DKO_0.5h_scale.tif
- Figure_5/5A/TEC_16_DKO_0h_Hoechst.tif
- Figure_5/5A/TEC_16_DKO_0h_LT.tif
- Figure_5/5A/TEC_16_DKO_0h_merge.tif
- Figure_5/5A/TEC_16_DKO_0h_scale.tif
- Figure_5/5A/TEC_16_DKO_1h_Hoechst.tif
- Figure_5/5A/TEC_16_DKO_1h_LT.tif
- Figure_5/5A/TEC_16_DKO_1h_merge.tif
- Figure_5/5A/TEC_16_DKO_1h_scale.tif
- Figure_5/5A/TEC_16_DKO_LLOMe_Hoechst.tif
- Figure_5/5A/TEC_16_DKO_LLOMe_LT.tif
- Figure_5/5A/TEC_16_DKO_LLOMe_merge.tif
- Figure_5/5A/TEC_16_DKO_LLOMe_scale.tif
- Figure_5/5A/WT_0.5h_Hoechst.tif
- Figure_5/5A/WT_0.5h_LT.tif
- Figure_5/5A/WT_0.5h_merge.tif
- Figure_5/5A/WT_0.5h_scale.tif
- Figure_5/5A/WT_0h_Hoechst.tif
- Figure_5/5A/WT_0h_LT.tif
- Figure_5/5A/WT_0h_merge.tif
- Figure_5/5A/WT_0h_scale.tif
- Figure_5/5A/WT_1h_Hoechst.tif
- Figure_5/5A/WT_1h_LT.tif
- Figure_5/5A/WT_1h_merge.tif
- Figure_5/5A/WT_1h_scale.tif
- Figure_5/5A/WT_LLOMe_Hoechst.tif
- Figure_5/5A/WT_LLOMe_LT.tif
- Figure_5/5A/WT_LLOMe_merge.tif
- Figure_5/5A/WT_LLOMe_scale.tif
- Figure_5/5B/
- Figure_5/5B/HEK_TECPR1KO_LLOMe_Recovery_QUANTIFICATION.xlsx
