# Supplementary material for: An ATG12‐ATG5‐TECPR1 E3‐like complex regulates unconventional LC3 lipidation at damaged lysosomes
Source: EMBO Rep. 2023 Jun 29;24(9):e56841. doi: 10.15252/embr.202356841 (PMC10481663; doi:10.15252/embr.202356841)
Supplement: Supplementary file 7 — Source Data for Figure 5 [file EMBR-24-e56841-s003.zip › Figure_5/5B/HEK_TECPR1KO_LLOMe_Recovery_QUANTIFICATION.xlsx]

## Sheet: WT
	0min - R1								LLOMe - R1								30min wash - R1								1h wash - R1
	AREA	IMAGE	COUNT	TOTAL AREA	AVG SIZE	%AREA			AREA	IMAGE	COUNT	TOTAL AREA	AVG SIZE	%AREA			AREA	IMAGE	COUNT	TOTAL AREA	AVG SIZE	%AREA			AREA	IMAGE	COUNT	TOTAL AREA	AVG SIZE	%AREA
1	1489.23	C2-WT - 0min.lif - Image001-10	41	25.8	0.629	1.73243		1	1197.04	C2-WT - LLOMe.lif - Image001-8	0	0	NaN	0		1	1209.14	C2-WT - 30min.lif - Image007-12	1	0.293	0.293	0.0242321		1	1063.84	C2-WT - 1h.lif - Image007-16	22	30.778	1.399	2.89312
2	1360.79	C2-WT - 0min.lif - Image001-9	37	24.336	0.658	1.78838		2	1295.91	C2-WT - LLOMe.lif - Image001-12	0	0	NaN	0		2	991.64	C2-WT - 30min.lif - Image007-11	5	4.295	0.859	0.433121		2	947.23	C2-WT - 1h.lif - Image007-15	5	2.538	0.508	0.267939
3	1381.41	C2-WT - 0min.lif - Image001-8	45	44.378	0.986	3.21251		3	1080.75	C2-WT - LLOMe.lif - Image001-11	0	0	NaN	0		3	785.628	C2-WT - 30min.lif - Image007-10	6	2.408	0.401	0.306506		3	868.625	C2-WT - 1h.lif - Image007-14	19	25.215	1.327	2.90286
4	1077.08	C2-WT - 0min.lif - Image001-7	19	13.47	0.709	1.25061		4	1352.85	C2-WT - LLOMe.lif - Image001-10	0	0	NaN	0		4	944.204	C2-WT - 30min.lif - Image007-9	1	0.228	0.228	0.0241473		4	907.7	C2-WT - 1h.lif - Image007-13	9	5.141	0.571	0.566377
5	1197.69	C2-WT - 0min.lif - Image001-6	19	11.452	0.603	0.956177		5	768.807	C2-WT - LLOMe.lif - Image001-9	0	0	NaN	0		5	962.359	C2-WT - 30min.lif - Image007-8	1	0.651	0.651	0.0676463		5	1096.79	C2-WT - 1h.lif - Image007-12	22	21.506	0.978	1.96081
6	1138.41	C2-WT - 0min.lif - Image001-5	40	18.968	0.474	1.66619		6	964.376	C2-WT - LLOMe.lif - Image001-7	1	0.39	0.39	0.0404407		6	1343.64	C2-WT - 30min.lif - Image007-7	2	1.236	0.618	0.091989		6	911.701	C2-WT - 1h.lif - Image007-11	1	0.488	0.488	0.0535263
7	1307.62	C2-WT - 0min.lif - Image001-4	49	33.576	0.685	2.56771		7	832.055	C2-WT - LLOMe.lif - Image001-6	1	0.358	0.358	0.043026		7	983.442	C2-WT - 30min.lif - Image007-6	7	3.937	0.562	0.400329		7	1059.35	C2-WT - 1h.lif - Image007-10	16	15.096	0.944	1.42503
8	1088.63	C2-WT - 0min.lif - Image001-3	29	20.66	0.712	1.8978		8	805.734	C2-WT - LLOMe.lif - Image001-5	0	0	NaN	0		8	875.425	C2-WT - 30min.lif - Image007-5	3	1.432	0.477	0.163578		8	1171.88	C2-WT - 1h.lif - Image007-9	23	30.551	1.328	2.607
9	1090.48	C2-WT - 0min.lif - Image001-2	40	21.961	0.549	2.01388		9	895.759	C2-WT - LLOMe.lif - Image001-4	1	0.228	0.228	0.0254533		9	959.3	C2-WT - 30min.lif - Image007-4	2	1.009	0.504	0.105181		9	1139.84	C2-WT - 1h.lif - Image007-8	19	21.538	1.134	1.88957
10	1217.86	C2-WT - 0min.lif - Image001-1	38	35.171	0.926	2.88794		10	1198.56	C2-WT - LLOMe.lif - Image001-3	0	0	NaN	0		10	862.313	C2-WT - 30min.lif - Image007-3	2	2.147	1.074	0.248982		10	851.153	C2-WT - 1h.lif - Image007-7	11	29.021	2.638	3.40961
11	1565.89	C2-WT - 0min.lif - Image002-10	31	20.595	0.664	1.31523		11	779.999	C2-WT - LLOMe.lif - Image001-2	1	0.521	0.521	0.066795		11	1095.85	C2-WT - 30min.lif - Image007-2	7	3.123	0.446	0.284984		11	986.37	C2-WT - 1h.lif - Image007-6	13	13.437	1.034	1.36227
12	1520.47	C2-WT - 0min.lif - Image002-9	39	17.699	0.454	1.16405		12	1221.5	C2-WT - LLOMe.lif - Image001-1	0	0	NaN	0		12	1335.67	C2-WT - 30min.lif - Image007-1	9	3.221	0.358	0.241153		12	1052.48	C2-WT - 1h.lif - Image007-5	16	17.764	1.11	1.68782
13	1463.92	C2-WT - 0min.lif - Image002-8	31	17.179	0.554	1.17349		13	1183.43	C2-WT - LLOMe.lif - Image005-13	0	0	NaN	0		13	1178.52	C2-WT - 30min.lif - Image008-8	0	0	NaN	0		13	1203.87	C2-WT - 1h.lif - Image007-4	30	34.52	1.151	2.86742
14	1716.85	C2-WT - 0min.lif - Image002-7	34	22.156	0.652	1.2905		14	829.648	C2-WT - LLOMe.lif - Image005-12	0	0	NaN	0		14	972.965	C2-WT - 30min.lif - Image008-7	0	0	NaN	0		14	1138.73	C2-WT - 1h.lif - Image007-3	37	43.337	1.171	3.80572
15	1308.11	C2-WT - 0min.lif - Image002-6	30	13.762	0.459	1.05205		15	1202.7	C2-WT - LLOMe.lif - Image005-11	0	0	NaN	0		15	1411.21	C2-WT - 30min.lif - Image008-6	4	2.017	0.504	0.142927		15	938.901	C2-WT - 1h.lif - Image007-2	16	22.482	1.405	2.3945
16	1612.7	C2-WT - 0min.lif - Image002-5	58	32.405	0.559	2.00936		16	1479.6	C2-WT - LLOMe.lif - Image005-10	2	0.878	0.439	0.0593402		16	1288.78	C2-WT - 30min.lif - Image008-5	2	0.716	0.358	0.0555562		16	808.89	C2-WT - 1h.lif - Image007-1	28	36.407	1.3	4.50086
17	1824.87	C2-WT - 0min.lif - Image002-4	20	10.086	0.504	0.552698		17	847.542	C2-WT - LLOMe.lif - Image005-9	0	0	NaN	0		17	856.782	C2-WT - 30min.lif - Image008-4	1	1.562	1.562	0.18231		17	1321.45	C2-WT - 1h.lif - Image008-14	21	9.175	0.437	0.694313
18	1222.77	C2-WT - 0min.lif - Image002-3	28	29.835	1.066	2.43995		18	1008.62	C2-WT - LLOMe.lif - Image005-8	2	0.553	0.277	0.0548272		18	721.045	C2-WT - 30min.lif - Image008-3	1	0.488	0.488	0.0676795		18	984.971	C2-WT - 1h.lif - Image008-13	5	5.108	1.022	0.518594
19	1189.45	C2-WT - 0min.lif - Image002-2	71	42.524	0.599	3.57509		19	1173.38	C2-WT - LLOMe.lif - Image005-7	4	1.659	0.415	0.141386		19	1233.61	C2-WT - 30min.lif - Image008-2	2	0.846	0.423	0.0685795		19	638.568	C2-WT - 1h.lif - Image008-12	3	1.497	0.499	0.234431
20	1202.99	C2-WT - 0min.lif - Image002-1	45	21.929	0.487	1.82288		20	730.318	C2-WT - LLOMe.lif - Image005-6	0	0	NaN	0		20	1314.45	C2-WT - 30min.lif - Image008-1	1	0.39	0.39	0.0296701		20	1195.05	C2-WT - 1h.lif - Image008-11	3	1.789	0.596	0.149701
21	1638.24	C2-WT - 0min.lif - Image004-10	33	22.645	0.686	1.38227		21	774.403	C2-WT - LLOMe.lif - Image005-5	2	0.846	0.423	0.109245		21	1203.87	C2-WT - 30min.lif - Image009-18	23	11.843	0.515	0.983746		21	950.906	C2-WT - 1h.lif - Image008-10	3	1.497	0.499	0.157429
22	1300.53	C2-WT - 0min.lif - Image004-9	28	14.283	0.51	1.09824		22	759.079	C2-WT - LLOMe.lif - Image005-4	1	0.423	0.423	0.0557254		22	1278.73	C2-WT - 30min.lif - Image009-17	7	4.555	0.651	0.356213		22	1078.64	C2-WT - 1h.lif - Image008-9	16	15.226	0.952	1.41159
23	1195.83	C2-WT - 0min.lif - Image004-8	58	52.707	0.909	4.40756		23	668.891	C2-WT - LLOMe.lif - Image005-3	2	1.724	0.862	0.25774		23	897.646	C2-WT - 30min.lif - Image009-16	1	0.228	0.228	0.0253998		23	1427.06	C2-WT - 1h.lif - Image008-8	17	14.218	0.836	0.996315
24	1269.13	C2-WT - 0min.lif - Image004-7	37	21.245	0.574	1.67398		24	1087.52	C2-WT - LLOMe.lif - Image005-2	0	0	NaN	0		24	981.424	C2-WT - 30min.lif - Image009-15	3	2.212	0.737	0.225387		24	960.211	C2-WT - 1h.lif - Image008-7	21	20.074	0.956	2.09058
25	1273.23	C2-WT - 0min.lif - Image004-6	23	13.405	0.583	1.05283		25	1041.13	C2-WT - LLOMe.lif - Image005-1	3	0.976	0.325	0.0937447		25	1296.4	C2-WT - 30min.lif - Image009-14	2	0.878	0.439	0.0677261		25	1575.97	C2-WT - 1h.lif - Image008-6	30	37.415	1.247	2.37409
26	1487.09	C2-WT - 0min.lif - Image004-5	46	30.03	0.653	2.01939		26	676.016	C2-WT - LLOMe.lif - Image004-15	0	0	NaN	0		26	1245.77	C2-WT - 30min.lif - Image009-13	5	4.783	0.957	0.383938		26	934.476	C2-WT - 1h.lif - Image008-5	17	17.048	1.003	1.82434
27	1662.48	C2-WT - 0min.lif - Image004-4	52	28.371	0.546	1.70654		27	779.316	C2-WT - LLOMe.lif - Image004-14	0	0	NaN	0		27	1159.65	C2-WT - 30min.lif - Image009-12	10	6.344	0.634	0.547061		27	883.07	C2-WT - 1h.lif - Image008-4	10	6.8	0.68	0.770041
28	1181.39	C2-WT - 0min.lif - Image004-3	43	72.228	1.68	6.11384		28	829.257	C2-WT - LLOMe.lif - Image004-13	0	0	NaN	0		28	813.575	C2-WT - 30min.lif - Image009-11	0	0	NaN	0		28	1052.32	C2-WT - 1h.lif - Image008-3	6	4.36	0.727	0.414323
29	980.904	C2-WT - 0min.lif - Image004-2	52	50.983	0.98	5.19755		29	809.769	C2-WT - LLOMe.lif - Image004-12	0	0	NaN	0		29	953.574	C2-WT - 30min.lif - Image009-10	1	0.228	0.228	0.02391		29	1294.06	C2-WT - 1h.lif - Image008-2	17	50.332	2.961	3.88948
30	937.957	C2-WT - 0min.lif - Image004-1	22	17.699	0.805	1.88697		30	710.341	C2-WT - LLOMe.lif - Image004-11	0	0	NaN	0		30	708.975	C2-WT - 30min.lif - Image009-9	3	1.529	0.51	0.215663		30	1220.04	C2-WT - 1h.lif - Image008-1	11	6.117	0.556	0.501378
31	1123.28	C2-WT - 0min.lif - Image003-12	31	14.738	0.475	1.31205		31	707.966	C2-WT - LLOMe.lif - Image004-10	0	0	NaN	0		31	968.313	C2-WT - 30min.lif - Image009-8	5	7.158	1.432	0.739224		31	1218.87	C2-WT - 1h.lif - Image009-13	16	20.497	1.281	1.68165
32	1641.82	C2-WT - 0min.lif - Image003-11	27	22.84	0.846	1.39114		32	768.644	C2-WT - LLOMe.lif - Image004-9	0	0	NaN	0		32	943.651	C2-WT - 30min.lif - Image009-7	1	0.488	0.488	0.051714		32	1317.09	C2-WT - 1h.lif - Image009-12	4	4.034	1.009	0.306281
33	1926.12	C2-WT - 0min.lif - Image003-10	35	25.345	0.724	1.31586		33	699.377	C2-WT - LLOMe.lif - Image004-8	0	0	NaN	0		33	958.975	C2-WT - 30min.lif - Image009-6	3	1.594	0.531	0.166219		33	1371.98	C2-WT - 1h.lif - Image009-11	9	8.231	0.915	0.599937
34	1366.32	C2-WT - 0min.lif - Image003-9	37	18.675	0.505	1.36681		34	952.663	C2-WT - LLOMe.lif - Image004-7	1	0.26	0.26	0.0272919		34	991.64	C2-WT - 30min.lif - Image009-5	8	3.286	0.411	0.33137		34	1226.97	C2-WT - 1h.lif - Image009-10	23	18.838	0.819	1.53533
35	1169.51	C2-WT - 0min.lif - Image003-8	35	17.959	0.513	1.5356		35	1026.91	C2-WT - LLOMe.lif - Image004-6	0	0	NaN	0		35	1156.89	C2-WT - 30min.lif - Image009-4	19	10.899	0.574	0.942097		35	1615.21	C2-WT - 1h.lif - Image009-9	32	31.689	0.99	1.96191
36	1245.77	C2-WT - 0min.lif - Image003-7	42	26.354	0.627	2.11547		36	1210.51	C2-WT - LLOMe.lif - Image004-5	0	0	NaN	0		36	1541.81	C2-WT - 30min.lif - Image009-3	9	4.62	0.513	0.299648		36	1005.53	C2-WT - 1h.lif - Image009-8	11	19.814	1.801	1.9705
37	1096.96	C2-WT - 0min.lif - Image003-6	56	47.306	0.845	4.31248		37	1245.38	C2-WT - LLOMe.lif - Image004-4	0	0	NaN	0		37	839.929	C2-WT - 30min.lif - Image009-2	2	4.099	2.05	0.488017		37	999.872	C2-WT - 1h.lif - Image009-7	22	38.229	1.738	3.82339
38	967.337	C2-WT - 0min.lif - Image003-5	33	29.607	0.897	3.06067		38	733.018	C2-WT - LLOMe.lif - Image004-3	0	0	NaN	0		38	1192.74	C2-WT - 30min.lif - Image009-1	8	3.026	0.378	0.253701		38	1018.03	C2-WT - 1h.lif - Image009-6	31	31.494	1.016	3.09363
39	1197.23	C2-WT - 0min.lif - Image003-4	23	17.862	0.777	1.49194		39	1042.01	C2-WT - LLOMe.lif - Image004-2	0	0	NaN	0		39	904.511	C2-WT - 30min.lif - Image010-11	0	0	NaN	0		39	985.686	C2-WT - 1h.lif - Image009-5	16	13.795	0.862	1.39953
40	1315.82	C2-WT - 0min.lif - Image003-3	41	15.715	0.383	1.19431		40	947.197	C2-WT - LLOMe.lif - Image004-1	0	0	NaN	0		40	1067.81	C2-WT - 30min.lif - Image010-10	3	1.204	0.401	0.112755		40	996.683	C2-WT - 1h.lif - Image009-4	20	34.683	1.734	3.47984
41	1389.12	C2-WT - 0min.lif - Image003-2	35	23.653	0.676	1.70273		41	893.579	C2-WT - LLOMe.lif - Image003-12	0	0	NaN	0		41	900.184	C2-WT - 30min.lif - Image010-9	3	1.074	0.358	0.119309		41	1207.67	C2-WT - 1h.lif - Image009-3	27	27.037	1.001	2.23877
42	1182.43	C2-WT - 0min.lif - Image003-1	51	37.936	0.744	3.20832		42	1229.31	C2-WT - LLOMe.lif - Image003-11	0	0	NaN	0		42	1051.86	C2-WT - 30min.lif - Image010-8	1	0.228	0.228	0.0216758		42	853.333	C2-WT - 1h.lif - Image009-2	15	20.074	1.338	2.35242
43	1863.52	C2-WT - 0min.lif - Image007-8	68	39.498	0.581	2.11954		43	909.359	C2-WT - LLOMe.lif - Image003-10	1	0.39	0.39	0.0428874		43	972.087	C2-WT - 30min.lif - Image010-7	12	9.63	0.803	0.990652		43	907.732	C2-WT - 1h.lif - Image009-1	21	18.025	0.858	1.98572
44	1387.95	C2-WT - 0min.lif - Image007-7	39	18.155	0.466	1.30804		44	804.368	C2-WT - LLOMe.lif - Image003-9	1	0.39	0.39	0.0484853		44	1201.39	C2-WT - 30min.lif - Image010-6	1	0.26	0.26	0.0216415		44	835.276	C2-WT - 1h.lif - Image010-14	21	32.145	1.531	3.84843
45	1217.31	C2-WT - 0min.lif - Image007-6	11	5.108	0.464	0.419615		45	951.329	C2-WT - LLOMe.lif - Image003-8	0	0	NaN	0		45	1354.44	C2-WT - 30min.lif - Image010-5	11	10.606	0.964	0.783054		45	1229.99	C2-WT - 1h.lif - Image010-13	12	8.85	0.737	0.719516
46	1600.41	C2-WT - 0min.lif - Image007-5	13	6.475	0.498	0.404585		46	645.986	C2-WT - LLOMe.lif - Image003-7	0	0	NaN	0		46	975.536	C2-WT - 30min.lif - Image010-4	13	12.266	0.944	1.25736		46	900.412	C2-WT - 1h.lif - Image010-12	7	6.865	0.981	0.762429
47	992.421	C2-WT - 0min.lif - Image007-4	14	5.303	0.379	0.53435		47	884.307	C2-WT - LLOMe.lif - Image003-6	2	1.366	0.683	0.154471		47	1435.84	C2-WT - 30min.lif - Image010-3	22	11.29	0.513	0.786297		47	969.484	C2-WT - 1h.lif - Image010-11	12	17.667	1.472	1.82231
48	1564.52	C2-WT - 0min.lif - Image007-3	35	17.048	0.487	1.08966		48	1049.42	C2-WT - LLOMe.lif - Image003-5	0	0	NaN	0		48	1240.63	C2-WT - 30min.lif - Image010-1	7	3.709	0.53	0.298961		48	1178.88	C2-WT - 1h.lif - Image010-10	12	6.214	0.518	0.52711
49	1487.35	C2-WT - 0min.lif - Image007-2	26	14.185	0.546	0.953712		49	766.692	C2-WT - LLOMe.lif - Image003-4	1	0.586	0.586	0.0764323		49	1569.6	C2-WT - 30min.lif - Image010-2	13	6.344	0.488	0.40418		49	1073.5	C2-WT - 1h.lif - Image010-9	23	21.571	0.938	2.00941
50	1080.17	C2-WT - 0min.lif - Image007-1	40	23.946	0.599	2.21688		50	1180.15	C2-WT - LLOMe.lif - Image003-3	1	0.293	0.293	0.0248274		50	973.323	C2-WT - 30min.lif - Image003-14	2	0.748	0.374	0.0768501		50	905.65	C2-WT - 1h.lif - Image010-8	8	17.699	2.212	1.95429
51	2044.41	C2-WT - 0min.lif - Image006-6	78	108.993	1.397	5.33126		51	576.947	C2-WT - LLOMe.lif - Image003-2	1	0.618	0.618	0.107116		51	1964.18	C2-WT - 30min.lif - Image003-13	6	2.212	0.369	0.112617		51	1161.05	C2-WT - 1h.lif - Image010-7	23	16.886	0.734	1.45437
52	1087.46	C2-WT - 0min.lif - Image006-5	26	14.381	0.553	1.32244		52	1194.37	C2-WT - LLOMe.lif - Image003-1	2	0.748	0.374	0.0626273		52	1055.93	C2-WT - 30min.lif - Image003-12	3	2.863	0.954	0.271135		52	880.045	C2-WT - 1h.lif - Image010-6	10	11.778	1.178	1.33834
53	1428.88	C2-WT - 0min.lif - Image006-4	15	9.435	0.629	0.660307		53	783.187	C2-WT - LLOMe.lif - Image002-11	1	0.325	0.325	0.0414971		53	1072.59	C2-WT - 30min.lif - Image003-11	4	2.505	0.626	0.233547		53	733.213	C2-WT - 1h.lif - Image010-5	11	13.86	1.26	1.89031
54	1100.37	C2-WT - 0min.lif - Image006-3	32	21.799	0.681	1.98106		54	824.605	C2-WT - LLOMe.lif - Image002-10	0	0	NaN	0		54	921.657	C2-WT - 30min.lif - Image003-10	7	3.058	0.437	0.331794		54	994.048	C2-WT - 1h.lif - Image010-4	8	17.992	2.249	1.80997
55	1686.85	C2-WT - 0min.lif - Image006-2	43	31.169	0.725	1.84776		55	685.972	C2-WT - LLOMe.lif - Image002-9	0	0	NaN	0		55	761.812	C2-WT - 30min.lif - Image003-9	14	11.257	0.804	1.47766		55	1034.75	C2-WT - 1h.lif - Image010-3	8	23.653	2.957	2.28587
56	1408.38	C2-WT - 0min.lif - Image006-1	44	28.11	0.639	1.9959		56	606.782	C2-WT - LLOMe.lif - Image002-8	0	0	NaN	0		56	815.592	C2-WT - 30min.lif - Image003-8	6	5.856	0.976	0.718006		56	1011.72	C2-WT - 1h.lif - Image010-2	20	20.367	1.018	2.01312
57	929.368	C2-WT - 0min.lif - Image005-11	34	29.932	0.88	3.22068		57	681.612	C2-WT - LLOMe.lif - Image002-7	0	0	NaN	0		57	723.16	C2-WT - 30min.lif - Image003-7	2	1.92	0.96	0.265501		57	1569.27	C2-WT - 1h.lif - Image010-1	15	21.441	1.429	1.3663
58	1053.65	C2-WT - 0min.lif - Image005-10	20	13.405	0.67	1.27224		58	637.723	C2-WT - LLOMe.lif - Image002-6	0	0	NaN	0		58	953.086	C2-WT - 30min.lif - Image003-6	19	21.408	1.127	2.24618		58	1007.68	C2-WT - 1h.lif - Image004-10	4	1.139	0.285	0.113032
59	847.054	C2-WT - 0min.lif - Image005-9	8	9.077	1.135	1.0716		59	558.499	C2-WT - LLOMe.lif - Image002-4	0	0	NaN	0		59	745.512	C2-WT - 30min.lif - Image003-5	2	1.334	0.667	0.178937		59	972.184	C2-WT - 1h.lif - Image004-9	5	5.889	1.178	0.60575
60	1060.91	C2-WT - 0min.lif - Image005-8	13	8.719	0.671	0.821843		60	960.699	C2-WT - LLOMe.lif - Image002-3	0	0	NaN	0		60	755.695	C2-WT - 30min.lif - Image003-4	11	4.685	0.426	0.619959		60	1055.61	C2-WT - 1h.lif - Image004-8	7	9.663	1.38	0.915399
61	1616.25	C2-WT - 0min.lif - Image005-7	22	12.851	0.584	0.795112		61	868.885	C2-WT - LLOMe.lif - Image002-2	0	0	NaN	0		61	681.905	C2-WT - 30min.lif - Image003-3	10	4.718	0.472	0.691885		61	962.782	C2-WT - 1h.lif - Image004-7	17	23.458	1.38	2.43648
62	1395.89	C2-WT - 0min.lif - Image005-6	28	20.953	0.748	1.50105		62	952.078	C2-WT - LLOMe.lif - Image002-1	0	0	NaN	0		62	826.785	C2-WT - 30min.lif - Image003-2	14	11.713	0.837	1.41669		62	1013.41	C2-WT - 1h.lif - Image004-6	14	11.648	0.832	1.14939
63	1257.71	C2-WT - 0min.lif - Image005-5	28	17.406	0.622	1.38394		63	804.433	C2-WT - LLOMe.lif - Image008-8	0	0	NaN	0		63	889.935	C2-WT - 30min.lif - Image003-1	12	6.507	0.542	0.731177		63	896.605	C2-WT - 1h.lif - Image004-5	10	12.656	1.266	1.41155
64	1663.04	C2-WT - 0min.lif - Image005-4	30	18.675	0.623	1.12295		64	1043.89	C2-WT - LLOMe.lif - Image008-7	0	0	NaN	0		64	717.206	C2-WT - 30min.lif - Image004-14	5	1.594	0.319	0.222251		64	1029.64	C2-WT - 1h.lif - Image004-4	24	31.527	1.314	3.06194
65	994.308	C2-WT - 0min.lif - Image005-3	22	13.079	0.595	1.31539		65	1955.27	C2-WT - LLOMe.lif - Image008-6	0	0	NaN	0		65	1070.12	C2-WT - 30min.lif - Image004-13	3	1.204	0.401	0.112511		65	1226.77	C2-WT - 1h.lif - Image004-3	16	15.422	0.964	1.25712
66	887.723	C2-WT - 0min.lif - Image005-2	12	6.052	0.504	0.681744		66	817.512	C2-WT - LLOMe.lif - Image008-5	0	0	NaN	0		66	915.345	C2-WT - 30min.lif - Image004-12	3	1.334	0.445	0.145737		66	628.84	C2-WT - 1h.lif - Image004-2	12	16.398	1.366	2.60766
67	1615.96	C2-WT - 0min.lif - Image005-1	43	25.345	0.589	1.56842		67	1171.82	C2-WT - LLOMe.lif - Image008-4	0	0	NaN	0		67	863.81	C2-WT - 30min.lif - Image004-11	8	4.327	0.541	0.50092		67	1131.48	C2-WT - 1h.lif - Image004-1	15	36.537	2.436	3.22914
68	1166.71	C2-WT - 0min.lif - Image010-11	24	15.324	0.639	1.31343		68	715.417	C2-WT - LLOMe.lif - Image008-3	0	0	NaN	0		68	962.912	C2-WT - 30min.lif - Image004-10	3	1.106	0.369	0.11486		68	1027.3	C2-WT - 1h.lif - Image005-14	6	3.774	0.629	0.367371
69	979.44	C2-WT - 0min.lif - Image010-10	30	21.636	0.721	2.20902		69	1323.53	C2-WT - LLOMe.lif - Image008-2	1	1.464	1.464	0.110613		69	1145.37	C2-WT - 30min.lif - Image004-9	5	1.822	0.364	0.159075		69	1076.07	C2-WT - 1h.lif - Image005-13	15	25.215	1.681	2.34325
70	782.862	C2-WT - 0min.lif - Image010-9	24	17.081	0.712	2.18187		70	924.13	C2-WT - LLOMe.lif - Image008-1	2	0.651	0.325	0.0704446		70	1401.03	C2-WT - 30min.lif - Image004-8	6	3.384	0.564	0.241536		70	1013.99	C2-WT - 1h.lif - Image005-12	15	45.679	3.045	4.50487
71	1043.92	C2-WT - 0min.lif - Image010-8	27	18.935	0.701	1.81383		71	935.843	C2-WT - LLOMe.lif - Image007-12	0	0	NaN	0		71	975.861	C2-WT - 30min.lif - Image004-7	1	0.748	0.748	0.0766503		71	938.087	C2-WT - 1h.lif - Image005-11	14	24.922	1.78	2.65668
72	1251.99	C2-WT - 0min.lif - Image010-7	41	35.268	0.86	2.81696		72	723.485	C2-WT - LLOMe.lif - Image007-11	1	0.651	0.651	0.0899811		72	921.137	C2-WT - 30min.lif - Image004-6	1	0.325	0.325	0.0352825		72	1198.99	C2-WT - 1h.lif - Image005-10	26	19.424	0.747	1.62003
73	1132.26	C2-WT - 0min.lif - Image010-6	45	37.611	0.836	3.32177		73	672.34	C2-WT - LLOMe.lif - Image007-10	0	0	NaN	0		73	1288.56	C2-WT - 30min.lif - Image004-5	5	3.156	0.631	0.244925		73	1073.99	C2-WT - 1h.lif - Image005-9	23	34.292	1.491	3.19296
74	703.801	C2-WT - 0min.lif - Image010-5	28	31.396	1.121	4.46092		74	1011.29	C2-WT - LLOMe.lif - Image007-9	1	2.212	2.212	0.21873		74	895.662	C2-WT - 30min.lif - Image004-4	9	3.319	0.369	0.370564		74	1066.63	C2-WT - 1h.lif - Image005-8	13	10.151	0.781	0.951685
75	1510.45	C2-WT - 0min.lif - Image010-4	25	13.144	0.526	0.870206		75	931.223	C2-WT - LLOMe.lif - Image007-8	0	0	NaN	0		75	1084.01	C2-WT - 30min.lif - Image004-3	9	6.247	0.694	0.576287		75	1066.05	C2-WT - 1h.lif - Image005-7	17	16.691	0.982	1.56569
76	1054.27	C2-WT - 0min.lif - Image011-1	19	9.338	0.491	0.577		76	1022.26	C2-WT - LLOMe.lif - Image007-7	1	0.521	0.521	0.0509657		76	1276.26	C2-WT - 30min.lif - Image004-2	7	3.351	0.479	0.262564		76	1075.91	C2-WT - 1h.lif - Image005-6	10	10.151	1.015	0.943483
77	1189.06	C2-WT - 0min.lif - Image010-2	57	36.179	0.635	3.04265		77	775.574	C2-WT - LLOMe.lif - Image007-6	0	0	NaN	0		77	1023.39	C2-WT - 30min.lif - Image004-1	2	1.594	0.797	0.155756		77	1074.41	C2-WT - 1h.lif - Image005-5	15	32.047	2.136	2.98275
78	1232.17	C2-WT - 0min.lif - Image010-1	46	25.508	0.555	2.07016		78	742.616	C2-WT - LLOMe.lif - Image007-5	0	0	NaN	0		78	1092.01	C2-WT - 30min.lif - Image005-16	6	3.904	0.651	0.357505		78	1166.97	C2-WT - 1h.lif - Image005-4	16	13.632	0.852	1.16815
79	1540.9	C2-WT - 0min.lif - Image008-14	42	60.06	1.43	3.89772		79	715.124	C2-WT - LLOMe.lif - Image007-4	2	0.586	0.293	0.0819438		79	842.597	C2-WT - 30min.lif - Image005-15	1	0.521	0.521	0.0618326		79	1125.98	C2-WT - 1h.lif - Image005-3	9	25.475	2.831	2.26248
80	1691.8	C2-WT - 0min.lif - Image008-13	27	16.886	0.625	0.99811		80	1149.21	C2-WT - LLOMe.lif - Image007-3	3	4.002	1.334	0.34824		80	994.504	C2-WT - 30min.lif - Image005-14	4	1.985	0.496	0.199597		80	974.299	C2-WT - 1h.lif - Image005-2	21	27.167	1.294	2.78836
81	1060.62	C2-WT - 0min.lif - Image008-12	31	18.675	0.602	1.76077		81	1147.61	C2-WT - LLOMe.lif - Image007-2	2	1.139	0.569	0.0992494		81	891.009	C2-WT - 30min.lif - Image005-13	6	2.05	0.342	0.230076		81	947.523	C2-WT - 1h.lif - Image005-1	11	28.078	2.553	2.96331
82	1051.38	C2-WT - 0min.lif - Image008-11	42	32.503	0.774	3.09148		82	1049.13	C2-WT - LLOMe.lif - Image007-1	0	0	NaN	0		82	598.453	C2-WT - 30min.lif - Image005-12	1	0.586	0.586	0.0979191		82	814.649	C2-WT - 1h.lif - Image006-13	13	11.355	0.873	1.39385
83	1171.27	C2-WT - 0min.lif - Image008-10	46	37.513	0.816	3.20277		83	828.444	C2-WT - LLOMe.lif - Image006-13	0	0	NaN	0		83	932.752	C2-WT - 30min.lif - Image005-11	3	1.724	0.575	0.184829		83	1067.77	C2-WT - 1h.lif - Image006-12	32	33.544	1.048	3.14149
84	1728.89	C2-WT - 0min.lif - Image008-9	11	7.841	0.713	0.453529		84	701.817	C2-WT - LLOMe.lif - Image006-12	0	0	NaN	0		84	1323.73	C2-WT - 30min.lif - Image005-10	3	3.449	1.15	0.260552		84	959.008	C2-WT - 1h.lif - Image006-11	24	42.946	1.789	4.47817
85	1265.88	C2-WT - 0min.lif - Image008-8	19	10.346	0.545	0.817297		85	839.278	C2-WT - LLOMe.lif - Image006-11	0	0	NaN	0		85	1095.1	C2-WT - 30min.lif - Image005-9	3	0.878	0.293	0.0801752		85	938.803	C2-WT - 1h.lif - Image006-10	23	29.444	1.28	3.13633
86	1083.75	C2-WT - 0min.lif - Image008-7	23	12.819	0.557	1.18284		86	880.956	C2-WT - LLOMe.lif - Image006-10	0	0	NaN	0		86	726.869	C2-WT - 30min.lif - Image005-8	2	2.375	1.188	0.326744		86	988.094	C2-WT - 1h.lif - Image006-9	8	6.897	0.862	0.698011
87	1059.02	C2-WT - 0min.lif - Image008-6	36	21.115	0.587	1.99382		87	654.999	C2-WT - LLOMe.lif - Image006-9	0	0	NaN	0		87	1369.77	C2-WT - 30min.lif - Image005-7	5	3.026	0.605	0.220914		87	1093.02	C2-WT - 1h.lif - Image006-8	1	0.358	0.358	0.0327533
88	1979.6	C2-WT - 0min.lif - Image008-5	75	39.595	0.528	2.00015		88	957.446	C2-WT - LLOMe.lif - Image006-8	1	0.228	0.228	0.0238134		88	1182.98	C2-WT - 30min.lif - Image005-6	2	2.147	1.074	0.181491		88	767.18	C2-WT - 1h.lif - Image006-7	22	15.747	0.716	2.05258
89	1436.82	C2-WT - 0min.lif - Image008-4	22	12.363	0.562	0.860442		89	854.635	C2-WT - LLOMe.lif - Image006-7	0	0	NaN	0		89	744.536	C2-WT - 30min.lif - Image005-5	3	1.757	0.586	0.235986		89	1019.75	C2-WT - 1h.lif - Image006-6	22	28.436	1.293	2.78852
90	1454.45	C2-WT - 0min.lif - Image008-3	46	34.52	0.75	2.3734		90	1088.14	C2-WT - LLOMe.lif - Image006-6	0	0	NaN	0		90	739.2	C2-WT - 30min.lif - Image005-4	4	1.887	0.472	0.255276		90	879.036	C2-WT - 1h.lif - Image006-5	17	17.244	1.014	1.96169
91	816.113	C2-WT - 0min.lif - Image008-2	33	24.987	0.757	3.06171		91	716.555	C2-WT - LLOMe.lif - Image006-5	0	0	NaN	0		91	1305.12	C2-WT - 30min.lif - Image005-3	3	1.464	0.488	0.112174		91	879.687	C2-WT - 1h.lif - Image006-4	15	28.696	1.913	3.26207
92	1183.31	C2-WT - 0min.lif - Image008-1	41	29.217	0.713	2.4691		92	816.406	C2-WT - LLOMe.lif - Image006-4	0	0	NaN	0		92	1469.84	C2-WT - 30min.lif - Image005-2	5	3.026	0.605	0.205872		92	627.637	C2-WT - 1h.lif - Image006-3	20	20.823	1.041	3.31768
93	997.887	C2-WT - 0min.lif - Image011-8	38	21.148	0.557	2.11928		93	747.822	C2-WT - LLOMe.lif - Image006-3	0	0	NaN	0		93	1014.02	C2-WT - 30min.lif - Image005-1	7	3.319	0.474	0.327309		93	1253.71	C2-WT - 1h.lif - Image006-2	45	79.581	1.768	6.34764
94	1168.66	C2-WT - 0min.lif - Image011-7	31	24.662	0.796	2.11027		94	763.829	C2-WT - LLOMe.lif - Image006-2	4	2.05	0.512	0.268385		94	693.911	C2-WT - 30min.lif - Image006-9	10	4.783	0.478	0.689281		94	870.121	C2-WT - 1h.lif - Image006-1	8	2.733	0.342	0.314094
95	1291.68	C2-WT - 0min.lif - Image011-6	8	7.353	0.919	0.569259		95	1012.43	C2-WT - LLOMe.lif - Image006-1	3	1.041	0.347	0.102822		95	1034.52	C2-WT - 30min.lif - Image006-8	10	6.149	0.615	0.594381		95	1746.33	C2-WT - 1h.lif - Image003-8	7	4.425	0.632	0.253389
96	1095.39	C2-WT - 0min.lif - Image011-5	22	12.559	0.571	1.14653		96	1137.66	C2-WT - LLOMe.lif - Image009-5	1	0.26	0.26	0.022854		96	680.864	C2-WT - 30min.lif - Image006-7	4	1.366	0.342	0.200627		96	1383.85	C2-WT - 1h.lif - Image003-7	21	37.35	1.779	2.69899
97	978.203	C2-WT - 0min.lif - Image011-4	19	15.942	0.839	1.62972		97	1137.69	C2-WT - LLOMe.lif - Image009-3	0	0	NaN	0		97	997.529	C2-WT - 30min.lif - Image006-6	20	14.934	0.747	1.4971		97	888.927	C2-WT - 1h.lif - Image003-6	7	15.682	2.24	1.76415
98	880.435	C2-WT - 0min.lif - Image011-3	39	25.703	0.659	2.91935		98	1005.53	C2-WT - LLOMe.lif - Image009-2	0	0	NaN	0		98	781.496	C2-WT - 30min.lif - Image006-5	3	1.952	0.651	0.249777		98	1103.82	C2-WT - 1h.lif - Image003-5	15	27.167	1.811	2.46118
99	1259.7	C2-WT - 0min.lif - Image011-2	60	40.083	0.668	3.18195		99	1155.42	C2-WT - LLOMe.lif - Image009-1	0	0	NaN	0		99	642.538	C2-WT - 30min.lif - Image006-4	13	13.827	1.064	2.15193		99	1264.15	C2-WT - 1h.lif - Image003-4	12	17.276	1.44	1.3666
100	1140.68	C2-WT - 0min.lif - Image011-1	47	25.215	0.536	2.21052		100	1544.64	C2-WT - LLOMe.lif - Image010-1	0	0	NaN	0		100	960.797	C2-WT - 30min.lif - Image006-3	8	4.75	0.594	0.494381		100	1004.49	C2-WT - 1h.lif - Image003-3	10	4.555	0.455	0.453463
																101	712.814	C2-WT - 30min.lif - Image006-2	6	3.123	0.521	0.438123		101	1032.89	C2-WT - 1h.lif - Image003-2	25	29.217	1.169	2.82865
																102	708.779	C2-WT - 30min.lif - Image006-1	6	4.295	0.716	0.605972		102	1207.48	C2-WT - 1h.lif - Image003-1	24	32.503	1.354	2.69181
AVG:	1281.81		34.52	24.1115	0.68433	1.92583			934.392		0.53	0.28337	0.5405	0.030214			1023.05		5.58824	3.50933	0.606245	0.359668			1053.02		15.7843	19.911	1.22969	1.91562
StDev:	276.453		14.286	14.8348	0.211296	1.11845			233.13		0.926108	0.604311	0.414525	0.0622571			240.686		4.95595	3.77153	0.298856	0.413177			194.052		8.18551	13.0487	0.604548	1.20805
	0min - R2								LLOMe - R2								30min wash - R2								1h wash - R2
	AREA	IMAGE	COUNT	TOTAL AREA	AVG SIZE	%AREA			AREA	IMAGE	COUNT	TOTAL AREA	AVG SIZE	%AREA			AREA	IMAGE	COUNT	TOTAL AREA	AVG SIZE	%AREA			AREA	IMAGE	COUNT	TOTAL AREA	AVG SIZE	%AREA
1	1351.55	C2-WT - 0h.lif - Image001-11	50	45.061	0.901	3.33404		1	892.05	C2-WT - LLOMe.lif - Image004-16	0	0	NaN	0		1	1551.96	C2-WT - 30min.lif - Image005-15	6	2.896	0.483	0.186603		1	830.071	C2-WT - 1h.lif - Image005-13	14	14.966	1.069	1.80298
2	872.106	C2-WT - 0h.lif - Image001-10	18	13.632	0.757	1.56311		2	971.534	C2-WT - LLOMe.lif - Image004-15	0	0	NaN	0		2	1024.73	C2-WT - 30min.lif - Image005-14	3	1.692	0.564	0.165117		2	695.375	C2-WT - 1h.lif - Image005-12	15	13.632	0.909	1.96038
3	1292.49	C2-WT - 0h.lif - Image001-9	41	29.574	0.721	2.28814		3	1228.33	C2-WT - LLOMe.lif - Image004-14	0	0	NaN	0		3	1154.51	C2-WT - 30min.lif - Image005-13	4	2.245	0.561	0.194454		3	693.911	C2-WT - 1h.lif - Image005-11	14	23.328	1.666	3.36181
4	948.304	C2-WT - 0h.lif - Image001-8	49	39.433	0.805	4.15827		4	1049.29	C2-WT - LLOMe.lif - Image004-13	0	0	NaN	0		4	1005.3	C2-WT - 30min.lif - Image005-12	2	0.455	0.228	0.0452599		4	840.807	C2-WT - 1h.lif - Image005-10	19	28.891	1.521	3.4361
5	1139.38	C2-WT - 0h.lif - Image001-7	59	49.974	0.847	4.38606		5	852.325	C2-WT - LLOMe.lif - Image004-12	0	0	NaN	0		5	872.399	C2-WT - 30min.lif - Image005-11	1	0.293	0.293	0.0335855		5	1205.53	C2-WT - 1h.lif - Image005-9	14	13.632	0.974	1.13079
6	1447.65	C2-WT - 0h.lif - Image001-6	38	21.506	0.566	1.48558		6	1087.2	C2-WT - LLOMe.lif - Image004-11	0	0	NaN	0		6	755.988	C2-WT - 30min.lif - Image005-10	2	0.683	0.342	0.0903453		6	1008.62	C2-WT - 1h.lif - Image005-8	13	9.273	0.713	0.919371
7	921.495	C2-WT - 0h.lif - Image001-5	47	28.989	0.617	3.14587		7	1165.28	C2-WT - LLOMe.lif - Image004-10	0	0	NaN	0		7	854.895	C2-WT - 30min.lif - Image005-9	0	0	NaN	0		7	931.45	C2-WT - 1h.lif - Image005-7	12	8.882	0.74	0.953567
8	891.172	C2-WT - 0h.lif - Image001-4	67	55.538	0.829	6.23202		8	843.768	C2-WT - LLOMe.lif - Image004-9	0	0	NaN	0		8	1408.51	C2-WT - 30min.lif - Image005-8	4	1.985	0.496	0.140929		8	1160.99	C2-WT - 1h.lif - Image005-6	14	6.67	0.476	0.574512
9	931.808	C2-WT - 0h.lif - Image001-3	37	55.668	1.505	5.97419		9	990.892	C2-WT - LLOMe.lif - Image004-8	0	0	NaN	0		9	782.146	C2-WT - 30min.lif - Image005-7	5	3.351	0.67	0.428437		9	1256.48	C2-WT - 1h.lif - Image005-5	30	30.876	1.029	2.45735
10	878.483	C2-WT - 0h.lif - Image001-2	59	34.975	0.593	3.9813		10	1522.94	C2-WT - LLOMe.lif - Image004-7	1	0.748	0.748	0.0656625		10	1128.19	C2-WT - 30min.lif - Image005-6	6	2.408	0.401	0.213439		10	1067.12	C2-WT - 1h.lif - Image005-4	19	14.413	0.759	1.35064
11	1005.79	C2-WT - 0h.lif - Image001-1	22	13.307	0.605	1.32304		11	970.2	C2-WT - LLOMe.lif - Image004-6	1	0.325	0.325	0.103072		11	1287.22	C2-WT - 30min.lif - Image005-4	7	5.141	0.734	0.399387		11	1168.18	C2-WT - 1h.lif - Image005-3	17	16.333	0.961	1.39816
12	1118.14	C2-WT - 0h.lif - Image008-12	40	55.928	1.398	5.00189		12	1024.44	C2-WT - LLOMe.lif - Image004-5	0	0	NaN	0		12	713.757	C2-WT - 30min.lif - Image005-3	9	6.052	0.672	0.847908		12	1115.5	C2-WT - 1h.lif - Image005-2	40	25.02	0.625	2.24294
13	1099.4	C2-WT - 0h.lif - Image008-11	52	42.458	0.817	3.86194		13	883.851	C2-WT - LLOMe.lif - Image004-4	0	0	NaN	0		13	1277.76	C2-WT - 30min.lif - Image005-2	20	10.997	0.55	0.86065		13	1867.91	C2-WT - 1h.lif - Image005-1	48	68.487	1.427	3.6665
14	823.368	C2-WT - 0h.lif - Image008-10	25	19.586	0.783	2.37877		14	812.729	C2-WT - LLOMe.lif - Image004-3	0	0	NaN	0		14	1104.15	C2-WT - 30min.lif - Image005-1	20	16.365	0.818	1.48214		14	767.896	C2-WT - 1h.lif - Image006-11	4	1.692	0.423	0.220342
15	1330.07	C2-WT - 0h.lif - Image008-9	20	13.144	0.657	0.988217		15	709.625	C2-WT - LLOMe.lif - Image004-2	0	0	NaN	0		15	1175.98	C2-WT - 30min.lif - Image006-10	18	15.845	0.88	1.34738		15	803.457	C2-WT - 1h.lif - Image006-10	6	3.969	0.662	0.49399
16	1044.87	C2-WT - 0h.lif - Image008-8	20	11.648	0.582	1.11478		16	1162.64	C2-WT - LLOMe.lif - Image004-1	8	2.635	0.329	0.688086		16	1244.11	C2-WT - 30min.lif - Image006-9	16	10.346	0.647	0.831596		16	883.005	C2-WT - 1h.lif - Image006-9	10	18.22	1.822	2.06341
17	1060.39	C2-WT - 0h.lif - Image008-7	14	6.117	0.437	0.576865		17	659.391	C2-WT - LLOMe.lif - Image005-15	0	0	NaN	0		17	861.174	C2-WT - 30min.lif - Image006-8	2	0.651	0.325	0.0755945		17	859.515	C2-WT - 1h.lif - Image006-8	28	28.273	1.01	3.28941
18	1092.21	C2-WT - 0h.lif - Image008-6	14	8.362	0.597	0.765606		18	673.088	C2-WT - LLOMe.lif - Image005-14	0	0	NaN	0		18	823.206	C2-WT - 30min.lif - Image006-7	0	0	NaN	0		18	687.404	C2-WT - 1h.lif - Image006-7	19	19.586	1.031	2.84927
19	823.206	C2-WT - 0h.lif - Image008-5	8	3.807	0.476	0.46246		19	768.612	C2-WT - LLOMe.lif - Image005-13	0	0	NaN	0		19	1332.61	C2-WT - 30min.lif - Image006-6	7	2.115	0.302	0.158711		19	921.267	C2-WT - 1h.lif - Image006-6	17	10.867	0.639	1.17957
20	1261.29	C2-WT - 0h.lif - Image008-4	50	25.215	0.504	1.99914		20	733.051	C2-WT - LLOMe.lif - Image005-12	1	0.228	0.228	0.136416		20	1592.17	C2-WT - 30min.lif - Image006-5	15	8.85	0.59	0.555843		20	872.822	C2-WT - 1h.lif - Image006-5	13	14.413	1.109	1.65131
21	1320.21	C2-WT - 0h.lif - Image008-3	48	29.509	0.615	2.23517		21	878.32	C2-WT - LLOMe.lif - Image005-11	0	0	NaN	0		21	789.044	C2-WT - 30min.lif - Image006-4	5	4.945	0.989	0.626708		21	763.308	C2-WT - 1h.lif - Image006-4	15	15.812	1.054	2.07151
22	1129	C2-WT - 0h.lif - Image008-2	34	19.977	0.588	1.76944		22	671.136	C2-WT - LLOMe.lif - Image005-10	0	0	NaN	0		22	1073.95	C2-WT - 30min.lif - Image006-3	5	2.277	0.455	0.21202		22	1105.38	C2-WT - 1h.lif - Image006-3	23	41.027	1.784	3.71156
23	1234.71	C2-WT - 0h.lif - Image008-1	22	13.144	0.597	1.06454		23	793.241	C2-WT - LLOMe.lif - Image005-9	4	1.757	0.439	0.50426		23	984.58	C2-WT - 30min.lif - Image006-2	12	7.028	0.586	0.713807		23	660.497	C2-WT - 1h.lif - Image006-2	17	41.808	2.459	6.32978
24	865.567	C2-WT - 0h.lif - Image007-10	6	3.254	0.542	0.375939		24	716.946	C2-WT - LLOMe.lif - Image005-8	0	0	NaN	0		24	813.217	C2-WT - 30min.lif - Image006-1	8	5.01	0.626	0.616072		24	1090.09	C2-WT - 1h.lif - Image006-1	25	36.927	1.477	3.38751
25	1015.39	C2-WT - 0h.lif - Image007-9	21	22.189	1.057	2.18527		25	542.427	C2-WT - LLOMe.lif - Image005-7	1	0.26	0.26	0.184357		25	894.523	C2-WT - 30min.lif - Image007-16	3	2.668	0.889	0.29826		25	1146.05	C2-WT - 1h.lif - Image007-13	11	6.637	0.603	0.579118
26	885.25	C2-WT - 0h.lif - Image007-8	32	31.104	0.972	3.51358		26	792.167	C2-WT - LLOMe.lif - Image005-6	0	0	NaN	0		26	929.889	C2-WT - 30min.lif - Image007-15	3	1.757	0.586	0.188947		26	1432	C2-WT - 1h.lif - Image007-12	20	13.893	0.695	0.970179
27	949.54	C2-WT - 0h.lif - Image007-7	22	14.836	0.674	1.56244		27	899.078	C2-WT - LLOMe.lif - Image005-5	3	1.855	0.618	0.333675		27	798.674	C2-WT - 30min.lif - Image007-14	4	3.221	0.805	0.403293		27	939.226	C2-WT - 1h.lif - Image007-11	17	28.826	1.696	3.06912
28	986.988	C2-WT - 0h.lif - Image007-6	52	48.477	0.932	4.91161		28	983.799	C2-WT - LLOMe.lif - Image005-4	0	0	NaN	0		28	1124.35	C2-WT - 30min.lif - Image007-13	4	1.985	0.496	0.176546		28	873.961	C2-WT - 1h.lif - Image007-10	19	27.915	1.469	3.19408
29	1084.27	C2-WT - 0h.lif - Image007-5	12	9.142	0.762	0.843149		29	651.81	C2-WT - LLOMe.lif - Image005-3	0	0	NaN	0		29	858.897	C2-WT - 30min.lif - Image007-12	1	0.325	0.325	0.0378392		29	862.801	C2-WT - 1h.lif - Image007-9	8	29.184	3.648	3.38247
30	1178.16	C2-WT - 0h.lif - Image007-4	18	9.403	0.522	0.798106		30	650.997	C2-WT - LLOMe.lif - Image005-2	1	1.952	1.952	0.153611		30	976.902	C2-WT - 30min.lif - Image007-11	6	2.18	0.363	0.223154		30	868.625	C2-WT - 1h.lif - Image007-8	16	20.562	1.285	2.36719
31	1116.22	C2-WT - 0h.lif - Image007-3	16	7.808	0.488	0.699505		31	951.687	C2-WT - LLOMe.lif - Image005-1	0	0	NaN	0		31	1057.46	C2-WT - 30min.lif - Image007-10	7	6.832	0.976	0.646077		31	1086.25	C2-WT - 1h.lif - Image007-7	34	57.522	1.692	5.29545
32	925.236	C2-WT - 0h.lif - Image007-2	23	10.541	0.458	1.13928		32	847.998	C2-WT - LLOMe.lif - Image006-11	0	0	NaN	0		32	928.229	C2-WT - 30min.lif - Image007-9	8	3.904	0.488	0.420586		32	996.065	C2-WT - 1h.lif - Image007-6	14	10.314	0.737	1.03547
33	1087.68	C2-WT - 0h.lif - Image007-1	53	48.738	0.92	4.4809		33	554.855	C2-WT - LLOMe.lif - Image006-10	0	0	NaN	0		33	959.723	C2-WT - 30min.lif - Image007-8	2	0.878	0.439	0.0914847		33	1089.31	C2-WT - 1h.lif - Image007-5	17	26.581	1.564	2.44017
34	928.913	C2-WT - 0h.lif - Image006-15	19	8.329	0.438	0.896639		34	674.552	C2-WT - LLOMe.lif - Image006-9	0	0	NaN	0		34	856.619	C2-WT - 30min.lif - Image007-7	2	0.911	0.455	0.106348		34	930.897	C2-WT - 1h.lif - Image007-4	35	27.297	0.78	2.93233
35	1062.57	C2-WT - 0h.lif - Image006-14	57	35.008	0.614	3.29466		35	601.283	C2-WT - LLOMe.lif - Image006-8	0	0	NaN	0		35	797.47	C2-WT - 30min.lif - Image007-6	8	4.685	0.586	0.587483		35	1034.62	C2-WT - 1h.lif - Image007-3	32	45.842	1.433	4.43081
36	996.13	C2-WT - 0h.lif - Image006-13	34	31.136	0.916	3.1257		36	714.896	C2-WT - LLOMe.lif - Image006-7	0	0	NaN	0		36	1065.53	C2-WT - 30min.lif - Image007-5	7	3.058	0.437	0.286994		36	1768.48	C2-WT - 1h.lif - Image007-2	29	34.422	1.187	1.94641
37	1537.81	C2-WT - 0h.lif - Image006-12	27	13.86	0.513	0.901282		37	691.08	C2-WT - LLOMe.lif - Image006-6	0	0	NaN	0		37	818.781	C2-WT - 30min.lif - Image007-4	3	1.659	0.553	0.202618		37	1349.43	C2-WT - 1h.lif - Image007-1	31	42.979	1.386	3.18497
38	903.242	C2-WT - 0h.lif - Image006-11	21	11.843	0.564	1.31117		38	797.861	C2-WT - LLOMe.lif - Image006-5	0	0	NaN	0		38	1085.31	C2-WT - 30min.lif - Image007-3	5	3.123	0.625	0.287752		38	732.986	C2-WT - 1h.lif - Image008-13	23	13.502	0.587	1.84205
39	1020.66	C2-WT - 0h.lif - Image006-10	33	45.191	1.369	4.42762		39	800.561	C2-WT - LLOMe.lif - Image006-4	0	0	NaN	0		39	1035.01	C2-WT - 30min.lif - Image007-2	3	0.976	0.325	0.0942986		39	814.584	C2-WT - 1h.lif - Image008-12	18	18.155	1.009	2.22874
40	1201.98	C2-WT - 0h.lif - Image006-9	34	28.631	0.842	2.38198		40	845.85	C2-WT - LLOMe.lif - Image006-3	1	0.455	0.455	0.118224		40	634.664	C2-WT - 30min.lif - Image007-1	0	0	NaN	0		40	956.372	C2-WT - 1h.lif - Image008-11	12	9.598	0.8	1.00358
41	952.598	C2-WT - 0h.lif - Image006-8	22	16.203	0.736	1.70093		41	626.173	C2-WT - LLOMe.lif - Image006-2	0	0	NaN	0		41	1059.44	C2-WT - 30min.lif - Image008-16	5	1.529	0.306	0.144321		41	820.733	C2-WT - 1h.lif - Image008-10	15	16.495	1.1	2.00979
42	780.487	C2-WT - 0h.lif - Image006-7	22	18.22	0.828	2.33444		42	799.065	C2-WT - LLOMe.lif - Image006-1	0	0	NaN	0		42	1088.92	C2-WT - 30min.lif - Image008-15	2	1.594	0.797	0.146383		42	1184.12	C2-WT - 1h.lif - Image008-9	6	2.961	0.493	0.250059
43	806.125	C2-WT - 0h.lif - Image006-6	15	9.468	0.631	1.17451		43	936.461	C2-WT - LLOMe.lif - Image007-12	0	0	NaN	0		43	986.663	C2-WT - 30min.lif - Image008-14	1	0.293	0.293	0.0296961		43	1538.65	C2-WT - 1h.lif - Image008-8	19	15.454	0.813	1.00438
44	852.032	C2-WT - 0h.lif - Image006-5	11	4.685	0.426	0.549862		44	766.887	C2-WT - LLOMe.lif - Image007-11	0	0	NaN	0		44	1039.5	C2-WT - 30min.lif - Image008-13	1	0.553	0.553	0.0531987		44	831.405	C2-WT - 1h.lif - Image008-7	21	30.128	1.435	3.62375
45	1322.56	C2-WT - 0h.lif - Image006-4	40	26.451	0.661	1.99999		45	969.842	C2-WT - LLOMe.lif - Image007-10	0	0	NaN	0		45	1211.35	C2-WT - 30min.lif - Image008-12	1	0.228	0.228	0.018822		45	904.804	C2-WT - 1h.lif - Image008-6	21	44.28	2.109	4.89388
46	887.528	C2-WT - 0h.lif - Image006-3	20	14.738	0.737	1.66057		46	827.37	C2-WT - LLOMe.lif - Image007-9	0	0	NaN	0		46	1716.53	C2-WT - 30min.lif - Image008-11	7	3.091	0.442	0.180073		46	1183.63	C2-WT - 1h.lif - Image008-5	18	26.711	1.484	2.2567
47	783.383	C2-WT - 0h.lif - Image006-2	22	14.315	0.651	1.82733		47	963.725	C2-WT - LLOMe.lif - Image007-8	0	0	NaN	0		47	1403.67	C2-WT - 30min.lif - Image008-10	5	3.579	0.716	0.254975		47	709.658	C2-WT - 1h.lif - Image008-4	14	17.699	1.264	2.49402
48	641.789	C2-WT - 0h.lif - Image006-1	17	10.249	0.603	1.59694		48	739.265	C2-WT - LLOMe.lif - Image007-7	0	0	NaN	0		48	1158.16	C2-WT - 30min.lif - Image008-9	0	0	NaN	0		48	689.128	C2-WT - 1h.lif - Image008-3	20	21.571	1.079	3.13019
49	970.46	C2-WT - 0h.lif - Image005-16	35	34.878	0.997	3.59397		49	857.335	C2-WT - LLOMe.lif - Image007-6	0	0	NaN	0		49	1109.42	C2-WT - 30min.lif - Image008-8	2	0.618	0.309	0.0557049		49	730.871	C2-WT - 1h.lif - Image008-2	11	33.316	3.029	4.5584
50	894.978	C2-WT - 0h.lif - Image005-15	38	20.497	0.539	2.29022		50	722.867	C2-WT - LLOMe.lif - Image007-5	0	0	NaN	0		50	842.662	C2-WT - 30min.lif - Image008-7	1	0.293	0.293	0.0347708		50	939.487	C2-WT - 1h.lif - Image008-1	22	25.735	1.17	2.73926
51	1018.42	C2-WT - 0h.lif - Image005-14	41	28.436	0.694	2.79218		51	1585.28	C2-WT - LLOMe.lif - Image007-4	1	0.39	0.39	0.0630804		51	1016.76	C2-WT - 30min.lif - Image008-6	0	0	NaN	0		51	873.961	C2-WT - 1h.lif - Image009-12	6	1.952	0.325	0.223351
52	1336.16	C2-WT - 0h.lif - Image005-13	37	26.711	0.722	1.99909		52	1031.43	C2-WT - LLOMe.lif - Image007-3	0	0	NaN	0		52	1079.52	C2-WT - 30min.lif - Image008-5	1	1.269	1.269	0.117552		52	885.966	C2-WT - 1h.lif - Image009-11	6	12.266	2.044	1.38448
53	1169.67	C2-WT - 0h.lif - Image005-12	27	18.578	0.688	1.58831		53	990.469	C2-WT - LLOMe.lif - Image007-2	0	0	NaN	0		53	1294.35	C2-WT - 30min.lif - Image008-4	3	1.334	0.445	0.103063		53	1184.44	C2-WT - 1h.lif - Image009-10	16	9.142	0.571	0.771839
54	939.844	C2-WT - 0h.lif - Image005-11	42	22.872	0.545	2.4336		54	1138.24	C2-WT - LLOMe.lif - Image007-1	0	0	NaN	0		54	1415.05	C2-WT - 30min.lif - Image008-3	3	1.399	0.466	0.0988655		54	805.572	C2-WT - 1h.lif - Image009-9	10	4.392	0.439	0.545203
55	1217.89	C2-WT - 0h.lif - Image005-10	27	27.33	1.012	2.24405		55	657.406	C2-WT - LLOMe.lif - Image008-18	0	0	NaN	0		55	1106.56	C2-WT - 30min.lif - Image008-2	5	3.156	0.631	0.28521		55	873.245	C2-WT - 1h.lif - Image009-8	6	5.564	0.927	0.637164
56	861.955	C2-WT - 0h.lif - Image005-9	20	17.927	0.896	2.07981		56	989.103	C2-WT - LLOMe.lif - Image008-17	0	0	NaN	0		56	870.382	C2-WT - 30min.lif - Image008-1	0	0	NaN	0		56	836.773	C2-WT - 1h.lif - Image009-7	19	26.256	1.382	3.13777
57	1203.09	C2-WT - 0h.lif - Image005-8	32	19.033	0.595	1.58201		57	1166.84	C2-WT - LLOMe.lif - Image008-16	0	0	NaN	0		57	740.794	C2-WT - 30min.lif - Image009-11	2	0.911	0.455	0.122976		57	993.267	C2-WT - 1h.lif - Image009-6	21	23.686	1.128	2.38466
58	1523.4	C2-WT - 0h.lif - Image005-7	35	29.737	0.85	1.95202		58	760.738	C2-WT - LLOMe.lif - Image008-15	0	0	NaN	0		58	717.466	C2-WT - 30min.lif - Image009-10	1	0.39	0.39	0.054358		58	1360.39	C2-WT - 1h.lif - Image009-5	9	8.589	0.954	0.631361
59	1343.54	C2-WT - 0h.lif - Image005-6	22	14.348	0.652	1.06792		59	853.886	C2-WT - LLOMe.lif - Image008-14	0	0	NaN	0		59	738.614	C2-WT - 30min.lif - Image009-9	1	0.228	0.228	0.0308686		59	913.556	C2-WT - 1h.lif - Image009-4	23	23.067	1.003	2.52497
60	816.178	C2-WT - 0h.lif - Image005-5	20	17.341	0.867	2.12466		60	1028.96	C2-WT - LLOMe.lif - Image008-13	0	0	NaN	0		60	962.717	C2-WT - 30min.lif - Image009-8	2	0.488	0.244	0.0506899		60	1428.72	C2-WT - 1h.lif - Image009-3	29	32.08	1.106	2.24537
61	1072.65	C2-WT - 0h.lif - Image005-4	36	23.718	0.659	2.21115		61	765.814	C2-WT - LLOMe.lif - Image008-12	0	0	NaN	0		61	951.655	C2-WT - 30min.lif - Image009-7	4	1.301	0.325	0.136709		61	1342.21	C2-WT - 1h.lif - Image009-2	34	47.859	1.408	3.56569
62	1225.18	C2-WT - 0h.lif - Image005-3	59	47.404	0.803	3.86915		62	908.057	C2-WT - LLOMe.lif - Image008-11	0	0	NaN	0		62	1045.68	C2-WT - 30min.lif - Image009-6	6	2.863	0.477	0.273793		62	1213.37	C2-WT - 1h.lif - Image009-1	9	18.48	2.053	1.52303
63	1220.95	C2-WT - 0h.lif - Image005-2	47	24.109	0.513	1.97461		63	1006.44	C2-WT - LLOMe.lif - Image008-10	0	0	NaN	0		63	1135.77	C2-WT - 30min.lif - Image009-5	16	8.654	0.541	0.761949		63	1269.2	C2-WT - 1h.lif - Image010-12	28	71.317	2.547	5.61906
64	870.967	C2-WT - 0h.lif - Image005-1	34	16.43	0.483	1.88641		64	1158.45	C2-WT - LLOMe.lif - Image008-9	0	0	NaN	0		64	710.699	C2-WT - 30min.lif - Image009-4	1	0.358	0.358	0.0503729		64	700.711	C2-WT - 1h.lif - Image010-11	15	34.715	2.314	4.95425
65	1025.31	C2-WT - 0h.lif - Image004-14	29	13.73	0.473	1.3391		65	812.111	C2-WT - LLOMe.lif - Image008-8	0	0	NaN	0		65	763.146	C2-WT - 30min.lif - Image009-3	6	2.343	0.39	0.307019		65	1497.66	C2-WT - 1h.lif - Image010-10	18	17.536	0.974	1.17089
66	1365.57	C2-WT - 0h.lif - Image004-13	34	25.15	0.74	1.84172		66	1051.6	C2-WT - LLOMe.lif - Image008-7	0	0	NaN	0		66	1075.55	C2-WT - 30min.lif - Image009-2	7	5.043	0.72	0.468877		66	1528.37	C2-WT - 1h.lif - Image010-9	22	13.632	0.62	0.891928
67	725.568	C2-WT - 0h.lif - Image004-12	7	3.937	0.562	0.542609		67	1043.5	C2-WT - LLOMe.lif - Image008-6	0	0	NaN	0		67	925.008	C2-WT - 30min.lif - Image009-1	2	2.57	1.285	0.277835		67	1534.85	C2-WT - 1h.lif - Image010-8	19	23.718	1.248	1.5453
68	948.206	C2-WT - 0h.lif - Image004-11	28	16.268	0.581	1.71566		68	1404.28	C2-WT - LLOMe.lif - Image008-5	0	0	NaN	0		68	1100.86	C2-WT - 30min.lif - Image010-16	3	1.366	0.455	0.124085		68	1190.95	C2-WT - 1h.lif - Image010-7	23	45.484	1.978	3.81913
69	1358.73	C2-WT - 0h.lif - Image004-10	37	20.107	0.543	1.47983		69	1051.05	C2-WT - LLOMe.lif - Image008-4	0	0	NaN	0		69	800.496	C2-WT - 30min.lif - Image010-15	4	2.473	0.618	0.308933		69	873.538	C2-WT - 1h.lif - Image010-6	18	33.641	1.869	3.85112
70	1008.33	C2-WT - 0h.lif - Image004-9	10	5.368	0.537	0.532365		70	1221.6	C2-WT - LLOMe.lif - Image008-3	0	0	NaN	0		70	656.983	C2-WT - 30min.lif - Image010-14	4	2.505	0.626	0.381288		70	1145.95	C2-WT - 1h.lif - Image010-5	23	23.913	1.04	2.08673
71	1212.26	C2-WT - 0h.lif - Image004-8	34	22.352	0.657	1.84383		71	926.342	C2-WT - LLOMe.lif - Image008-2	1	0.293	0.293	0.107951		71	835.211	C2-WT - 30min.lif - Image010-13	1	0.293	0.293	0.035081		71	1400.54	C2-WT - 1h.lif - Image010-4	29	42.458	1.464	3.03154
72	936.428	C2-WT - 0h.lif - Image004-7	17	10.834	0.637	1.15695		72	867.161	C2-WT - LLOMe.lif - Image008-1	1	0.423	0.423	0.115319		72	789.109	C2-WT - 30min.lif - Image010-12	2	0.683	0.342	0.0865533		72	2238.06	C2-WT - 1h.lif - Image010-3	50	55.375	1.107	2.47424
73	1027.79	C2-WT - 0h.lif - Image004-6	27	18.87	0.699	1.83598		73	933.533	C2-WT - LLOMe.lif - Image009-16	0	0	NaN	0		73	827.11	C2-WT - 30min.lif - Image010-11	4	1.659	0.415	0.200578		73	963.172	C2-WT - 1h.lif - Image010-2	33	52.219	1.582	5.42157
74	976.154	C2-WT - 0h.lif - Image004-5	21	8.882	0.423	0.909897		74	999.221	C2-WT - LLOMe.lif - Image009-14	0	0	NaN	0		74	1039.11	C2-WT - 30min.lif - Image010-10	0	0	NaN	0		74	790.41	C2-WT - 1h.lif - Image010-1	22	22.645	1.029	2.86497
75	1488.58	C2-WT - 0h.lif - Image004-4	52	41.71	0.802	2.80199		75	994.796	C2-WT - LLOMe.lif - Image009-13	0	0	NaN	0		75	1061.69	C2-WT - 30min.lif - Image010-9	11	7.158	0.651	0.674209		75	678.489	C2-WT - 1h.lif - Image003-11	11	12.689	1.154	1.87019
76	1497.63	C2-WT - 0h.lif - Image004-3	51	34.715	0.681	2.318		76	826.98	C2-WT - LLOMe.lif - Image009-12	0	0	NaN	0		76	794.054	C2-WT - 30min.lif - Image010-8	4	2.082	0.521	0.262199		76	821.449	C2-WT - 1h.lif - Image003-10	16	8.264	0.516	1.00603
77	1109.19	C2-WT - 0h.lif - Image004-2	42	20.367	0.485	1.8362		77	934.248	C2-WT - LLOMe.lif - Image009-11	2	0.488	0.244	0.214076		77	1064.45	C2-WT - 30min.lif - Image010-7	10	5.661	0.566	0.531822		77	691.438	C2-WT - 1h.lif - Image003-9	16	16.983	1.061	2.45619
78	1016.37	C2-WT - 0h.lif - Image004-1	29	16.17	0.558	1.59096		78	699.67	C2-WT - LLOMe.lif - Image009-10	0	0	NaN	0		78	768.774	C2-WT - 30min.lif - Image010-6	2	0.813	0.407	0.105753		78	663.36	C2-WT - 1h.lif - Image003-8	14	14.446	1.032	2.1777
79	1124.38	C2-WT - 0h.lif - Image003-15	47	34.162	0.727	3.03829		79	555.376	C2-WT - LLOMe.lif - Image009-9	0	0	NaN	0		79	567.902	C2-WT - 30min.lif - Image010-5	9	9.533	1.059	1.67863		79	849.039	C2-WT - 1h.lif - Image003-7	11	19.261	1.751	2.26856
80	1044.25	C2-WT - 0h.lif - Image003-14	25	20.204	0.808	1.93479		80	841.913	C2-WT - LLOMe.lif - Image009-8	0	0	NaN	0		80	924.293	C2-WT - 30min.lif - Image010-4	10	4.913	0.491	0.531541		80	1014.12	C2-WT - 1h.lif - Image003-6	12	9.175	0.765	0.904723
81	1017.67	C2-WT - 0h.lif - Image003-13	27	25.28	0.936	2.48411		81	952.793	C2-WT - LLOMe.lif - Image009-7	0	0	NaN	0		81	782.276	C2-WT - 30min.lif - Image010-3	9	5.433	0.604	0.694512		81	848.03	C2-WT - 1h.lif - Image003-5	12	19.261	1.605	2.27126
82	1255.37	C2-WT - 0h.lif - Image003-12	22	13.209	0.6	1.0522		82	1014.71	C2-WT - LLOMe.lif - Image009-6	0	0	NaN	0		82	751.043	C2-WT - 30min.lif - Image010-2	6	4.75	0.792	0.632454		82	804.693	C2-WT - 1h.lif - Image003-4	18	13.567	0.754	1.68598
83	1043.92	C2-WT - 0h.lif - Image003-11	20	9.37	0.469	0.897574		83	904.511	C2-WT - LLOMe.lif - Image009-5	0	0	NaN	0		83	589.766	C2-WT - 30min.lif - Image010-1	9	8.752	0.972	1.48398		83	910.595	C2-WT - 1h.lif - Image003-3	19	19.066	1.003	2.0938
84	812.925	C2-WT - 0h.lif - Image003-10	22	12.949	0.589	1.59289		84	922.633	C2-WT - LLOMe.lif - Image009-4	0	0	NaN	0		84	1049.16	C2-WT - 30min.lif - Image003-4	11	6.865	0.624	0.654331		84	960.244	C2-WT - 1h.lif - Image003-2	25	34.715	1.389	3.61523
85	1152.98	C2-WT - 0h.lif - Image003-9	38	24.239	0.638	2.10229		85	901.941	C2-WT - LLOMe.lif - Image009-3	0	0	NaN	0		85	824.312	C2-WT - 30min.lif - Image003-3	5	2.961	0.592	0.359209		85	782.602	C2-WT - 1h.lif - Image003-1	20	31.852	1.593	4.07001
86	977.13	C2-WT - 0h.lif - Image003-8	35	22.189	0.634	2.27083		86	1113.74	C2-WT - LLOMe.lif - Image009-2	0	0	NaN	0		86	1208.65	C2-WT - 30min.lif - Image003-2	7	5.238	0.748	0.433376		86	1002.48	C2-WT - 1h.lif - Image004-11	9	8.296	0.922	0.827552
87	1195.31	C2-WT - 0h.lif - Image003-7	47	26.191	0.557	2.19115		87	983.019	C2-WT - LLOMe.lif - Image009-1	1	0.39	0.39	0.101727		87	944.757	C2-WT - 30min.lif - Image003-1	9	6.344	0.705	0.671495		87	848.616	C2-WT - 1h.lif - Image004-10	17	15.552	0.915	1.83263
88	1113.68	C2-WT - 0h.lif - Image003-6	48	35.301	0.735	3.16976		88	642.408	C2-WT - LLOMe.lif - Image010-18	0	0	NaN	0		88	1126.37	C2-WT - 30min.lif - Image004-16	8	5.075	0.634	0.450563		88	892.603	C2-WT - 1h.lif - Image004-9	22	15.259	0.694	1.70949
89	1215.61	C2-WT - 0h.lif - Image003-5	37	23.263	0.629	1.91368		89	918.339	C2-WT - LLOMe.lif - Image010-17	0	0	NaN	0		89	1246.39	C2-WT - 30min.lif - Image004-15	0	0	NaN	0		89	988.55	C2-WT - 1h.lif - Image004-8	22	26.549	1.207	2.68565
90	1340.71	C2-WT - 0h.lif - Image003-4	40	18.74	0.469	1.39777		90	1091.56	C2-WT - LLOMe.lif - Image010-16	0	0	NaN	0		90	1186.17	C2-WT - 30min.lif - Image004-14	1	0.423	0.423	0.0356611		90	764.87	C2-WT - 1h.lif - Image004-7	20	27.199	1.36	3.55603
91	1359.13	C2-WT - 0h.lif - Image003-3	36	21.994	0.611	1.61825		91	936.851	C2-WT - LLOMe.lif - Image010-15	0	0	NaN	0		91	1180.54	C2-WT - 30min.lif - Image004-13	6	2.18	0.363	0.184661		91	862.508	C2-WT - 1h.lif - Image004-6	21	32.307	1.538	3.7457
92	624.123	C2-WT - 0h.lif - Image003-2	36	43.337	1.204	6.94366		92	1195.15	C2-WT - LLOMe.lif - Image010-14	0	0	NaN	0		92	1221.63	C2-WT - 30min.lif - Image004-12	12	14.706	1.225	1.2038		92	829.713	C2-WT - 1h.lif - Image004-5	16	17.602	1.1	2.12146
93	995.74	C2-WT - 0h.lif - Image003-1	40	23.458	0.586	2.35584		93	1043.6	C2-WT - LLOMe.lif - Image010-13	0	0	NaN	0		93	954.908	C2-WT - 30min.lif - Image004-11	2	1.497	0.748	0.156769		93	1330.95	C2-WT - 1h.lif - Image004-4	20	19.261	0.963	1.44716
94	775.737	C2-WT - 0h.lif - Image002-12	34	20.107	0.591	2.59199		94	937.795	C2-WT - LLOMe.lif - Image010-12	0	0	NaN	0		94	920.03	C2-WT - 30min.lif - Image004-10	13	6.8	0.523	0.739106		94	859.385	C2-WT - 1h.lif - Image004-3	34	31.364	0.922	3.64959
95	1105.61	C2-WT - 0h.lif - Image002-11	38	22.612	0.595	2.0452		95	777.624	C2-WT - LLOMe.lif - Image010-11	0	0	NaN	0		95	1067.15	C2-WT - 30min.lif - Image004-9	27	17.081	0.633	1.60061		95	867.063	C2-WT - 1h.lif - Image004-2	17	11.257	0.662	1.29829
96	1283.29	C2-WT - 0h.lif - Image002-10	54	32.242	0.597	2.51246		96	932.622	C2-WT - LLOMe.lif - Image010-10	0	0	NaN	0		96	1097.12	C2-WT - 30min.lif - Image004-8	10	6.052	0.605	0.551626		96	830.656	C2-WT - 1h.lif - Image004-1	17	16.268	0.957	1.95845
97	1189.97	C2-WT - 0h.lif - Image002-9	31	19.131	0.617	1.60768		97	822.978	C2-WT - LLOMe.lif - Image010-9	0	0	NaN	0		97	1270.76	C2-WT - 30min.lif - Image004-7	6	3.221	0.537	0.25347		97	1031.37	C2-WT - 1h.lif - Image002-7	14	10.997	0.785	1.06626
98	767.408	C2-WT - 0h.lif - Image002-8	36	30.225	0.84	3.93858		98	792.135	C2-WT - LLOMe.lif - Image010-8	0	0	NaN	0		98	835.732	C2-WT - 30min.lif - Image004-6	4	2.05	0.512	0.245294		98	1007.13	C2-WT - 1h.lif - Image002-6	11	11.095	1.009	1.10165
99	963.563	C2-WT - 0h.lif - Image002-7	40	33.902	0.848	3.5184		99	755.044	C2-WT - LLOMe.lif - Image010-7	0	0	NaN	0		99	1311.4	C2-WT - 30min.lif - Image004-5	13	21.603	1.662	1.64733		99	1165.83	C2-WT - 1h.lif - Image002-5	14	10.672	0.762	0.915396
100	1249.78	C2-WT - 0h.lif - Image002-6	55	59.084	1.074	4.72757		100	916.777	C2-WT - LLOMe.lif - Image010-6	0	0	NaN	0		100	1252.28	C2-WT - 30min.lif - Image004-4	7	5.661	0.809	0.452055		100	1262.37	C2-WT - 1h.lif - Image002-4	24	24.792	1.033	1.96393
101	1309.96	C2-WT - 0h.lif - Image002-5	69	44.834	0.65	3.42253		101	964.831	C2-WT - LLOMe.lif - Image010-5	0	0	NaN	0		101	1194.89	C2-WT - 30min.lif - Image004-3	12	16.528	1.377	1.38323		101	1391.34	C2-WT - 1h.lif - Image002-3	9	6.442	0.716	0.463009
102	811.135	C2-WT - 0h.lif - Image002-4	54	56.579	1.048	6.97529		102	875.75	C2-WT - LLOMe.lif - Image010-4	0	0	NaN	0		102	1123.6	C2-WT - 30min.lif - Image004-2	14	10.639	0.76	0.946865		102	972.249	C2-WT - 1h.lif - Image002-2	16	17.439	1.09	1.79368
AVG:	1067.65		33.1765	24.0273	0.701941	2.28942			900.707		0.264706	0.119598	0.506714	0.0283286			1009.5		5.71569	3.79289	0.585245	0.37291			1014.19		18.7647	22.6097	1.18878	2.28654
StDev:	200.958		14.0828	13.4909	0.206703	1.38061			189.597		0.974186	0.417696	0.440176	0.0968533			219.478		5.0764	4.30212	0.26461	0.404711			278.762		8.45744	14.0113	0.551114	1.31617
	0min - R3								LLOMe - R3								30min wash - R3								1h wash - R3
	AREA	IMAGE	COUNT	TOTAL AREA	AVG SIZE	%AREA			AREA	IMAGE	COUNT	TOTAL AREA	AVG SIZE	%AREA			AREA	IMAGE	COUNT	TOTAL AREA	AVG SIZE	%AREA			AREA	IMAGE	COUNT	TOTAL AREA	AVG SIZE	%AREA
1	1185.56	C2-WT - 0min.lif - Image004-12	34	17.439	0.513	1.47095		1	912.092	C2-WT - LLOMe.lif - Image003-9	0	0	NaN	0		1	1285.53	C2-WT - 30min.lif - Image002-8	19	20.627	1.086	1.60455		1	1326.36	C2-WT - 1h.lif - Image003-11	24	57.067	2.378	4.30252
2	1241.93	C2-WT - 0min.lif - Image004-11	23	14.543	0.632	1.171		2	904.316	C2-WT - LLOMe.lif - Image003-8	0	0	NaN	0		2	1310.36	C2-WT - 30min.lif - Image002-7	4	4.262	1.066	0.325255		2	1423.09	C2-WT - 1h.lif - Image003-10	16	45.322	2.833	3.18476
3	1641.37	C2-WT - 0min.lif - Image004-10	24	14.088	0.587	0.858308		3	1256.8	C2-WT - LLOMe.lif - Image003-7	0	0	NaN	0		3	1187.83	C2-WT - 30min.lif - Image002-6	11	7.418	0.674	0.624501		3	1020.99	C2-WT - 1h.lif - Image003-9	14	34.357	2.454	3.36508
4	1358.28	C2-WT - 0min.lif - Image004-9	17	11.322	0.666	0.833554		4	1363.32	C2-WT - LLOMe.lif - Image003-6	0	0	NaN	0		4	1291.26	C2-WT - 30min.lif - Image002-5	6	5.01	0.835	0.387994		4	959.658	C2-WT - 1h.lif - Image003-8	16	31.917	1.995	3.32587
5	1558.34	C2-WT - 0min.lif - Image004-8	27	19.326	0.716	1.24017		5	1376.92	C2-WT - LLOMe.lif - Image003-5	0	0	NaN	0		5	1640.42	C2-WT - 30min.lif - Image002-4	10	5.336	0.534	0.325282		5	835.569	C2-WT - 1h.lif - Image003-7	7	12.526	1.789	1.4991
6	1077.4	C2-WT - 0min.lif - Image004-7	16	8.492	0.531	0.788192		6	959.04	C2-WT - LLOMe.lif - Image003-4	0	0	NaN	0		6	1272.68	C2-WT - 30min.lif - Image002-3	19	21.083	1.11	1.65658		6	1120.74	C2-WT - 1h.lif - Image003-6	26	41.808	1.608	3.73039
7	1210.51	C2-WT - 0min.lif - Image004-6	30	14.999	0.5	1.23907		7	1118.43	C2-WT - LLOMe.lif - Image003-3	0	0	NaN	0		7	1319.92	C2-WT - 30min.lif - Image002-2	11	7.483	0.68	0.566928		7	1552.16	C2-WT - 1h.lif - Image003-5	16	40.506	2.532	2.60966
8	1426.05	C2-WT - 0min.lif - Image004-5	70	40.474	0.578	2.83819		8	1110.2	C2-WT - LLOMe.lif - Image003-2	0	0	NaN	0		8	1329.81	C2-WT - 30min.lif - Image002-1	19	30.551	1.608	2.29739		8	1103.14	C2-WT - 1h.lif - Image003-4	21	28.631	1.363	2.59541
9	1410.79	C2-WT - 0min.lif - Image004-4	30	12.396	0.413	0.878656		9	1136.97	C2-WT - LLOMe.lif - Image003-1	2	0.748	0.374	0.0657886		9	1143.87	C2-WT - 30min.lif - Image003-11	4	1.366	0.342	0.119419		9	1130.4	C2-WT - 1h.lif - Image003-3	18	38.945	2.164	3.44523
10	1221.05	C2-WT - 0min.lif - Image004-3	50	25.931	0.519	2.12367		10	1283.68	C2-WT - LLOMe.lif - Image004-9	1	0.293	0.293	0.0228251		10	1307.23	C2-WT - 30min.lif - Image003-10	11	7.906	0.719	0.604789		10	1017.12	C2-WT - 1h.lif - Image003-2	9	36.895	4.099	3.62742
11	1230.81	C2-WT - 0min.lif - Image004-2	34	18.447	0.543	1.49877		11	1204.68	C2-WT - LLOMe.lif - Image004-8	0	0	NaN	0		11	1425.34	C2-WT - 30min.lif - Image003-9	8	12.949	1.619	0.908488		11	1289.57	C2-WT - 1h.lif - Image003-1	21	43.565	2.075	3.37827
12	1458.1	C2-WT - 0min.lif - Image004-1	42	24.206	0.576	1.66011		12	1241.18	C2-WT - LLOMe.lif - Image004-7	0	0	NaN	0		12	1203.35	C2-WT - 30min.lif - Image003-8	6	2.538	0.423	0.210912		12	1428.2	C2-WT - 1h.lif - Image004-15	7	4.945	0.706	0.346241
13	1317.15	C2-WT - 0min.lif - Image005-14	44	19.228	0.437	1.45981		13	1038.13	C2-WT - LLOMe.lif - Image004-6	0	0	NaN	0		13	962.326	C2-WT - 30min.lif - Image003-7	7	6.409	0.916	0.665991		13	1262.63	C2-WT - 1h.lif - Image004-14	10	13.274	1.327	1.0513
14	1201.33	C2-WT - 0min.lif - Image005-13	47	31.592	0.672	2.62975		14	1981.33	C2-WT - LLOMe.lif - Image004-5	0	0	NaN	0		14	1409.98	C2-WT - 30min.lif - Image003-6	17	17.406	1.024	1.23449		14	1384.18	C2-WT - 1h.lif - Image004-13	23	32.34	1.406	2.3364
15	1220.69	C2-WT - 0min.lif - Image005-12	22	10.314	0.469	0.844933		15	1533.51	C2-WT - LLOMe.lif - Image004-4	1	0.586	0.586	0.0382129		15	1144.65	C2-WT - 30min.lif - Image003-5	14	14.673	1.048	1.28187		15	1319.95	C2-WT - 1h.lif - Image004-12	20	25.508	1.275	1.93249
16	1159.98	C2-WT - 0min.lif - Image005-11	38	24.239	0.638	2.08961		16	1194.01	C2-WT - LLOMe.lif - Image004-3	0	0	NaN	0		16	1656.27	C2-WT - 30min.lif - Image003-4	15	10.151	0.677	0.612883		16	1326.92	C2-WT - 1h.lif - Image004-11	18	23.198	1.289	1.74826
17	985.133	C2-WT - 0min.lif - Image005-10	35	20.237	0.578	2.05424		17	1301.73	C2-WT - LLOMe.lif - Image004-2	0	0	NaN	0		17	1200.26	C2-WT - 30min.lif - Image003-3	5	4.099	0.82	0.34151		17	1066.6	C2-WT - 1h.lif - Image004-10	16	13.827	0.864	1.29636
18	1177.06	C2-WT - 0min.lif - Image005-9	10	4.165	0.416	0.353848		18	1117.88	C2-WT - LLOMe.lif - Image004-1	0	0	NaN	0		18	1032.24	C2-WT - 30min.lif - Image003-2	6	3.742	0.624	0.362511		18	1258.69	C2-WT - 1h.lif - Image004-9	21	11.55	0.55	0.917621
19	1300.46	C2-WT - 0min.lif - Image005-8	34	14.901	0.438	1.14582		19	1049.1	C2-WT - LLOMe.lif - Image005-12	0	0	NaN	0		19	929.108	C2-WT - 30min.lif - Image003-1	4	2.245	0.561	0.24163		19	956.99	C2-WT - 1h.lif - Image004-8	9	6.409	0.712	0.669704
20	1093.8	C2-WT - 0min.lif - Image005-7	38	18.48	0.486	1.68952		20	1004.82	C2-WT - LLOMe.lif - Image005-11	0	0	NaN	0		20	1075.48	C2-WT - 30min.lif - Image004-9	4	1.366	0.342	0.127013		20	943.521	C2-WT - 1h.lif - Image004-7	10	38.326	3.833	4.06202
21	1205.27	C2-WT - 0min.lif - Image005-6	40	30.518	0.763	2.53205		21	1053.3	C2-WT - LLOMe.lif - Image005-10	0	0	NaN	0		21	1109.68	C2-WT - 30min.lif - Image004-8	13	10.379	0.798	0.935316		21	1602.59	C2-WT - 1h.lif - Image004-6	30	16.007	0.534	0.998823
22	1132.75	C2-WT - 0min.lif - Image005-5	25	10.379	0.415	0.916269		22	1311.49	C2-WT - LLOMe.lif - Image005-9	0	0	NaN	0		22	1196.32	C2-WT - 30min.lif - Image004-7	9	8.296	0.922	0.693461		22	1427.68	C2-WT - 1h.lif - Image004-5	8	43.89	5.486	3.07422
23	1028.28	C2-WT - 0min.lif - Image005-4	42	24.662	0.587	2.39839		23	1182.75	C2-WT - LLOMe.lif - Image005-8	0	0	NaN	0		23	1328.74	C2-WT - 30min.lif - Image004-6	21	13.47	0.641	1.01374		23	1406.27	C2-WT - 1h.lif - Image004-4	23	52.284	2.273	3.71792
24	1424.81	C2-WT - 0min.lif - Image005-3	46	34.097	0.741	2.39308		24	1263.11	C2-WT - LLOMe.lif - Image005-7	0	0	NaN	0		24	1575.65	C2-WT - 30min.lif - Image004-5	5	2.928	0.586	0.185828		24	1056.38	C2-WT - 1h.lif - Image004-3	5	11.908	2.382	1.12724
25	991.543	C2-WT - 0min.lif - Image005-2	35	19.033	0.544	1.91953		25	1253.91	C2-WT - LLOMe.lif - Image005-6	0	0	NaN	0		25	1424.65	C2-WT - 30min.lif - Image004-4	4	1.789	0.447	0.125575		25	1666.1	C2-WT - 1h.lif - Image004-2	34	29.574	0.87	1.77505
26	1176.24	C2-WT - 0min.lif - Image005-1	46	43.76	0.951	3.72031		26	1584.37	C2-WT - LLOMe.lif - Image005-5	1	0.228	0.228	0.0143906		26	1277.49	C2-WT - 30min.lif - Image004-3	2	0.553	0.277	0.0432878		26	1632.29	C2-WT - 1h.lif - Image004-1	34	34.943	1.028	2.14073
27	1437.14	C2-WT - 0min.lif - Image006-15	55	32.015	0.582	2.22768		27	1163.56	C2-WT - LLOMe.lif - Image005-4	1	0.293	0.293	0.0251814		27	983.799	C2-WT - 30min.lif - Image004-2	13	18.22	1.402	1.852		27	1154.71	C2-WT - 1h.lif - Image005-11	23	22.579	0.982	1.95539
28	1078.87	C2-WT - 0min.lif - Image006-14	28	36.374	1.299	3.3715		28	1127.12	C2-WT - LLOMe.lif - Image005-3	1	0.455	0.455	0.0403685		28	1369.28	C2-WT - 30min.lif - Image004-1	14	8.101	0.579	0.591626		28	1290.74	C2-WT - 1h.lif - Image005-10	26	25.898	0.996	2.00645
29	1203.09	C2-WT - 0min.lif - Image006-13	68	52.642	0.774	4.37558		29	921.625	C2-WT - LLOMe.lif - Image005-2	0	0	NaN	0		29	1517.87	C2-WT - 30min.lif - Image005-7	2	0.683	0.342	0.0449974		29	954.941	C2-WT - 1h.lif - Image005-9	18	15.389	0.855	1.61151
30	1454.75	C2-WT - 0min.lif - Image006-12	50	43.955	0.879	3.02149		30	743.429	C2-WT - LLOMe.lif - Image005-1	0	0	NaN	0		30	1153.14	C2-WT - 30min.lif - Image005-6	19	16.918	0.89	1.46712		30	958.227	C2-WT - 1h.lif - Image005-8	21	22.059	1.05	2.30206
31	1161.05	C2-WT - 0min.lif - Image006-11	23	13.47	0.586	1.16016		31	1146.05	C2-WT - LLOMe.lif - Image006-13	0	0	NaN	0		31	1596.11	C2-WT - 30min.lif - Image005-5	22	10.704	0.487	0.67063		31	1124.09	C2-WT - 1h.lif - Image005-7	16	21.408	1.338	1.90447
32	1237.57	C2-WT - 0min.lif - Image006-10	19	13.893	0.731	1.1226		32	954.29	C2-WT - LLOMe.lif - Image006-12	0	0	NaN	0		32	1614.23	C2-WT - 30min.lif - Image005-4	4	4.457	1.114	0.276106		32	1379.04	C2-WT - 1h.lif - Image005-6	25	18.22	0.729	1.32121
33	1170.06	C2-WT - 0min.lif - Image006-9	55	37.481	0.681	3.20333		33	1163.43	C2-WT - LLOMe.lif - Image006-11	0	0	NaN	0		33	1340.12	C2-WT - 30min.lif - Image005-3	18	17.602	0.978	1.31346		33	934.574	C2-WT - 1h.lif - Image005-5	23	19.456	0.846	2.0818
34	1418.57	C2-WT - 0min.lif - Image006-8	51	29.574	0.58	2.08478		34	949.084	C2-WT - LLOMe.lif - Image006-10	0	0	NaN	0		34	1211.84	C2-WT - 30min.lif - Image005-2	13	5.694	0.438	0.469864		34	1868.72	C2-WT - 1h.lif - Image005-4	39	64.257	1.648	3.43855
35	1279.9	C2-WT - 0min.lif - Image006-7	23	11.095	0.482	0.866863		35	1016.11	C2-WT - LLOMe.lif - Image006-9	0	0	NaN	0		35	1410.4	C2-WT - 30min.lif - Image005-1	13	12.396	0.954	0.878899		35	1505.21	C2-WT - 1h.lif - Image005-3	26	31.331	1.205	2.0815
36	1451.79	C2-WT - 0min.lif - Image006-6	40	20.757	0.519	1.42976		36	993.625	C2-WT - LLOMe.lif - Image006-8	0	0	NaN	0		36	1473.88	C2-WT - 30min.lif - Image006-9	1	1.009	1.009	0.0684589		36	1285.4	C2-WT - 1h.lif - Image005-2	32	45.354	1.417	3.52839
37	1246.75	C2-WT - 0min.lif - Image006-5	59	34.78	0.589	2.78966		37	1160.17	C2-WT - LLOMe.lif - Image006-7	1	0.26	0.26	0.0224105		37	1536.18	C2-WT - 30min.lif - Image006-8	4	1.464	0.366	0.0953012		37	1103.01	C2-WT - 1h.lif - Image005-1	16	22.84	1.427	2.0707
38	1916.42	C2-WT - 0min.lif - Image006-4	70	41.157	0.588	2.1476		38	875.132	C2-WT - LLOMe.lif - Image006-6	0	0	NaN	0		38	1206.99	C2-WT - 30min.lif - Image006-7	9	4.457	0.495	0.369265		38	1489.53	C2-WT - 1h.lif - Image006-9	30	15.584	0.519	1.04624
39	1947.33	C2-WT - 0min.lif - Image006-3	42	38.164	0.909	1.95981		39	1350.24	C2-WT - LLOMe.lif - Image006-5	0	0	NaN	0		39	1706.86	C2-WT - 30min.lif - Image006-6	12	6.019	0.502	0.352635		39	1497.08	C2-WT - 1h.lif - Image006-8	22	11.355	0.516	0.758479
40	1210.05	C2-WT - 0min.lif - Image006-2	66	37.383	0.566	3.08938		40	1300.07	C2-WT - LLOMe.lif - Image006-4	1	0.358	0.358	0.0275369		40	1871.36	C2-WT - 30min.lif - Image006-5	1	0.683	0.683	0.0364975		40	1096.47	C2-WT - 1h.lif - Image006-7	13	14.185	1.091	1.2937
41	1001.5	C2-WT - 0min.lif - Image006-1	35	21.376	0.611	2.1344		41	1551.64	C2-WT - LLOMe.lif - Image006-3	1	0.553	0.553	0.0356398		41	1414.73	C2-WT - 30min.lif - Image006-4	18	19.456	1.081	1.37525		41	1371.85	C2-WT - 1h.lif - Image006-6	28	48.64	1.737	3.54558
42	1690.24	C2-WT - 0min.lif - Image008-12	28	11.29	0.403	0.667954		42	1516.37	C2-WT - LLOMe.lif - Image006-2	0	0	NaN	0		42	2043.67	C2-WT - 30min.lif - Image006-3	17	14.543	0.855	0.711613		42	1003.29	C2-WT - 1h.lif - Image006-5	21	30.974	1.475	3.08725
43	1024.14	C2-WT - 0min.lif - Image008-11	17	18.48	1.087	1.80444		43	1069.66	C2-WT - LLOMe.lif - Image006-1	1	0.325	0.325	0.0303835		43	1486.66	C2-WT - 30min.lif - Image006-2	19	21.311	1.122	1.43348		43	1200.16	C2-WT - 1h.lif - Image006-4	23	32.763	1.424	2.72989
44	1334.2	C2-WT - 0min.lif - Image008-10	14	6.702	0.479	0.502322		44	739.167	C2-WT - LLOMe.lif - Image007-13	0	0	NaN	0		44	1215.48	C2-WT - 30min.lif - Image006-1	12	7.451	0.621	0.613007		44	1423.45	C2-WT - 1h.lif - Image006-3	29	25.508	0.88	1.79199
45	1557.17	C2-WT - 0min.lif - Image008-9	20	15.031	0.752	0.965279		45	804.726	C2-WT - LLOMe.lif - Image007-12	0	0	NaN	0		45	1256.96	C2-WT - 30min.lif - Image007-17	8	6.572	0.822	0.522847		45	1431.61	C2-WT - 1h.lif - Image006-2	36	86.192	3.783	6.02062
46	1186.88	C2-WT - 0min.lif - Image008-8	34	16.691	0.491	1.40629		46	986.077	C2-WT - LLOMe.lif - Image007-11	0	0	NaN	0		46	1118.4	C2-WT - 30min.lif - Image007-16	11	8.264	0.751	0.738914		46	1436.95	C2-WT - 1h.lif - Image006-1	41	68.129	1.662	4.74122
47	1046.33	C2-WT - 0min.lif - Image008-7	10	5.954	0.595	0.569035		47	951.98	C2-WT - LLOMe.lif - Image007-10	2	0.488	0.244	0.0512616		47	1485.1	C2-WT - 30min.lif - Image007-15	22	13.567	0.617	0.91354		47	1201.39	C2-WT - 1h.lif - Image007-9	28	37.35	1.334	3.10889
48	1662.74	C2-WT - 0min.lif - Image008-6	44	19.977	0.454	1.20145		48	858.962	C2-WT - LLOMe.lif - Image007-9	0	0	NaN	0		48	1171.62	C2-WT - 30min.lif - Image007-14	19	25.215	1.327	2.15214		48	893.287	C2-WT - 1h.lif - Image007-8	8	13.144	1.643	1.47142
49	1641.79	C2-WT - 0min.lif - Image008-5	38	19.163	0.504	1.1672		49	889.838	C2-WT - LLOMe.lif - Image007-8	0	0	NaN	0		49	1441.15	C2-WT - 30min.lif - Image007-13	29	25.215	0.869	1.74965		49	1209.27	C2-WT - 1h.lif - Image007-7	29	29.932	1.032	2.47522
50	1200.48	C2-WT - 0min.lif - Image008-4	46	36.049	0.784	3.00287		50	830.559	C2-WT - LLOMe.lif - Image007-7	4	1.594	0.399	0.191919		50	1190.79	C2-WT - 30min.lif - Image007-12	12	9.045	0.754	0.759581		50	1128.74	C2-WT - 1h.lif - Image007-6	22	25.638	1.165	2.27137
51	1236.37	C2-WT - 0min.lif - Image008-3	55	32.08	0.583	2.59469		51	1048.02	C2-WT - LLOMe.lif - Image007-6	0	0	NaN	0		51	1440.4	C2-WT - 30min.lif - Image007-11	13	10.932	0.841	0.758957		51	1234.42	C2-WT - 1h.lif - Image007-5	15	39.953	2.664	3.23659
52	1340.71	C2-WT - 0min.lif - Image008-2	25	11.16	0.446	0.832394		52	1200.39	C2-WT - LLOMe.lif - Image007-5	0	0	NaN	0		52	1399.7	C2-WT - 30min.lif - Image007-10	3	1.92	0.64	0.137173		52	1248.41	C2-WT - 1h.lif - Image007-4	26	53.293	2.05	4.26888
53	1250.85	C2-WT - 0min.lif - Image008-1	22	12.298	0.559	0.983173		53	1014.94	C2-WT - LLOMe.lif - Image007-4	0	0	NaN	0		53	1465.48	C2-WT - 30min.lif - Image007-9	9	6.67	0.741	0.45514		53	882.322	C2-WT - 1h.lif - Image007-3	16	21.311	1.332	2.41533
54	939.259	C2-WT - 0min.lif - Image009-12	33	18.057	0.547	1.92247		54	1040.02	C2-WT - LLOMe.lif - Image007-3	0	0	NaN	0		54	1196.9	C2-WT - 30min.lif - Image007-8	5	3.221	0.644	0.269111		54	1217.66	C2-WT - 1h.lif - Image007-2	22	43.857	1.994	3.60174
55	788.393	C2-WT - 0min.lif - Image009-11	36	17.471	0.485	2.21603		55	875.815	C2-WT - LLOMe.lif - Image007-2	1	0.26	0.26	0.0296866		55	1106.23	C2-WT - 30min.lif - Image007-7	6	2.733	0.455	0.247056		55	1126.99	C2-WT - 1h.lif - Image007-1	22	31.852	1.448	2.8263
56	1047.63	C2-WT - 0min.lif - Image009-10	21	13.535	0.645	1.29196		56	1160.95	C2-WT - LLOMe.lif - Image007-1	0	0	NaN	0		56	1613.91	C2-WT - 30min.lif - Image007-6	7	7.581	1.083	0.469729		56	1283.38	C2-WT - 1h.lif - Image008-11	4	1.464	0.366	0.114073
57	936.396	C2-WT - 0min.lif - Image009-9	9	3.319	0.369	0.354444		57	949.865	C2-WT - LLOMe.lif - Image008-14	0	0	NaN	0		57	1319.92	C2-WT - 30min.lif - Image007-5	5	5.759	1.152	0.436314		57	1077.79	C2-WT - 1h.lif - Image008-10	3	0.878	0.293	0.0814627
58	1375.95	C2-WT - 0min.lif - Image009-8	18	7.418	0.412	0.53912		58	1046.37	C2-WT - LLOMe.lif - Image008-13	0	0	NaN	0		58	1584.2	C2-WT - 30min.lif - Image007-4	12	7.581	0.632	0.478537		58	1663.95	C2-WT - 1h.lif - Image008-9	12	8.524	0.71	0.512276
59	966.426	C2-WT - 0min.lif - Image009-7	14	7.516	0.537	0.777711		59	1091.46	C2-WT - LLOMe.lif - Image008-12	0	0	NaN	0		59	1634.28	C2-WT - 30min.lif - Image007-3	11	11.452	1.041	0.700738		59	1022.22	C2-WT - 1h.lif - Image008-8	9	18.48	2.053	1.80782
60	1163.69	C2-WT - 0min.lif - Image009-6	16	11.192	0.7	0.961771		60	1493.63	C2-WT - LLOMe.lif - Image008-11	0	0	NaN	0		60	1257.32	C2-WT - 30min.lif - Image007-2	17	18.513	1.089	1.47241		60	1051.12	C2-WT - 1h.lif - Image008-7	16	31.364	1.96	2.98388
61	1015.23	C2-WT - 0min.lif - Image009-5	10	3.742	0.374	0.368587		61	1575	C2-WT - LLOMe.lif - Image008-10	0	0	NaN	0		61	1147.97	C2-WT - 30min.lif - Image007-1	8	6.572	0.822	0.572488		61	1148.04	C2-WT - 1h.lif - Image008-6	21	14.218	0.677	1.23846
62	2376.76	C2-WT - 0min.lif - Image009-4	42	23.978	0.571	1.00885		62	1380.11	C2-WT - LLOMe.lif - Image008-9	0	0	NaN	0		62	1020.37	C2-WT - 30min.lif - Image008-10	6	2.05	0.342	0.200908		62	1323.79	C2-WT - 1h.lif - Image008-5	23	13.795	0.6	1.04208
63	1218.02	C2-WT - 0min.lif - Image009-3	67	60.19	0.898	4.94163		63	1292.79	C2-WT - LLOMe.lif - Image008-8	0	0	NaN	0		63	1156.98	C2-WT - 30min.lif - Image008-9	1	0.228	0.228	0.0197064		63	1251.01	C2-WT - 1h.lif - Image008-4	15	12.786	0.852	1.02205
64	1678.88	C2-WT - 0min.lif - Image009-2	65	36.862	0.567	2.19563		64	1069.37	C2-WT - LLOMe.lif - Image008-7	0	0	NaN	0		64	1371.26	C2-WT - 30min.lif - Image008-8	4	1.594	0.399	0.116243		64	1573.31	C2-WT - 1h.lif - Image008-3	30	31.982	1.066	2.03279
65	1201.07	C2-WT - 0min.lif - Image009-1	37	25.8	0.697	2.14808		65	1366.15	C2-WT - LLOMe.lif - Image008-6	0	0	NaN	0		65	1600.15	C2-WT - 30min.lif - Image008-7	30	20.692	0.69	1.29313		65	1003.19	C2-WT - 1h.lif - Image008-2	11	8.785	0.799	0.875706
66	1046.23	C2-WT - 0min.lif - Image010-11	15	7.874	0.525	0.752603		66	1359.87	C2-WT - LLOMe.lif - Image008-5	0	0	NaN	0		66	1765.52	C2-WT - 30min.lif - Image008-6	7	3.969	0.567	0.224806		66	1137.69	C2-WT - 1h.lif - Image008-1	35	30.42	0.869	2.67384
67	1049.19	C2-WT - 0min.lif - Image010-10	15	9.077	0.605	0.865139		67	1096.47	C2-WT - LLOMe.lif - Image008-4	0	0	NaN	0		67	1919.93	C2-WT - 30min.lif - Image008-5	30	21.408	0.714	1.11504		67	868.299	C2-WT - 1h.lif - Image009-12	11	9.826	0.893	1.13164
68	2225.93	C2-WT - 0min.lif - Image010-9	51	28.013	0.549	1.25849		68	895.694	C2-WT - LLOMe.lif - Image008-3	0	0	NaN	0		68	1309.38	C2-WT - 30min.lif - Image008-4	16	15.064	0.941	1.15047		68	1148.39	C2-WT - 1h.lif - Image009-11	3	1.074	0.358	0.0935218
69	2214.9	C2-WT - 0min.lif - Image010-8	32	18.447	0.576	0.83286		69	1132.48	C2-WT - LLOMe.lif - Image008-2	0	0	NaN	0		69	1161.51	C2-WT - 30min.lif - Image008-3	23	17.504	0.761	1.50701		69	965.938	C2-WT - 1h.lif - Image009-10	14	29.021	2.073	3.00444
70	1662.19	C2-WT - 0min.lif - Image010-7	26	12.005	0.462	0.72224		70	1202.08	C2-WT - LLOMe.lif - Image008-1	4	1.952	0.488	0.162385		70	1219.52	C2-WT - 30min.lif - Image008-2	9	7.353	0.817	0.602944		70	1122.72	C2-WT - 1h.lif - Image009-9	14	23.751	1.696	2.11548
71	2081.99	C2-WT - 0min.lif - Image010-6	48	23.035	0.48	1.10639		71	1112.18	C2-WT - LLOMe.lif - Image009-13	0	0	NaN	0		71	1104.05	C2-WT - 30min.lif - Image008-1	18	19.326	1.074	1.75046		71	931.223	C2-WT - 1h.lif - Image009-8	4	1.627	0.407	0.174716
72	1460.83	C2-WT - 0min.lif - Image010-5	60	37.578	0.626	2.57237		72	1233.28	C2-WT - LLOMe.lif - Image009-12	0	0	NaN	0		72	828.964	C2-WT - 30min.lif - Image009-9	4	4.815	1.204	0.580845		72	1022.52	C2-WT - 1h.lif - Image009-7	6	31.624	5.271	3.09276
73	1091.1	C2-WT - 0min.lif - Image010-4	45	30.193	0.671	2.7672		73	1038.49	C2-WT - LLOMe.lif - Image009-11	0	0	NaN	0		73	1333.39	C2-WT - 30min.lif - Image009-8	6	2.928	0.488	0.219591		73	1247.11	C2-WT - 1h.lif - Image009-6	9	13.86	1.54	1.11137
74	1491.58	C2-WT - 0min.lif - Image010-3	41	16.43	0.401	1.10152		74	949.8	C2-WT - LLOMe.lif - Image009-10	1	0.521	0.521	0.0548537		74	1353.01	C2-WT - 30min.lif - Image009-7	9	5.986	0.665	0.442421		74	680.213	C2-WT - 1h.lif - Image009-5	16	24.759	1.547	3.63989
75	1549.23	C2-WT - 0min.lif - Image010-2	48	22.775	0.474	1.47009		75	1036.05	C2-WT - LLOMe.lif - Image009-9	0	0	NaN	0		75	1082.32	C2-WT - 30min.lif - Image009-6	13	7.32	0.563	0.676327		75	1176.15	C2-WT - 1h.lif - Image009-4	20	15.584	0.779	1.325
76	1320.67	C2-WT - 0min.lif - Image010-1	30	16.788	0.56	1.27117		76	1149.66	C2-WT - LLOMe.lif - Image009-8	3	1.139	0.38	0.0990724		76	1226.15	C2-WT - 30min.lif - Image009-5	8	6.735	0.842	0.549278		76	1052.35	C2-WT - 1h.lif - Image009-3	14	20.757	1.483	1.97244
77	1704.1	C2-WT - 0min.lif - Image002-10	47	26.451	0.563	1.5522		77	873.375	C2-WT - LLOMe.lif - Image009-7	0	0	NaN	0		77	874.156	C2-WT - 30min.lif - Image009-4	18	15.942	0.886	1.8237		77	1033.61	C2-WT - 1h.lif - Image009-2	15	21.441	1.429	2.07438
78	1547.73	C2-WT - 0min.lif - Image002-9	19	11.875	0.625	0.767252		78	853.886	C2-WT - LLOMe.lif - Image009-6	0	0	NaN	0		78	1207.45	C2-WT - 30min.lif - Image009-3	14	8.719	0.623	0.722103		78	800.301	C2-WT - 1h.lif - Image009-1	7	14.315	2.045	1.7887
79	1541.19	C2-WT - 0min.lif - Image002-8	34	16.951	0.499	1.09986		79	1031.01	C2-WT - LLOMe.lif - Image009-5	1	0.26	0.26	0.025218		79	995.415	C2-WT - 30min.lif - Image009-2	9	21.311	2.368	2.14092		79	1352.03	C2-WT - 1h.lif - Image010-12	18	26.093	1.45	1.92991
80	1343.31	C2-WT - 0min.lif - Image002-7	18	9.175	0.51	0.683013		80	683.922	C2-WT - LLOMe.lif - Image009-4	0	0	NaN	0		80	1288.65	C2-WT - 30min.lif - Image009-1	17	12.754	0.75	0.989715		80	1056.22	C2-WT - 1h.lif - Image010-11	28	32.405	1.157	3.06801
81	1574.54	C2-WT - 0min.lif - Image002-6	34	13.014	0.383	0.826527		81	1593.54	C2-WT - LLOMe.lif - Image009-3	0	0	NaN	0		81	828.802	C2-WT - 30min.lif - Image010-9	2	1.106	0.553	0.133446		81	999.351	C2-WT - 1h.lif - Image010-10	10	10.509	1.051	1.05158
82	1395.66	C2-WT - 0min.lif - Image002-5	20	8.85	0.442	0.634107		82	1241.64	C2-WT - LLOMe.lif - Image009-2	0	0	NaN	0		82	1389.19	C2-WT - 30min.lif - Image010-8	13	8.069	0.621	0.580843		82	1296.07	C2-WT - 1h.lif - Image010-9	25	45.484	1.819	3.50937
83	1556.42	C2-WT - 0min.lif - Image002-4	39	22.872	0.586	1.46953		83	1184.48	C2-WT - LLOMe.lif - Image009-1	3	0.911	0.304	0.0769116		83	1227.23	C2-WT - 30min.lif - Image010-7	2	0.781	0.39	0.0636394		83	1377.44	C2-WT - 1h.lif - Image010-8	33	45.549	1.38	3.30678
84	1867.42	C2-WT - 0min.lif - Image002-3	26	10.769	0.414	0.576677		84	989.916	C2-WT - LLOMe.lif - Image010-12	0	0	NaN	0		84	972.217	C2-WT - 30min.lif - Image010-6	4	3.384	0.846	0.34807		84	995.61	C2-WT - 1h.lif - Image010-7	16	30.908	1.932	3.10443
85	1456.21	C2-WT - 0min.lif - Image002-2	6	5.401	0.9	0.370894		85	1281.63	C2-WT - LLOMe.lif - Image010-11	0	0	NaN	0		85	1046.92	C2-WT - 30min.lif - Image010-5	3	1.432	0.477	0.136782		85	1052.55	C2-WT - 1h.lif - Image010-6	13	8.264	0.636	0.785144
86	1080.14	C2-WT - 0min.lif - Image002-1	28	22.97	0.82	2.12658		86	1297.63	C2-WT - LLOMe.lif - Image010-10	0	0	NaN	0		86	938.543	C2-WT - 30min.lif - Image010-4	8	7.255	0.907	0.773007		86	976.772	C2-WT - 1h.lif - Image010-5	18	34.39	1.911	3.52078
87	1436.01	C2-WT - 0min.lif - Image003-11	24	12.624	0.526	0.879105		87	1289.05	C2-WT - LLOMe.lif - Image010-9	0	0	NaN	0		87	1166.45	C2-WT - 30min.lif - Image010-3	18	14.673	0.815	1.25792		87	1107.56	C2-WT - 1h.lif - Image010-4	26	26.061	1.002	2.353
88	1263.86	C2-WT - 0min.lif - Image003-10	39	20.66	0.53	1.63467		88	1132.03	C2-WT - LLOMe.lif - Image010-8	0	0	NaN	0		88	1040.05	C2-WT - 30min.lif - Image010-2	10	7.939	0.794	0.763326		88	746.227	C2-WT - 1h.lif - Image010-3	14	11.257	0.804	1.50852
89	1824.38	C2-WT - 0min.lif - Image003-9	30	17.114	0.57	0.938073		89	1825.68	C2-WT - LLOMe.lif - Image010-7	0	0	NaN	0		89	999.677	C2-WT - 30min.lif - Image010-1	8	3.058	0.382	0.305899		89	1015.07	C2-WT - 1h.lif - Image010-2	9	13.99	1.554	1.37824
90	2163.23	C2-WT - 0min.lif - Image003-8	54	67.641	0.805	3.12685		90	1493.17	C2-WT - LLOMe.lif - Image010-6	0	0	NaN	0		90	1547.99	C2-WT - 30min.lif - Image001-13	11	9.175	0.834	0.592703		90	1047.6	C2-WT - 1h.lif - Image010-1	19	16.756	0.882	1.59946
91	1056.32	C2-WT - 0min.lif - Image003-7	32	21.701	0.678	2.0544		91	1433.86	C2-WT - LLOMe.lif - Image010-5	0	0	NaN	0		91	1305.64	C2-WT - 30min.lif - Image001-12	4	2.212	0.553	0.169419		91	1352.68	C2-WT - 1h.lif - Image002-12	21	16.528	0.787	1.22187
92	1578.93	C2-WT - 0min.lif - Image003-6	24	13.893	0.579	0.879898		92	997.659	C2-WT - LLOMe.lif - Image010-4	0	0	NaN	0		92	1274.11	C2-WT - 30min.lif - Image001-11	9	6.897	0.766	0.541319		92	1329.58	C2-WT - 1h.lif - Image002-11	9	14.511	1.612	1.09139
93	1473.81	C2-WT - 0min.lif - Image003-5	24	15.552	0.648	1.05522		93	1318.26	C2-WT - LLOMe.lif - Image010-3	0	0	NaN	0		93	1073.01	C2-WT - 30min.lif - Image001-10	9	5.824	0.647	0.542772		93	2258.76	C2-WT - 1h.lif - Image002-10	21	35.398	1.686	1.56715
94	1423.61	C2-WT - 0min.lif - Image003-4	48	29.542	0.615	2.07515		94	1388.6	C2-WT - LLOMe.lif - Image010-2	3	1.041	0.347	0.0749675		94	851.153	C2-WT - 30min.lif - Image001-9	10	5.336	0.534	0.626914		94	1221.89	C2-WT - 1h.lif - Image002-9	11	7.678	0.698	0.62837
95	1008.33	C2-WT - 0min.lif - Image003-3	33	17.406	0.527	1.72622		95	1772.52	C2-WT - LLOMe.lif - Image010-1	2	0.911	0.455	0.0513958		95	990.144	C2-WT - 30min.lif - Image001-8	4	2.017	0.504	0.203708		95	1682.33	C2-WT - 1h.lif - Image002-8	19	14.934	0.786	0.887697
96	966.686	C2-WT - 0min.lif - Image003-2	28	22.352	0.798	2.31223		96	1228.27	C2-WT - LLOMe.lif - Image002-7	0	0	NaN	0		96	1152.62	C2-WT - 30min.lif - Image001-7	11	7.971	0.725	0.691552		96	1406.72	C2-WT - 1h.lif - Image002-7	21	17.341	0.826	1.23272
97	1097.58	C2-WT - 0min.lif - Image003-1	43	25.117	0.584	2.28841		97	1073.11	C2-WT - LLOMe.lif - Image002-6	0	0	NaN	0		97	1337.13	C2-WT - 30min.lif - Image001-6	7	2.668	0.381	0.199532		97	1481.3	C2-WT - 1h.lif - Image002-6	20	23.23	1.162	1.56822
98	1535.04	C2-WT - 0min.lif - Image001-6	44	23.751	0.54	1.54725		98	999.481	C2-WT - LLOMe.lif - Image002-5	0	0	NaN	0		98	1841.23	C2-WT - 30min.lif - Image001-5	17	8.817	0.519	0.478864		98	1360.1	C2-WT - 1h.lif - Image002-5	24	28.826	1.201	2.1194
99	1266.3	C2-WT - 0min.lif - Image001-5	33	13.6	0.412	1.07399		99	959.3	C2-WT - LLOMe.lif - Image002-4	0	0	NaN	0		99	1609.68	C2-WT - 30min.lif - Image001-4	9	4.815	0.535	0.299128		99	960.504	C2-WT - 1h.lif - Image002-4	16	19.684	1.23	2.04934
100	1330.23	C2-WT - 0min.lif - Image001-4	21	9.37	0.446	0.704387		100	990.502	C2-WT - LLOMe.lif - Image002-3	0	0	NaN	0		100	1166.03	C2-WT - 30min.lif - Image001-3	18	19.261	1.07	1.65185		100	1003.74	C2-WT - 1h.lif - Image002-3	17	28.338	1.667	2.82323
101	1395.27	C2-WT - 0min.lif - Image001-3	17	6.605	0.389	0.473384		101	1285.4	C2-WT - LLOMe.lif - Image002-2	0	0	NaN	0		101	1558.6	C2-WT - 30min.lif - Image001-2	8	4.36	0.545	0.279738		101	1170.32	C2-WT - 1h.lif - Image002-2	18	19.781	1.099	1.69022
102	1183.37	C2-WT - 0min.lif - Image001-2	21	9.435	0.449	0.797299		102	1045.32	C2-WT - LLOMe.lif - Image002-1	1	0.228	0.228	0.0218114		102	955.591	C2-WT - 30min.lif - Image001-1	4	1.334	0.333	0.139599		102	988.745	C2-WT - 1h.lif - Image002-1	10	22.384	2.238	2.26388
AVG:	1350.91		34.3235	20.8063	0.588147	1.57401			1155.63		0.352941	0.131412	0.362429	0.0113943			1295.23		10.7157	8.72644	0.757157	0.684876			1205.81		18.6275	25.8687	1.47454	2.15116
StDev:	305.616		15.0643	12.0695	0.155373	0.907992			235.152		0.840168	0.334014	0.110111	0.0304773			246.568		6.54819	6.80107	0.322207	0.543222			249.331		8.3807	15.1234	0.904766	1.13776

## Sheet: TECPR1KO
	0min - R1								LLOMe - R1								30min wash - R1								1h wash - R1
	AREA	IMAGE	COUNT	TOTAL AREA	AVG SIZE	%AREA			AREA	IMAGE	COUNT	TOTAL AREA	AVG SIZE	%AREA			AREA	IMAGE	COUNT	TOTAL AREA	AVG SIZE	%AREA			AREA	IMAGE	COUNT	TOTAL AREA	AVG SIZE	%AREA
1	1090.58	C2-TEC KO - 0min.lif - Image006-12	27	19.261	0.713	1.76612		1	960.83	C2-TECKO - LLOMe.lif - Image005-13	0	0	NaN	0		1	661.506	C2-TECKO - 30min.lif - Image006-12	0	0	NaN	0		1	790.475	C2-TECKO - 1h.lif - Image007-13	7	12.624	1.803	1.59701
2	913.556	C2-TEC KO - 0min.lif - Image006-11	14	7.255	0.518	0.794149		2	902.299	C2-TECKO - LLOMe.lif - Image005-12	0	0	NaN	0		2	856.88	C2-TECKO - 30min.lif - Image006-11	0	0	NaN	0		2	925.724	C2-TECKO - 1h.lif - Image007-12	5	1.855	0.371	0.200384
3	721.793	C2-TEC KO - 0min.lif - Image006-10	28	16.235	0.58	2.24926		3	877.897	C2-TECKO - LLOMe.lif - Image005-11	0	0	NaN	0		3	657.602	C2-TECKO - 30min.lif - Image006-10	7	3.026	0.432	0.460157		3	808.695	C2-TECKO - 1h.lif - Image007-11	3	3.481	1.16	0.430447
4	1009.86	C2-TEC KO - 0min.lif - Image006-9	25	13.144	0.526	1.30157		4	699.897	C2-TECKO - LLOMe.lif - Image005-10	0	0	NaN	0		4	760.933	C2-TECKO - 30min.lif - Image006-9	1	0.651	0.651	0.0855529		4	841.686	C2-TECKO - 1h.lif - Image007-10	10	4.49	0.449	0.533453
5	1058.47	C2-TEC KO - 0min.lif - Image006-8	17	9.305	0.547	0.879101		5	751.368	C2-TECKO - LLOMe.lif - Image005-9	0	0	NaN	0		5	869.503	C2-TECKO - 30min.lif - Image006-8	0	0	NaN	0		5	544.9	C2-TECKO - 1h.lif - Image007-9	5	5.238	1.048	0.961277
6	897.093	C2-TEC KO - 0min.lif - Image006-7	10	8.199	0.82	0.913952		6	774.208	C2-TECKO - LLOMe.lif - Image005-8	1	0.39	0.39	0.0503741		6	940.17	C2-TECKO - 30min.lif - Image006-7	5	2.668	0.534	0.283778		6	824.507	C2-TECKO - 1h.lif - Image007-8	11	10.021	0.911	1.21539
7	1119.02	C2-TEC KO - 0min.lif - Image006-6	21	12.331	0.587	1.10195		7	833.649	C2-TECKO - LLOMe.lif - Image005-7	0	0	NaN	0		7	961.773	C2-TECKO - 30min.lif - Image006-6	1	1.236	1.236	0.128513		7	1191.41	C2-TECKO - 1h.lif - Image007-7	9	6.637	0.737	0.557072
8	1033.09	C2-TEC KO - 0min.lif - Image006-5	54	26.842	0.497	2.59822		8	848.453	C2-TECKO - LLOMe.lif - Image005-6	0	0	NaN	0		8	865.209	C2-TECKO - 30min.lif - Image006-5	3	3.872	1.291	0.447522		8	709.69	C2-TECKO - 1h.lif - Image007-6	4	1.074	0.268	0.151334
9	1010.51	C2-TEC KO - 0min.lif - Image006-4	35	24.889	0.711	2.46301		9	758.428	C2-TECKO - LLOMe.lif - Image005-5	0	0	NaN	0		9	808.207	C2-TECKO - 30min.lif - Image006-4	3	1.366	0.455	0.169016		9	758.103	C2-TECKO - 1h.lif - Image007-5	4	1.724	0.431	0.22741
10	1818.46	C2-TEC KO - 0min.lif - Image006-3	35	18.48	0.528	1.01625		10	848.616	C2-TECKO - LLOMe.lif - Image005-4	0	0	NaN	0		10	1224.76	C2-TECKO - 30min.lif - Image006-3	9	7.711	0.857	0.629595		10	653.827	C2-TECKO - 1h.lif - Image007-4	8	3.026	0.378	0.462814
11	999.124	C2-TEC KO - 0min.lif - Image006-2	32	17.992	0.562	1.80078		11	721.11	C2-TECKO - LLOMe.lif - Image005-3	2	0.911	0.455	0.126333		11	812.046	C2-TECKO - 30min.lif - Image006-2	3	1.724	0.575	0.212303		11	646.54	C2-TECKO - 1h.lif - Image007-3	11	20.953	1.905	3.24079
12	932.296	C2-TEC KO - 0min.lif - Image006-1	32	17.341	0.542	1.86003		12	885.478	C2-TECKO - LLOMe.lif - Image005-2	0	0	NaN	0		12	1009.7	C2-TECKO - 30min.lif - Image006-1	1	0.488	0.488	0.0483313		12	586.87	C2-TECKO - 1h.lif - Image007-2	13	13.372	1.029	2.27853
13	1178.62	C2-TEC KO - 0min.lif - Image007-13	8	2.798	0.35	0.237396		13	637.527	C2-TECKO - LLOMe.lif - Image005-1	0	0	NaN	0		13	954.355	C2-TECKO - 30min.lif - Image005-16	0	0	NaN	0		13	1004.07	C2-TECKO - 1h.lif - Image007-1	15	23.198	1.547	2.3104
14	1342.89	C2-TEC KO - 0min.lif - Image007-12	12	5.173	0.431	0.385214		14	800.626	C2-TECKO - LLOMe.lif - Image006-14	0	0	NaN	0		14	1084.69	C2-TECKO - 30min.lif - Image005-15	0	0	NaN	0		14	835.797	C2-TECKO - 1h.lif - Image008-17	13	16.983	1.306	2.03195
15	1221.27	C2-TEC KO - 0min.lif - Image007-11	48	34.487	0.718	2.82385		15	802.611	C2-TECKO - LLOMe.lif - Image006-13	0	0	NaN	0		15	1055.67	C2-TECKO - 30min.lif - Image005-14	0	0	NaN	0		15	704.159	C2-TECKO - 1h.lif - Image008-16	5	5.726	1.145	0.813169
16	857.498	C2-TEC KO - 0min.lif - Image007-10	23	28.013	1.218	3.26683		16	1150.48	C2-TECKO - LLOMe.lif - Image006-12	0	0	NaN	0		16	1127.99	C2-TECKO - 30min.lif - Image005-13	1	0.358	0.358	0.0317377		16	722.9	C2-TECKO - 1h.lif - Image008-15	7	8.85	1.264	1.22424
17	1525.32	C2-TEC KO - 0min.lif - Image007-9	40	21.929	0.548	1.43767		17	711.903	C2-TECKO - LLOMe.lif - Image006-11	1	0.228	0.228	0.0320268		17	800.106	C2-TECKO - 30min.lif - Image005-12	0	0	NaN	0		17	729.732	C2-TECKO - 1h.lif - Image008-14	5	3.254	0.651	0.445917
18	1045.13	C2-TEC KO - 0min.lif - Image007-8	34	27.232	0.801	2.60561		18	818.488	C2-TECKO - LLOMe.lif - Image006-10	0	0	NaN	0		18	971.306	C2-TECKO - 30min.lif - Image005-11	3	1.171	0.39	0.120559		18	645.531	C2-TECKO - 1h.lif - Image008-13	7	9.142	1.306	1.4162
19	792.948	C2-TEC KO - 0min.lif - Image007-7	17	29.737	1.749	3.75018		19	741.64	C2-TECKO - LLOMe.lif - Image006-9	1	0.228	0.228	0.0307427		19	754.914	C2-TECKO - 30min.lif - Image005-10	9	4.132	0.459	0.547347		19	685.126	C2-TECKO - 1h.lif - Image008-12	13	10.053	0.773	1.46732
20	793.664	C2-TEC KO - 0min.lif - Image007-6	19	20.692	1.089	2.60715		20	688.608	C2-TECKO - LLOMe.lif - Image006-8	0	0	NaN	0		20	911.636	C2-TECKO - 30min.lif - Image005-9	3	0.976	0.325	0.10706		20	735.556	C2-TECKO - 1h.lif - Image008-11	18	13.47	0.748	1.83127
21	982.238	C2-TEC KO - 0min.lif - Image007-5	24	37.969	1.582	3.86556		21	817.154	C2-TECKO - LLOMe.lif - Image006-7	0	0	NaN	0		21	1052.19	C2-TECKO - 30min.lif - Image005-8	2	0.911	0.455	0.0865815		21	853.463	C2-TECKO - 1h.lif - Image008-10	1	0.455	0.455	0.0533122
22	1153.67	C2-TEC KO - 0min.lif - Image007-4	32	29.152	0.911	2.5269		22	1050.3	C2-TECKO - LLOMe.lif - Image006-6	0	0	NaN	0		22	747.952	C2-TECKO - 30min.lif - Image005-7	2	1.366	0.683	0.182632		22	1173.48	C2-TECKO - 1h.lif - Image008-9	11	6.995	0.636	0.59609
23	888.211	C2-TEC KO - 0min.lif - Image007-3	33	34.78	1.054	3.91574		23	661.473	C2-TECKO - LLOMe.lif - Image006-5	0	0	NaN	0		23	837.977	C2-TECKO - 30min.lif - Image005-6	1	0.944	0.944	0.112652		23	1100.73	C2-TECKO - 1h.lif - Image008-8	11	9.63	0.875	0.874873
24	980.123	C2-TEC KO - 0min.lif - Image007-2	18	31.982	1.777	3.26306		24	681.873	C2-TECKO - LLOMe.lif - Image006-4	1	0.423	0.423	0.062035		24	853.04	C2-TECKO - 30min.lif - Image005-5	5	1.692	0.338	0.198349		24	1215.94	C2-TECKO - 1h.lif - Image008-7	22	31.559	1.435	2.59544
25	951.687	C2-TEC KO - 0min.lif - Image007-1	31	27.753	0.895	2.91619		25	702.565	C2-TECKO - LLOMe.lif - Image006-3	1	1.366	1.366	0.19443		25	769.88	C2-TECKO - 30min.lif - Image005-4	1	0.39	0.39	0.0506572		25	1168.92	C2-TECKO - 1h.lif - Image008-6	20	14.348	0.717	1.22745
26	701.654	C2-TEC KO - 0min.lif - Image008-11	24	15.942	0.664	2.27206		26	540.898	C2-TECKO - LLOMe.lif - Image006-2	3	1.692	0.564	0.312813		26	784.651	C2-TECKO - 30min.lif - Image005-3	5	2.993	0.599	0.381443		26	964.539	C2-TECKO - 1h.lif - Image008-5	11	17.927	1.63	1.85861
27	1078.05	C2-TEC KO - 0min.lif - Image008-10	16	9.37	0.586	0.869159		27	839.18	C2-TECKO - LLOMe.lif - Image006-1	0	0	NaN	0		27	1294.58	C2-TECKO - 30min.lif - Image005-2	3	1.952	0.651	0.150783		27	802.741	C2-TECKO - 1h.lif - Image008-4	10	7.906	0.791	0.984876
28	720.069	C2-TEC KO - 0min.lif - Image008-9	8	2.57	0.321	0.35691		28	967.792	C2-TECKO - LLOMe.lif - Image007-13	0	0	NaN	0		28	885.153	C2-TECKO - 30min.lif - Image005-1	8	4.197	0.525	0.474155		28	909.977	C2-TECKO - 1h.lif - Image008-3	8	14.153	1.769	1.55531
29	1095.17	C2-TEC KO - 0min.lif - Image008-8	40	29.9	0.747	2.73018		29	803.327	C2-TECKO - LLOMe.lif - Image007-12	1	0.358	0.358	0.0445647		29	820.668	C2-TECKO - 30min.lif - Image004-14	0	0	NaN	0		29	892.473	C2-TECKO - 1h.lif - Image008-2	15	25.54	1.703	2.86171
30	1396.35	C2-TEC KO - 0min.lif - Image008-7	55	40.604	0.738	2.90788		30	816.146	C2-TECKO - LLOMe.lif - Image007-11	0	0	NaN	0		30	742.616	C2-TECKO - 30min.lif - Image004-13	1	0.488	0.488	0.0657136		30	962.879	C2-TECKO - 1h.lif - Image008-1	18	17.699	0.983	1.83813
31	1207.8	C2-TEC KO - 0min.lif - Image008-6	45	34.129	0.758	2.82571		31	816.308	C2-TECKO - LLOMe.lif - Image007-10	0	0	NaN	0		31	975.666	C2-TECKO - 30min.lif - Image004-12	8	3.481	0.435	0.356782		31	953.607	C2-TECKO - 1h.lif - Image009-11	9	5.791	0.643	0.607273
32	1146.12	C2-TEC KO - 0min.lif - Image008-5	50	40.962	0.819	3.57398		32	698.791	C2-TECKO - LLOMe.lif - Image007-9	0	0	NaN	0		32	1065.01	C2-TECKO - 30min.lif - Image004-11	1	1.562	1.562	0.146666		32	704.029	C2-TECKO - 1h.lif - Image009-10	6	6.702	1.117	0.951949
33	752.474	C2-TEC KO - 0min.lif - Image008-4	12	6.377	0.531	0.847471		33	913.523	C2-TECKO - LLOMe.lif - Image007-8	0	0	NaN	0		33	910.14	C2-TECKO - 30min.lif - Image004-10	1	0.813	0.813	0.0893269		33	725.795	C2-TECKO - 1h.lif - Image009-9	6	5.986	0.998	0.824751
34	1109.74	C2-TEC KO - 0min.lif - Image008-3	49	54.952	1.121	4.95178		34	860.784	C2-TECKO - LLOMe.lif - Image007-7	1	0.26	0.26	0.030205		34	1053.23	C2-TECKO - 30min.lif - Image004-9	1	0.325	0.325	0.0308575		34	954.42	C2-TECKO - 1h.lif - Image009-8	8	10.509	1.314	1.10109
35	1212.2	C2-TEC KO - 0min.lif - Image008-2	45	42.198	0.938	3.48112		35	830.721	C2-TECKO - LLOMe.lif - Image007-6	0	0	NaN	0		35	663.1	C2-TECKO - 30min.lif - Image004-8	3	2.147	0.716	0.323782		35	867.551	C2-TECKO - 1h.lif - Image009-7	12	8.329	0.694	0.960059
36	1105.48	C2-TEC KO - 0min.lif - Image008-1	32	28.078	0.877	2.53989		36	701.296	C2-TECKO - LLOMe.lif - Image007-4	0	0	NaN	0		36	890.358	C2-TECKO - 30min.lif - Image004-7	3	1.204	0.401	0.135227		36	604.894	C2-TECKO - 1h.lif - Image009-6	11	7.451	0.677	1.23179
37	1268.38	C2-TEC KO - 0min.lif - Image009-12	33	27.199	0.824	2.14438		37	622.463	C2-TECKO - LLOMe.lif - Image007-3	0	0	NaN	0		37	599.656	C2-TECKO - 30min.lif - Image004-6	2	1.366	0.683	0.227797		37	696.546	C2-TECKO - 1h.lif - Image009-5	5	2.961	0.592	0.425098
38	1923.94	C2-TEC KO - 0min.lif - Image009-11	50	34.683	0.694	1.80271		38	662.579	C2-TECKO - LLOMe.lif - Image007-2	0	0	NaN	0		38	774.012	C2-TECKO - 30min.lif - Image004-5	0	0	NaN	0		38	736.011	C2-TECKO - 1h.lif - Image009-4	3	1.627	0.542	0.221056
39	1223.75	C2-TEC KO - 0min.lif - Image009-10	18	10.704	0.595	0.874691		39	866.608	C2-TECKO - LLOMe.lif - Image007-1	0	0	NaN	0		39	971.826	C2-TECKO - 30min.lif - Image004-4	3	2.147	0.716	0.220924		39	651.94	C2-TECKO - 1h.lif - Image009-3	9	7.808	0.868	1.19766
40	886.812	C2-TEC KO - 0min.lif - Image009-9	26	13.307	0.512	1.50054		40	550.756	C2-TECKO - LLOMe.lif - Image008-12	0	0	NaN	0		40	659.749	C2-TECKO - 30min.lif - Image004-3	2	0.716	0.358	0.108526		40	1093.28	C2-TECKO - 1h.lif - Image009-1	13	8.915	0.686	0.815436
41	748.505	C2-TEC KO - 0min.lif - Image009-8	23	14.478	0.629	1.93426		41	711.252	C2-TECKO - LLOMe.lif - Image008-11	0	0	NaN	0		41	988.029	C2-TECKO - 30min.lif - Image004-2	6	4.262	0.71	0.431364		41	1173.02	C2-TECKO - 1h.lif - Image010-13	11	6.409	0.583	0.546366
42	990.567	C2-TEC KO - 0min.lif - Image009-7	34	28.631	0.842	2.89036		42	796.169	C2-TECKO - LLOMe.lif - Image008-10	0	0	NaN	0		42	909.945	C2-TECKO - 30min.lif - Image004-1	5	1.594	0.319	0.175175		42	843.866	C2-TECKO - 1h.lif - Image010-12	4	2.603	0.651	0.308461
43	1327.05	C2-TEC KO - 0min.lif - Image009-6	35	20.725	0.592	1.56174		43	641.985	C2-TECKO - LLOMe.lif - Image008-9	0	0	NaN	0		43	604.96	C2-TECKO - 30min.lif - Image003-14	4	1.855	0.464	0.306632		43	1243.85	C2-TECKO - 1h.lif - Image010-11	10	15.161	1.516	1.21887
44	1111.21	C2-TEC KO - 0min.lif - Image009-5	40	27.85	0.696	2.50628		44	698.889	C2-TECKO - LLOMe.lif - Image008-8	1	0.423	0.423	0.0605246		44	1031.33	C2-TECKO - 30min.lif - Image003-13	4	1.855	0.464	0.179864		44	748.212	C2-TECKO - 1h.lif - Image010-10	0	0	NaN	0
45	871.098	C2-TEC KO - 0min.lif - Image009-4	29	36.862	1.271	4.23167		45	1153.54	C2-TECKO - LLOMe.lif - Image008-7	13	8.622	0.663	0.747441		45	699.377	C2-TECKO - 30min.lif - Image003-12	1	0.586	0.586	0.0837889		45	944.334	C2-TECKO - 1h.lif - Image010-9	3	1.139	0.38	0.120614
46	849.689	C2-TEC KO - 0min.lif - Image009-3	40	33.544	0.839	3.9478		46	873.017	C2-TECKO - LLOMe.lif - Image008-6	1	0.423	0.423	0.0484527		46	1077.6	C2-TECKO - 30min.lif - Image003-11	13	12.103	0.931	1.12315		46	1064.19	C2-TECKO - 1h.lif - Image010-8	11	7.874	0.716	0.739903
47	1516.63	C2-TEC KO - 0min.lif - Image009-2	56	33.934	0.606	2.23746		47	844.451	C2-TECKO - LLOMe.lif - Image008-5	0	0	NaN	0		47	754.166	C2-TECKO - 30min.lif - Image003-10	3	1.269	0.423	0.168265		47	681.775	C2-TECKO - 1h.lif - Image010-7	3	2.343	0.781	0.343662
48	1247.14	C2-TEC KO - 0min.lif - Image009-1	39	29.77	0.763	2.38706		48	777.299	C2-TECKO - LLOMe.lif - Image008-4	1	0.228	0.228	0.0293323		48	996.748	C2-TECKO - 30min.lif - Image003-9	7	4.945	0.706	0.496113		48	520.433	C2-TECKO - 1h.lif - Image010-6	8	5.954	0.744	1.14405
49	873.668	C2-TEC KO - 0min.lif - Image010-14	11	6.637	0.603	0.759671		49	929.824	C2-TECKO - LLOMe.lif - Image008-3	0	0	NaN	0		49	979.895	C2-TECKO - 30min.lif - Image003-8	1	0.781	0.781	0.0797024		49	869.438	C2-TECKO - 1h.lif - Image010-5	5	3.546	0.709	0.40785
50	920.876	C2-TEC KO - 0min.lif - Image010-13	17	9.663	0.568	1.04933		50	662.775	C2-TECKO - LLOMe.lif - Image008-2	0	0	NaN	0		50	872.952	C2-TECKO - 30min.lif - Image003-7	10	5.271	0.527	0.603813		50	1487.48	C2-TECKO - 1h.lif - Image010-4	25	34.878	1.395	2.34478
51	1192.74	C2-TEC KO - 0min.lif - Image010-12	37	22.807	0.616	1.91215		51	918.176	C2-TECKO - LLOMe.lif - Image008-1	0	0	NaN	0		51	1103.76	C2-TECKO - 30min.lif - Image003-6	5	2.212	0.442	0.200406		51	956.86	C2-TECKO - 1h.lif - Image010-3	6	4.555	0.759	0.476036
52	1153.57	C2-TEC KO - 0min.lif - Image010-11	29	19.879	0.685	1.72326		52	716.132	C2-TECKO - LLOMe.lif - Image009-14	0	0	NaN	0		52	794.119	C2-TECKO - 30min.lif - Image003-5	1	0.521	0.521	0.0656073		52	806.775	C2-TECKO - 1h.lif - Image010-2	17	14.12	0.831	1.75018
53	915.085	C2-TEC KO - 0min.lif - Image010-10	24	19.749	0.823	2.15816		53	752.084	C2-TECKO - LLOMe.lif - Image009-13	0	0	NaN	0		53	588.757	C2-TECKO - 30min.lif - Image003-4	2	1.334	0.667	0.226579		53	672.405	C2-TECKO - 1h.lif - Image010-1	11	10.216	0.929	1.51932
54	1068.52	C2-TEC KO - 0min.lif - Image010-9	37	22.352	0.604	2.09186		54	703.086	C2-TECKO - LLOMe.lif - Image009-12	0	0	NaN	0		54	958.455	C2-TECKO - 30min.lif - Image003-3	2	0.781	0.39	0.0814853		54	950.353	C2-TECKO - 1h.lif - Image003-10	16	22.124	1.383	2.32798
55	1155.19	C2-TEC KO - 0min.lif - Image010-8	48	57.197	1.192	4.95129		55	827.435	C2-TECKO - LLOMe.lif - Image009-11	0	0	NaN	0		55	803.652	C2-TECKO - 30min.lif - Image003-2	3	0.911	0.304	0.113358		55	727.812	C2-TECKO - 1h.lif - Image003-9	5	3.774	0.755	0.518541
56	1078.48	C2-TEC KO - 0min.lif - Image010-7	30	17.764	0.592	1.64714		56	762.332	C2-TECKO - LLOMe.lif - Image009-10	0	0	NaN	0		56	798.674	C2-TECKO - 30min.lif - Image003-1	4	2.05	0.512	0.256675		56	668.566	C2-TECKO - 1h.lif - Image003-8	9	4.653	0.517	0.695967
57	1289.99	C2-TEC KO - 0min.lif - Image010-6	43	48.803	1.135	3.78321		57	865.046	C2-TECKO - LLOMe.lif - Image009-9	2	0.813	0.407	0.0939834		57	781.235	C2-TECKO - 30min.lif - Image002-14	4	1.789	0.447	0.228996		57	695.31	C2-TECKO - 1h.lif - Image003-7	3	2.343	0.781	0.336972
58	581.502	C2-TEC KO - 0min.lif - Image010-5	21	17.992	0.857	3.09406		58	869.308	C2-TECKO - LLOMe.lif - Image009-8	0	0	NaN	0		58	957.056	C2-TECKO - 30min.lif - Image002-13	0	0	NaN	0		58	971.566	C2-TECKO - 1h.lif - Image003-6	14	8.362	0.597	0.860672
59	955.917	C2-TEC KO - 0min.lif - Image010-4	47	42.198	0.898	4.4144		59	712.911	C2-TECKO - LLOMe.lif - Image009-7	0	0	NaN	0		59	622.138	C2-TECKO - 30min.lif - Image002-12	2	1.627	0.813	0.261518		59	878.776	C2-TECKO - 1h.lif - Image003-5	15	11.387	0.759	1.29578
60	1158.25	C2-TEC KO - 0min.lif - Image010-3	35	19.586	0.56	1.69099		60	714.05	C2-TECKO - LLOMe.lif - Image009-6	0	0	NaN	0		60	843.02	C2-TECKO - 30min.lif - Image002-11	4	2.896	0.724	0.343527		60	1108.8	C2-TECKO - 1h.lif - Image003-4	19	11.095	0.584	1.00063
61	1079.45	C2-TEC KO - 0min.lif - Image010-2	36	25.475	0.708	2.35999		61	887.658	C2-TECKO - LLOMe.lif - Image009-5	0	0	NaN	0		61	1082.8	C2-TECKO - 30min.lif - Image002-10	3	2.05	0.683	0.189323		61	1057.2	C2-TECKO - 1h.lif - Image003-3	18	35.138	1.952	3.32369
62	1170.19	C2-TEC KO - 0min.lif - Image010-1	36	33.056	0.918	2.82483		62	1034.62	C2-TECKO - LLOMe.lif - Image009-4	0	0	NaN	0		62	975.633	C2-TECKO - 30min.lif - Image002-9	1	0.748	0.748	0.0766682		62	829.452	C2-TECKO - 1h.lif - Image003-2	7	8.589	1.227	1.0355
63	812.079	C2-TEC KO - 0min.lif - Image003-12	12	6.214	0.518	0.765196		63	852.585	C2-TECKO - LLOMe.lif - Image009-3	0	0	NaN	0		63	1042.92	C2-TECKO - 30min.lif - Image002-8	2	1.139	0.569	0.109213		63	749.188	C2-TECKO - 1h.lif - Image003-1	5	9.663	1.933	1.2898
64	1059.25	C2-TEC KO - 0min.lif - Image003-10	22	11.973	0.544	1.13033		64	739.623	C2-TECKO - LLOMe.lif - Image009-2	1	0.358	0.358	0.048403		64	891.432	C2-TECKO - 30min.lif - Image002-7	0	0	NaN	0		64	823.108	C2-TECKO - 1h.lif - Image004-13	8	3.676	0.46	0.4466
65	1243.63	C2-TEC KO - 0min.lif - Image003-9	30	27.948	0.932	2.2473		65	737.866	C2-TECKO - LLOMe.lif - Image009-1	3	1.204	0.401	0.163173		65	1283.71	C2-TECKO - 30min.lif - Image002-6	5	2.44	0.488	0.190074		65	670.746	C2-TECKO - 1h.lif - Image004-12	4	4.457	1.114	0.664484
66	1324.64	C2-TEC KO - 0min.lif - Image003-8	27	14.413	0.534	1.08807		66	751.238	C2-TECKO - LLOMe.lif - Image010-14	0	0	NaN	0		66	1058.83	C2-TECKO - 30min.lif - Image002-5	5	1.952	0.39	0.184355		66	850.763	C2-TECKO - 1h.lif - Image004-11	6	3.774	0.629	0.443602
67	1042.92	C2-TEC KO - 0min.lif - Image003-7	28	16.788	0.6	1.60972		67	741.738	C2-TECKO - LLOMe.lif - Image010-13	0	0	NaN	0		67	1164.27	C2-TECKO - 30min.lif - Image002-4	0	0	NaN	0		67	942.057	C2-TECKO - 1h.lif - Image004-10	11	9.891	0.899	1.04994
68	909.847	C2-TEC KO - 0min.lif - Image003-6	22	16.398	0.745	1.80228		68	1113.48	C2-TECKO - LLOMe.lif - Image010-12	2	0.553	0.277	0.0496639		68	917.948	C2-TECKO - 30min.lif - Image002-3	7	3.742	0.535	0.407648		68	831.795	C2-TECKO - 1h.lif - Image004-9	8	5.726	0.716	0.688391
69	1099.92	C2-TEC KO - 0min.lif - Image003-5	23	16.593	0.721	1.50857		69	946.026	C2-TECKO - LLOMe.lif - Image010-11	2	0.488	0.244	0.0515842		69	1072.98	C2-TECKO - 30min.lif - Image002-2	4	1.301	0.325	0.121251		69	1008.33	C2-TECKO - 1h.lif - Image004-8	28	33.967	1.213	3.36864
70	1027.98	C2-TEC KO - 0min.lif - Image003-4	24	12.786	0.533	1.2438		70	817.707	C2-TECKO - LLOMe.lif - Image010-10	1	0.39	0.39	0.0476943		70	1374.48	C2-TECKO - 30min.lif - Image002-1	6	2.147	0.358	0.156204		70	988.159	C2-TECKO - 1h.lif - Image004-7	16	13.958	0.872	1.41253
71	1114.04	C2-TEC KO - 0min.lif - Image003-3	30	18.285	0.609	1.64133		71	1140.39	C2-TECKO - LLOMe.lif - Image010-9	0	0	NaN	0		71	937.372	C2-TECKO - 30min.lif - Image001-15	7	3.579	0.511	0.381812		71	1045.19	C2-TECKO - 1h.lif - Image004-6	12	10.769	0.897	1.03034
72	1123.6	C2-TEC KO - 0min.lif - Image003-2	20	28.631	1.432	2.54814		72	629.882	C2-TECKO - LLOMe.lif - Image010-8	2	0.846	0.423	0.134311		72	893.97	C2-TECKO - 30min.lif - Image001-14	0	0	NaN	0		72	911.441	C2-TECKO - 1h.lif - Image004-5	10	6.54	0.654	0.717545
73	1092.27	C2-TEC KO - 0min.lif - Image003-1	48	42.361	0.883	3.87825		73	617.909	C2-TECKO - LLOMe.lif - Image010-7	0	0	NaN	0		73	1010.45	C2-TECKO - 30min.lif - Image001-13	2	0.651	0.325	0.064427		73	699.344	C2-TECKO - 1h.lif - Image004-4	6	14.641	2.44	2.09353
74	807.329	C2-TEC KO - 0min.lif - Image004-13	16	7.939	0.496	0.983366		74	944.139	C2-TECKO - LLOMe.lif - Image010-6	1	0.293	0.293	0.0310336		74	775.574	C2-TECKO - 30min.lif - Image001-11	0	0	NaN	0		74	969.028	C2-TECKO - 1h.lif - Image004-3	14	15.812	1.129	1.63174
75	748.83	C2-TEC KO - 0min.lif - Image004-12	35	26.061	0.745	3.48023		75	793.859	C2-TECKO - LLOMe.lif - Image010-5	1	0.228	0.228	0.0287205		75	884.665	C2-TECKO - 30min.lif - Image001-10	0	0	NaN	0		75	779.055	C2-TECKO - 1h.lif - Image004-2	6	4.718	0.786	0.605606
76	719.028	C2-TEC KO - 0min.lif - Image004-11	15	10.411	0.694	1.44793		76	663.295	C2-TECKO - LLOMe.lif - Image010-4	0	0	NaN	0		76	769.848	C2-TECKO - 30min.lif - Image001-9	2	3.123	1.562	0.405664		76	1018.38	C2-TECKO - 1h.lif - Image004-1	9	19.424	2.158	1.90734
77	913.166	C2-TEC KO - 0min.lif - Image004-10	41	40.441	0.986	4.42866		77	818.325	C2-TECKO - LLOMe.lif - Image010-3	0	0	NaN	0		77	988.68	C2-TECKO - 30min.lif - Image001-8	1	0.228	0.228	0.0230611		77	667.069	C2-TECKO - 1h.lif - Image005-12	4	2.733	0.683	0.409703
78	1018.06	C2-TEC KO - 0min.lif - Image004-9	36	26.549	0.737	2.60781		78	694.301	C2-TECKO - LLOMe.lif - Image010-2	2	0.878	0.439	0.126458		78	1065.76	C2-TECKO - 30min.lif - Image001-7	2	1.041	0.521	0.0976771		78	579.062	C2-TECKO - 1h.lif - Image005-11	2	0.716	0.358	0.123648
79	1023.04	C2-TEC KO - 0min.lif - Image004-8	44	31.494	0.716	3.07848		79	1004.49	C2-TECKO - LLOMe.lif - Image010-1	0	0	NaN	0		79	1340.55	C2-TECKO - 30min.lif - Image001-6	5	2.18	0.436	0.16262		79	899.273	C2-TECKO - 1h.lif - Image005-10	12	7.451	0.621	0.828558
80	900.151	C2-TEC KO - 0min.lif - Image004-7	37	30.453	0.823	3.3831		80	838.855	C2-TECKO - LLOMe.lif - Image003-11	0	0	NaN	0		80	852.129	C2-TECKO - 30min.lif - Image001-5	10	6.702	0.67	0.786501		80	957.121	C2-TECKO - 1h.lif - Image005-9	5	5.043	1.009	0.526893
81	979.31	C2-TEC KO - 0min.lif - Image004-6	27	11.908	0.441	1.21596		81	870.935	C2-TECKO - LLOMe.lif - Image003-10	0	0	NaN	0		81	552.025	C2-TECKO - 30min.lif - Image001-4	5	3.676	0.735	0.665912		81	885.576	C2-TECKO - 1h.lif - Image005-8	4	4.653	1.163	0.525421
82	910.075	C2-TEC KO - 0min.lif - Image004-5	27	16.56	0.613	1.81963		82	745.316	C2-TECKO - LLOMe.lif - Image003-9	0	0	NaN	0		82	1120.38	C2-TECKO - 30min.lif - Image001-3	2	1.92	0.96	0.17137		82	1192.25	C2-TECKO - 1h.lif - Image005-7	7	3.026	0.432	0.253805
83	1264.09	C2-TEC KO - 0min.lif - Image004-4	23	21.115	0.918	1.67037		83	831.437	C2-TECKO - LLOMe.lif - Image003-8	0	0	NaN	0		83	738.582	C2-TECKO - 30min.lif - Image001-2	9	6.377	0.709	0.863411		83	809.476	C2-TECKO - 1h.lif - Image005-6	15	18.805	1.254	2.32311
84	775.574	C2-TEC KO - 0min.lif - Image004-3	24	21.896	0.912	2.8232		84	813.933	C2-TECKO - LLOMe.lif - Image003-7	0	0	NaN	0		84	1316.8	C2-TECKO - 30min.lif - Image001-1	3	1.236	0.412	0.0938641		84	661.668	C2-TECKO - 1h.lif - Image005-5	16	19.358	1.21	2.92564
85	1170.23	C2-TEC KO - 0min.lif - Image004-2	40	30.843	0.771	2.63564		85	761.747	C2-TECKO - LLOMe.lif - Image003-6	1	0.325	0.325	0.0426651		85	838.953	C2-TECKO - 30min.lif - Image008-9	8	3.091	0.386	0.368435		85	881.346	C2-TECKO - 1h.lif - Image005-4	12	11.355	0.946	1.28837
86	1256.09	C2-TEC KO - 0min.lif - Image004-1	22	18.122	0.824	1.44273		86	1037.61	C2-TECKO - LLOMe.lif - Image003-5	0	0	NaN	0		86	818.26	C2-TECKO - 30min.lif - Image008-8	0	0	NaN	0		86	747.269	C2-TECKO - 1h.lif - Image005-3	19	19.846	1.045	2.6558
87	901.03	C2-TEC KO - 0min.lif - Image005-14	17	20.725	1.219	2.30015		87	761.551	C2-TECKO - LLOMe.lif - Image003-4	0	0	NaN	0		87	694.301	C2-TECKO - 30min.lif - Image008-7	1	0.228	0.228	0.0328388		87	760.738	C2-TECKO - 1h.lif - Image005-2	10	16.105	1.61	2.11702
88	874.579	C2-TEC KO - 0min.lif - Image005-13	10	3.676	0.368	0.420317		88	985.524	C2-TECKO - LLOMe.lif - Image003-3	0	0	NaN	0		88	847.412	C2-TECKO - 30min.lif - Image008-6	1	0.293	0.293	0.0345759		88	667.362	C2-TECKO - 1h.lif - Image005-1	12	15.78	1.315	2.36453
89	970.818	C2-TEC KO - 0min.lif - Image005-12	27	23.978	0.888	2.46988		89	911.051	C2-TECKO - LLOMe.lif - Image003-2	0	0	NaN	0		89	786.766	C2-TECKO - 30min.lif - Image008-5	1	0.39	0.39	0.04957		89	587.618	C2-TECKO - 1h.lif - Image006-11	6	3.839	0.64	0.653316
90	1780.42	C2-TEC KO - 0min.lif - Image005-11	62	34.552	0.557	1.94066		90	1365.01	C2-TECKO - LLOMe.lif - Image003-1	0	0	NaN	0		90	813.12	C2-TECKO - 30min.lif - Image008-4	3	0.748	0.249	0.0919913		90	921.267	C2-TECKO - 1h.lif - Image006-10	14	20.757	1.483	2.25309
91	1182.43	C2-TEC KO - 0min.lif - Image005-10	30	17.667	0.589	1.49413		91	542.264	C2-TECKO - LLOMe.lif - Image004-10	0	0	NaN	0		91	845.102	C2-TECKO - 30min.lif - Image008-3	0	0	NaN	0		91	593.54	C2-TECKO - 1h.lif - Image006-9	9	7.353	0.817	1.23884
92	702.11	C2-TEC KO - 0min.lif - Image005-9	13	6.475	0.498	0.92222		92	744.373	C2-TECKO - LLOMe.lif - Image004-8	1	1.464	1.464	0.196676		92	1030.23	C2-TECKO - 30min.lif - Image008-2	1	0.521	0.521	0.0505714		92	648.882	C2-TECKO - 1h.lif - Image006-8	0	0	NaN	0
93	1287.06	C2-TEC KO - 0min.lif - Image005-8	36	29.932	0.831	2.32561		93	775.607	C2-TECKO - LLOMe.lif - Image004-7	0	0	NaN	0		93	831.405	C2-TECKO - 30min.lif - Image008-1	4	2.896	0.724	0.348326		93	1030.52	C2-TECKO - 1h.lif - Image006-7	7	4.783	0.683	0.464135
94	894.978	C2-TEC KO - 0min.lif - Image005-7	18	12.721	0.707	1.42138		94	775.216	C2-TECKO - LLOMe.lif - Image004-6	0	0	NaN	0		94	964.962	C2-TECKO - 30min.lif - Image007-9	0	0	NaN	0		94	1094.78	C2-TECKO - 1h.lif - Image006-6	15	13.144	0.876	1.20061
95	1107.89	C2-TEC KO - 0min.lif - Image005-6	54	37.253	0.69	3.36252		95	769.262	C2-TECKO - LLOMe.lif - Image004-5	0	0	NaN	0		95	779.739	C2-TECKO - 30min.lif - Image007-8	0	0	NaN	0		95	1245.35	C2-TECKO - 1h.lif - Image006-5	15	13.827	0.922	1.11029
96	1097.35	C2-TEC KO - 0min.lif - Image005-5	33	22.254	0.674	2.02798		96	585.699	C2-TECKO - LLOMe.lif - Image004-4	1	0.325	0.325	0.0554893		96	688.64	C2-TECKO - 30min.lif - Image007-7	1	0.944	0.944	0.137082		96	931.125	C2-TECKO - 1h.lif - Image006-4	8	11.778	1.472	1.26492
97	1013.7	C2-TEC KO - 0min.lif - Image005-4	19	8.004	0.421	0.789583		97	731.326	C2-TECKO - LLOMe.lif - Image004-3	0	0	NaN	0		97	1320.86	C2-TECKO - 30min.lif - Image007-6	4	1.627	0.407	0.123177		97	770.076	C2-TECKO - 1h.lif - Image006-3	16	20.855	1.303	2.70817
98	1012.85	C2-TEC KO - 0min.lif - Image005-3	15	8.101	0.54	0.79982		98	815.885	C2-TECKO - LLOMe.lif - Image004-2	0	0	NaN	0		98	1005.99	C2-TECKO - 30min.lif - Image007-5	3	1.659	0.553	0.164913		98	1364.01	C2-TECKO - 1h.lif - Image006-2	14	28.208	2.015	2.06803
99	1038.04	C2-TEC KO - 0min.lif - Image005-2	39	21.766	0.558	2.09684		99	781.886	C2-TECKO - LLOMe.lif - Image004-1	0	0	NaN	0		99	964.994	C2-TECKO - 30min.lif - Image007-4	0	0	NaN	0		99	831.405	C2-TECKO - 1h.lif - Image006-1	12	24.239	2.02	2.91543
100	1288.85	C2-TEC KO - 0min.lif - Image005-1	33	30.681	0.93	2.38049		100	795.16	C2-TECKO - LLOMe.lif - Image002-3	0	0	NaN	0		100	756.248	C2-TECKO - 30min.lif - Image007-3	1	0.228	0.228	0.0301488		100	1095.39	C2-TECKO - 1h.lif - Image002-4	22	21.441	0.975	1.95738
								101	715.059	C2-TECKO - LLOMe.lif - Image002-2	0	0	NaN	0		101	1179.47	C2-TECKO - 30min.lif - Image007-2	7	3.481	0.497	0.295134		101	846.599	C2-TECKO - 1h.lif - Image002-3	5	11.908	2.382	1.40657
								102	978.561	C2-TECKO - LLOMe.lif - Image002-1	1	0.26	0.26	0.0265696		102	1000.52	C2-TECKO - 30min.lif - Image007-1	5	3.807	0.761	0.380501		102	1265.88	C2-TECKO - 1h.lif - Image002-2	14	25.8	1.843	2.03811
																								103	940.951	C2-TECKO - 1h.lif - Image002-1	12	13.762	1.147	1.46256
AVG:	1058.88		29.98	22.8686	0.75173	2.17413			807.949		0.480392	0.235069	0.43863	0.0280951			910.637		2.97059	1.69471	0.575732	0.189203			868.361		10.0194	10.7505	1.02008	1.21289
StDev:	229.831		12.2111	11.6334	0.269714	1.07304			138.547		1.42628	0.9026	0.300715	0.0874958			176.025		2.81951	1.90608	0.263775	0.206807			193.478		5.46285	8.11846	0.479388	0.829937
	0min - R2								LLOMe - R2								30min wash - R2								1h wash - R2
	AREA	IMAGE	COUNT	TOTAL AREA	AVG SIZE	%AREA			AREA	IMAGE	COUNT	TOTAL AREA	AVG SIZE	%AREA			AREA	IMAGE	COUNT	TOTAL AREA	AVG SIZE	%AREA			AREA	IMAGE	COUNT	TOTAL AREA	AVG SIZE	%AREA
1	1330.66	C2-TECKO - 0h.lif - Image004-14	46	23.718	0.516	1.78243		1	805.832	C2-TECKO - LLOMe.lif - Image004-17	0	0	NaN	0		1	941.504	C2-TECKO - 30min.lif - Image003-7	4	1.724	0.431	0.183111		1	810.484	C2-TECKO - 1h.lif - Image004-12	11	7.06	0.642	0.871084
2	925.399	C2-TECKO - 0h.lif - Image004-13	19	14.901	0.784	1.61022		2	661.929	C2-TECKO - LLOMe.lif - Image004-16	0	0	NaN	0		2	693.52	C2-TECKO - 30min.lif - Image003-6	4	1.855	0.464	0.267476		2	728.528	C2-TECKO - 1h.lif - Image004-11	12	10.737	0.895	1.47379
3	741.705	C2-TECKO - 0h.lif - Image004-12	27	22.254	0.824	3.00038		3	656.658	C2-TECKO - LLOMe.lif - Image004-15	0	0	NaN	0		3	1056.58	C2-TECKO - 30min.lif - Image003-5	2	0.748	0.374	0.0707944		3	739.362	C2-TECKO - 1h.lif - Image004-10	12	10.997	0.916	1.48736
4	871.13	C2-TECKO - 0h.lif - Image004-11	16	6.865	0.429	0.788057		4	561.167	C2-TECKO - LLOMe.lif - Image004-14	0	0	NaN	0		4	1221.7	C2-TECKO - 30min.lif - Image003-4	1	0.423	0.423	0.034624		4	1160.99	C2-TECKO - 1h.lif - Image004-9	2	1.789	0.895	0.154093
5	794.022	C2-TECKO - 0h.lif - Image004-10	19	11.322	0.596	1.42591		5	1029.8	C2-TECKO - LLOMe.lif - Image004-13	0	0	NaN	0		5	900.705	C2-TECKO - 30min.lif - Image003-3	5	2.57	0.514	0.285332		5	1032.28	C2-TECKO - 1h.lif - Image004-8	9	4.099	0.455	0.397083
6	1414.7	C2-TECKO - 0h.lif - Image004-9	47	30.29	0.644	2.1411		6	932.524	C2-TECKO - LLOMe.lif - Image004-12	0	0	NaN	0		6	653.73	C2-TECKO - 30min.lif - Image003-2	4	1.855	0.464	0.283756		6	783.545	C2-TECKO - 1h.lif - Image004-7	11	6.735	0.612	0.859555
7	1204.81	C2-TECKO - 0h.lif - Image004-8	38	22.742	0.598	1.8876		7	968.215	C2-TECKO - LLOMe.lif - Image004-11	0	0	NaN	0		7	845.134	C2-TECKO - 30min.lif - Image003-1	4	2.993	0.748	0.354145		7	1006.09	C2-TECKO - 1h.lif - Image004-6	10	7.711	0.771	0.766435
8	842.336	C2-TECKO - 0h.lif - Image004-7	12	7.255	0.605	0.861295		8	664.011	C2-TECKO - LLOMe.lif - Image004-10	0	0	NaN	0		8	999.774	C2-TECKO - 30min.lif - Image004-10	0	0	NaN	0		8	1109.97	C2-TECKO - 1h.lif - Image004-5	29	19.814	0.683	1.78509
9	1167.66	C2-TECKO - 0h.lif - Image004-6	31	16.625	0.536	1.42379		9	917.981	C2-TECKO - LLOMe.lif - Image004-9	1	0.39	0.39	0.0424845		9	925.073	C2-TECKO - 30min.lif - Image004-9	0	0	NaN	0		9	932.394	C2-TECKO - 1h.lif - Image004-4	12	13.242	1.103	1.42022
10	1240.44	C2-TECKO - 0h.lif - Image004-5	23	14.381	0.625	1.15935		10	761.909	C2-TECKO - LLOMe.lif - Image004-8	2	0.618	0.309	0.081112		10	892.603	C2-TECKO - 30min.lif - Image004-8	5	1.464	0.293	0.164015		10	753.092	C2-TECKO - 1h.lif - Image004-3	14	18.252	1.304	2.42361
11	829.29	C2-TECKO - 0h.lif - Image004-4	33	21.18	0.642	2.55399		11	848.583	C2-TECKO - LLOMe.lif - Image004-7	0	0	NaN	0		11	1446.74	C2-TECKO - 30min.lif - Image004-7	0	0	NaN	0		11	988.907	C2-TECKO - 1h.lif - Image004-2	13	10.899	0.838	1.10213
12	1149.83	C2-TECKO - 0h.lif - Image004-3	42	24.239	0.577	2.10806		12	721.11	C2-TECKO - LLOMe.lif - Image004-6	0	0	NaN	0		12	668.208	C2-TECKO - 30min.lif - Image004-6	0	0	NaN	0		12	1548.48	C2-TECKO - 1h.lif - Image004-1	36	29.021	0.806	1.87416
13	806.125	C2-TECKO - 0h.lif - Image004-2	13	7.841	0.603	0.972678		13	479.048	C2-TECKO - LLOMe.lif - Image004-5	1	0.39	0.39	0.0814115		13	638.178	C2-TECKO - 30min.lif - Image004-5	6	2.18	0.363	0.341597		13	972.77	C2-TECKO - 1h.lif - Image005-12	14	16.007	1.143	1.64551
14	1205.62	C2-TECKO - 0h.lif - Image004-1	38	22.645	0.596	1.87828		14	666.288	C2-TECKO - LLOMe.lif - Image004-4	0	0	NaN	0		14	765.521	C2-TECKO - 30min.lif - Image004-4	0	0	NaN	0		14	979.895	C2-TECKO - 1h.lif - Image005-11	12	16.788	1.399	1.71324
15	805.604	C2-TECKO - 0h.lif - Image005-16	11	5.661	0.515	0.702703		15	655.161	C2-TECKO - LLOMe.lif - Image004-3	0	0	NaN	0		15	738.191	C2-TECKO - 30min.lif - Image004-3	0	0	NaN	0		15	1059.12	C2-TECKO - 1h.lif - Image005-10	27	27.134	1.005	2.56194
16	1103.76	C2-TECKO - 0h.lif - Image005-15	33	46.233	1.401	4.18869		16	893.091	C2-TECKO - LLOMe.lif - Image004-2	0	0	NaN	0		16	828.769	C2-TECKO - 30min.lif - Image004-2	1	0.293	0.293	0.0353536		16	855.285	C2-TECKO - 1h.lif - Image005-9	17	23.067	1.357	2.697
17	1243.92	C2-TECKO - 0h.lif - Image005-14	26	15.975	0.614	1.28425		17	647.288	C2-TECKO - LLOMe.lif - Image004-1	0	0	NaN	0		17	1237.35	C2-TECKO - 30min.lif - Image004-1	5	2.277	0.455	0.184023		17	898.362	C2-TECKO - 1h.lif - Image005-8	15	8.362	0.557	0.930805
18	710.731	C2-TECKO - 0h.lif - Image005-13	36	26.223	0.728	3.68958		18	662.97	C2-TECKO - LLOMe.lif - Image005-15	0	0	NaN	0		18	1281.69	C2-TECKO - 30min.lif - Image005-17	2	1.106	0.553	0.0862922		18	666.451	C2-TECKO - 1h.lif - Image005-7	9	5.206	0.578	0.781153
19	1360.07	C2-TECKO - 0h.lif - Image005-12	34	25.052	0.737	1.84197		19	1081.37	C2-TECKO - LLOMe.lif - Image005-14	1	0.325	0.325	0.0300544		19	1143.45	C2-TECKO - 30min.lif - Image005-16	1	0.618	0.618	0.054047		19	1053.07	C2-TECKO - 1h.lif - Image005-6	15	16.593	1.106	1.57568
20	1321.16	C2-TECKO - 0h.lif - Image005-11	42	26.516	0.631	2.00703		20	724.429	C2-TECKO - LLOMe.lif - Image005-13	0	0	NaN	0		20	742.388	C2-TECKO - 30min.lif - Image005-15	0	0	NaN	0		20	687.664	C2-TECKO - 1h.lif - Image005-5	14	17.569	1.255	2.55488
21	823.889	C2-TECKO - 0h.lif - Image005-10	22	9.956	0.453	1.20842		21	636.649	C2-TECKO - LLOMe.lif - Image005-12	0	0	NaN	0		21	1063.71	C2-TECKO - 30min.lif - Image005-14	2	1.269	0.634	0.1193		21	994.569	C2-TECKO - 1h.lif - Image005-4	24	23.23	0.968	2.33569
22	770.434	C2-TECKO - 0h.lif - Image005-9	27	17.667	0.654	2.29312		22	799.943	C2-TECKO - LLOMe.lif - Image005-11	0	0	NaN	0		22	771.247	C2-TECKO - 30min.lif - Image005-13	0	0	NaN	0		22	894.458	C2-TECKO - 1h.lif - Image005-3	15	26.028	1.735	2.90992
23	605.968	C2-TECKO - 0h.lif - Image005-8	18	17.146	0.953	2.82952		23	783.22	C2-TECKO - LLOMe.lif - Image005-10	0	0	NaN	0		23	780.259	C2-TECKO - 30min.lif - Image005-12	0	0	NaN	0		23	919.054	C2-TECKO - 1h.lif - Image005-2	25	36.732	1.469	3.99672
24	896.117	C2-TECKO - 0h.lif - Image005-7	11	6.572	0.597	0.733386		24	837.131	C2-TECKO - LLOMe.lif - Image005-9	0	0	NaN	0		24	932.166	C2-TECKO - 30min.lif - Image005-11	3	1.074	0.358	0.115216		24	699.442	C2-TECKO - 1h.lif - Image005-1	18	35.594	1.977	5.08891
25	730.448	C2-TECKO - 0h.lif - Image005-6	20	10.737	0.537	1.46992		25	1094.55	C2-TECKO - LLOMe.lif - Image005-8	0	0	NaN	0		25	907.667	C2-TECKO - 30min.lif - Image005-10	1	0.293	0.293	0.0322806		25	904.251	C2-TECKO - 1h.lif - Image006-13	13	10.509	0.808	1.16218
26	698.986	C2-TECKO - 0h.lif - Image005-5	23	19.521	0.849	2.79276		26	778.535	C2-TECKO - LLOMe.lif - Image005-7	0	0	NaN	0		26	857.042	C2-TECKO - 30min.lif - Image005-9	0	0	NaN	0		26	728.886	C2-TECKO - 1h.lif - Image006-12	3	1.562	0.521	0.2143
27	1192.51	C2-TECKO - 0h.lif - Image005-4	40	28.598	0.715	2.39813		27	619.08	C2-TECKO - LLOMe.lif - Image005-6	1	0.325	0.325	0.0524973		27	842.109	C2-TECKO - 30min.lif - Image005-8	2	0.878	0.439	0.104262		27	1271.77	C2-TECKO - 1h.lif - Image006-11	1	0.488	0.488	0.0383717
28	1096.63	C2-TECKO - 0h.lif - Image005-3	36	30.713	0.853	2.80067		28	561.785	C2-TECKO - LLOMe.lif - Image005-5	0	0	NaN	0		28	1153.5	C2-TECKO - 30min.lif - Image005-7	2	0.846	0.423	0.0733418		28	755.988	C2-TECKO - 1h.lif - Image006-10	4	5.173	1.293	0.68427
29	1061.07	C2-TECKO - 0h.lif - Image005-2	58	46.33	0.799	4.36634		29	720.98	C2-TECKO - LLOMe.lif - Image005-4	0	0	NaN	0		29	868.365	C2-TECKO - 30min.lif - Image005-6	3	3.123	1.041	0.359641		29	944.334	C2-TECKO - 1h.lif - Image006-9	3	1.269	0.423	0.13438
30	1080.46	C2-TECKO - 0h.lif - Image005-1	41	33.056	0.806	3.05943		30	916.777	C2-TECKO - LLOMe.lif - Image005-3	0	0	NaN	0		30	844.158	C2-TECKO - 30min.lif - Image005-5	4	1.529	0.382	0.181127		30	1043.79	C2-TECKO - 1h.lif - Image006-8	6	3.579	0.596	0.342884
31	786.799	C2-TECKO - 0h.lif - Image006-12	34	21.961	0.646	2.79118		31	792.655	C2-TECKO - LLOMe.lif - Image005-2	0	0	NaN	0		31	928.62	C2-TECKO - 30min.lif - Image005-4	2	1.041	0.521	0.112102		31	1233.41	C2-TECKO - 1h.lif - Image006-7	5	2.05	0.41	0.166206
32	734.938	C2-TECKO - 0h.lif - Image006-11	28	24.499	0.875	3.33348		32	734.547	C2-TECKO - LLOMe.lif - Image005-1	0	0	NaN	0		32	863.81	C2-TECKO - 30min.lif - Image005-3	2	1.204	0.602	0.139383		32	1131.48	C2-TECKO - 1h.lif - Image006-6	3	0.813	0.271	0.071853
33	937.632	C2-TECKO - 0h.lif - Image006-10	16	9.468	0.592	1.00978		33	747.464	C2-TECKO - LLOMe.lif - Image006-13	1	0.455	0.455	0.0608725		33	792.59	C2-TECKO - 30min.lif - Image005-2	7	2.668	0.381	0.336618		33	1119.86	C2-TECKO - 1h.lif - Image006-5	3	2.31	0.77	0.206275
34	933.89	C2-TECKO - 0h.lif - Image006-9	19	20.725	1.091	2.21921		34	815.267	C2-TECKO - LLOMe.lif - Image006-12	0	0	NaN	0		34	851.056	C2-TECKO - 30min.lif - Image005-1	4	1.529	0.382	0.179659		34	1104.44	C2-TECKO - 1h.lif - Image006-4	15	16.072	1.071	1.45522
35	785.465	C2-TECKO - 0h.lif - Image006-8	19	16.658	0.877	2.12078		35	843.117	C2-TECKO - LLOMe.lif - Image006-11	0	0	NaN	0		35	848.42	C2-TECKO - 30min.lif - Image006-13	3	0.911	0.304	0.107376		35	1123.6	C2-TECKO - 1h.lif - Image006-3	15	7.385	0.492	0.657261
36	869.406	C2-TECKO - 0h.lif - Image006-7	13	5.043	0.388	0.580051		36	826.98	C2-TECKO - LLOMe.lif - Image006-10	0	0	NaN	0		36	1181.26	C2-TECKO - 30min.lif - Image006-12	2	1.334	0.667	0.112931		36	1028.89	C2-TECKO - 1h.lif - Image006-2	11	17.536	1.594	1.70436
37	955.266	C2-TECKO - 0h.lif - Image006-6	36	21.343	0.593	2.23425		37	926.277	C2-TECKO - LLOMe.lif - Image006-9	0	0	NaN	0		37	714.798	C2-TECKO - 30min.lif - Image006-11	4	3.546	0.887	0.496084		37	947.848	C2-TECKO - 1h.lif - Image006-1	10	12.786	1.279	1.34895
38	912.32	C2-TECKO - 0h.lif - Image006-5	53	33.121	0.625	3.63041		38	967.76	C2-TECKO - LLOMe.lif - Image006-8	0	0	NaN	0		38	776.29	C2-TECKO - 30min.lif - Image006-10	3	2.538	0.846	0.32694		38	955.299	C2-TECKO - 1h.lif - Image007-11	7	4.62	0.66	0.483618
39	1506.8	C2-TECKO - 0h.lif - Image006-4	73	76.946	1.054	5.10657		39	821.774	C2-TECKO - LLOMe.lif - Image006-7	1	0.26	0.26	0.0316389		39	875.457	C2-TECKO - 30min.lif - Image006-9	4	3.514	0.878	0.40139		39	915.671	C2-TECKO - 1h.lif - Image007-10	12	11.68	0.973	1.27557
40	1239.33	C2-TECKO - 0h.lif - Image006-3	50	30.713	0.614	2.47819		40	673.869	C2-TECKO - LLOMe.lif - Image006-6	0	0	NaN	0		40	977.26	C2-TECKO - 30min.lif - Image006-8	3	1.041	0.347	0.106522		40	1006.41	C2-TECKO - 1h.lif - Image007-9	5	5.726	1.145	0.568952
41	1418.14	C2-TECKO - 0h.lif - Image006-2	58	42.589	0.734	3.00315		41	1231.26	C2-TECKO - LLOMe.lif - Image006-5	0	0	NaN	0		41	911.539	C2-TECKO - 30min.lif - Image006-7	2	0.748	0.374	0.082059		41	1173.09	C2-TECKO - 1h.lif - Image007-8	9	21.896	2.433	1.86653
42	966.588	C2-TECKO - 0h.lif - Image006-1	26	14.966	0.576	1.54833		42	626.238	C2-TECKO - LLOMe.lif - Image006-4	0	0	NaN	0		42	1262.72	C2-TECKO - 30min.lif - Image006-6	6	2.277	0.38	0.180324		42	1048.19	C2-TECKO - 1h.lif - Image007-7	13	23.816	1.832	2.27211
43	722.412	C2-TECKO - 0h.lif - Image007-16	15	12.071	0.805	1.67093		43	773.915	C2-TECKO - LLOMe.lif - Image006-3	0	0	NaN	0		43	805.344	C2-TECKO - 30min.lif - Image006-5	3	1.009	0.336	0.125288		43	1446.22	C2-TECKO - 1h.lif - Image007-6	17	34.032	2.002	2.35317
44	873.473	C2-TECKO - 0h.lif - Image007-15	20	7.971	0.399	0.912564		44	751.205	C2-TECKO - LLOMe.lif - Image006-2	0	0	NaN	0		44	828.249	C2-TECKO - 30min.lif - Image006-4	10	6.637	0.664	0.801329		44	902.299	C2-TECKO - 1h.lif - Image007-5	17	21.278	1.252	2.3582
45	721.338	C2-TECKO - 0h.lif - Image007-14	32	24.271	0.758	3.36472		45	834.853	C2-TECKO - LLOMe.lif - Image006-1	0	0	NaN	0		45	978.854	C2-TECKO - 30min.lif - Image006-3	7	3.644	0.521	0.372272		45	1320.51	C2-TECKO - 1h.lif - Image007-4	36	23.458	0.652	1.77644
46	868.267	C2-TECKO - 0h.lif - Image007-13	48	31.787	0.662	3.66097		46	582.998	C2-TECKO - LLOMe.lif - Image007-14	0	0	NaN	0		46	895.662	C2-TECKO - 30min.lif - Image006-2	2	2.082	1.041	0.232454		46	1160.14	C2-TECKO - 1h.lif - Image007-3	23	17.634	0.767	1.51999
47	758.103	C2-TECKO - 0h.lif - Image007-12	21	8.329	0.397	1.09866		47	781.203	C2-TECKO - LLOMe.lif - Image007-13	0	0	NaN	0		47	827.793	C2-TECKO - 30min.lif - Image006-1	9	4.392	0.488	0.530567		47	1346.83	C2-TECKO - 1h.lif - Image007-2	20	15.91	0.795	1.18129
48	922.406	C2-TECKO - 0h.lif - Image007-11	26	17.569	0.676	1.90469		48	590.058	C2-TECKO - LLOMe.lif - Image007-12	1	0.26	0.26	0.0440635		48	1280.39	C2-TECKO - 30min.lif - Image007-17	3	1.171	0.39	0.0914565		48	1085.6	C2-TECKO - 1h.lif - Image007-1	12	19.391	1.616	1.7862
49	1147.19	C2-TECKO - 0h.lif - Image007-10	38	39.563	1.041	3.44868		49	843.02	C2-TECKO - LLOMe.lif - Image007-11	0	0	NaN	0		49	839.766	C2-TECKO - 30min.lif - Image007-16	1	0.293	0.293	0.0348907		49	1059.35	C2-TECKO - 1h.lif - Image008-11	20	28.403	1.42	2.68118
50	740.176	C2-TECKO - 0h.lif - Image007-9	40	47.697	1.192	6.44401		50	771.377	C2-TECKO - LLOMe.lif - Image007-10	0	0	NaN	0		50	1156.27	C2-TECKO - 30min.lif - Image007-15	3	1.334	0.445	0.115371		50	833.259	C2-TECKO - 1h.lif - Image008-10	7	6.54	0.934	0.78487
51	1462.42	C2-TECKO - 0h.lif - Image007-8	57	48.998	0.86	3.35046		51	786.116	C2-TECKO - LLOMe.lif - Image007-9	0	0	NaN	0		51	741.022	C2-TECKO - 30min.lif - Image007-14	3	1.985	0.662	0.267873		51	709.658	C2-TECKO - 1h.lif - Image008-9	4	2.31	0.577	0.325509
52	1066.67	C2-TECKO - 0h.lif - Image007-7	38	33.414	0.879	3.13256		52	824.572	C2-TECKO - LLOMe.lif - Image007-8	0	0	NaN	0		52	785.172	C2-TECKO - 30min.lif - Image007-13	2	0.878	0.439	0.111823		52	923.967	C2-TECKO - 1h.lif - Image008-8	7	5.043	0.72	0.545799
53	1351.48	C2-TECKO - 0h.lif - Image007-6	32	13.925	0.435	1.03035		53	676.212	C2-TECKO - LLOMe.lif - Image007-7	0	0	NaN	0		53	829.29	C2-TECKO - 30min.lif - Image007-12	3	1.985	0.662	0.239361		53	1035.73	C2-TECKO - 1h.lif - Image008-7	5	2.993	0.599	0.288976
54	948.824	C2-TECKO - 0h.lif - Image007-5	26	14.348	0.552	1.51219		54	869.666	C2-TECKO - LLOMe.lif - Image007-6	0	0	NaN	0		54	975.34	C2-TECKO - 30min.lif - Image007-11	1	0.488	0.488	0.0500338		54	756.281	C2-TECKO - 1h.lif - Image008-6	8	20.172	2.521	2.66726
55	810.061	C2-TECKO - 0h.lif - Image007-4	24	10.737	0.447	1.32546		55	629.491	C2-TECKO - LLOMe.lif - Image007-5	0	0	NaN	0		55	922.34	C2-TECKO - 30min.lif - Image007-10	3	2.733	0.911	0.296312		55	619.373	C2-TECKO - 1h.lif - Image008-5	14	21.018	1.501	3.39343
56	1021.48	C2-TECKO - 0h.lif - Image007-3	34	24.174	0.711	2.36658		56	752.897	C2-TECKO - LLOMe.lif - Image007-4	0	0	NaN	0		56	772.711	C2-TECKO - 30min.lif - Image007-9	4	2.7	0.675	0.349419		56	843.898	C2-TECKO - 1h.lif - Image008-4	2	0.878	0.439	0.104041
57	920.844	C2-TECKO - 0h.lif - Image007-2	29	21.311	0.735	2.31429		57	838.302	C2-TECKO - LLOMe.lif - Image007-3	0	0	NaN	0		57	774.208	C2-TECKO - 30min.lif - Image007-8	3	1.301	0.434	0.168043		57	732.79	C2-TECKO - 1h.lif - Image008-3	14	20.562	1.469	2.80599
58	919.087	C2-TECKO - 0h.lif - Image007-1	29	13.47	0.464	1.46558		58	779.609	C2-TECKO - LLOMe.lif - Image007-2	3	1.171	0.39	0.150203		58	844.777	C2-TECKO - 30min.lif - Image007-7	6	3.091	0.515	0.365895		58	738.809	C2-TECKO - 1h.lif - Image008-2	21	26.842	1.278	3.63314
59	1062.14	C2-TECKO - 0h.lif - Image008-15	8	4.23	0.529	0.398251		59	710.016	C2-TECKO - LLOMe.lif - Image007-1	1	0.423	0.423	0.0595761		59	747.236	C2-TECKO - 30min.lif - Image007-6	0	0	NaN	0		59	988.029	C2-TECKO - 1h.lif - Image008-1	23	23.523	1.023	2.3808
60	1236.24	C2-TECKO - 0h.lif - Image008-14	55	34.162	0.621	2.76338		60	892.343	C2-TECKO - LLOMe.lif - Image008-11	0	0	NaN	0		60	756.704	C2-TECKO - 30min.lif - Image007-5	2	1.301	0.651	0.17193		60	1571.55	C2-TECKO - 1h.lif - Image009-10	25	15.357	0.614	0.977189
61	930.962	C2-TECKO - 0h.lif - Image008-13	16	7.483	0.468	0.803792		61	934.086	C2-TECKO - LLOMe.lif - Image008-10	0	0	NaN	0		61	556.124	C2-TECKO - 30min.lif - Image007-4	1	0.781	0.781	0.140436		61	1093.35	C2-TECKO - 1h.lif - Image009-9	16	27.98	1.749	2.55912
62	728.951	C2-TECKO - 0h.lif - Image008-12	25	14.315	0.573	1.96378		62	799.357	C2-TECKO - LLOMe.lif - Image008-9	0	0	NaN	0		62	757.875	C2-TECKO - 30min.lif - Image007-3	3	1.334	0.445	0.176018		62	855.741	C2-TECKO - 1h.lif - Image009-8	15	14.315	0.954	1.67282
63	1193.42	C2-TECKO - 0h.lif - Image008-11	25	17.634	0.705	1.4776		63	496.455	C2-TECKO - LLOMe.lif - Image008-8	0	0	NaN	0		63	955.364	C2-TECKO - 30min.lif - Image007-2	8	2.538	0.317	0.265658		63	1444.82	C2-TECKO - 1h.lif - Image009-7	20	18.317	0.916	1.26777
64	688.087	C2-TECKO - 0h.lif - Image008-10	27	21.083	0.781	3.064		64	811.07	C2-TECKO - LLOMe.lif - Image008-7	0	0	NaN	0		64	653.274	C2-TECKO - 30min.lif - Image007-1	7	2.863	0.409	0.438254		64	782.927	C2-TECKO - 1h.lif - Image009-6	4	1.562	0.39	0.199508
65	705.851	C2-TECKO - 0h.lif - Image008-9	20	37.415	1.871	5.30069		65	852.65	C2-TECKO - LLOMe.lif - Image008-6	0	0	NaN	0		65	776.16	C2-TECKO - 30min.lif - Image008-15	7	4.099	0.586	0.528113		65	954.29	C2-TECKO - 1h.lif - Image009-5	14	12.201	0.871	1.27854
66	1357.95	C2-TECKO - 0h.lif - Image008-8	56	34.129	0.609	2.51327		66	676.407	C2-TECKO - LLOMe.lif - Image008-5	0	0	NaN	0		66	772.418	C2-TECKO - 30min.lif - Image008-14	0	0	NaN	0		66	1104.47	C2-TECKO - 1h.lif - Image009-4	13	11.127	0.856	1.00745
67	1249.71	C2-TECKO - 0h.lif - Image008-7	21	12.884	0.614	1.03096		67	771.995	C2-TECKO - LLOMe.lif - Image008-4	1	0.423	0.423	0.0547931		67	886.161	C2-TECKO - 30min.lif - Image008-13	1	0.293	0.293	0.033064		67	1571.12	C2-TECKO - 1h.lif - Image009-3	20	18.22	0.911	1.15968
68	1077.21	C2-TECKO - 0h.lif - Image008-6	46	21.441	0.466	1.99042		68	848.713	C2-TECKO - LLOMe.lif - Image008-3	0	0	NaN	0		68	974.917	C2-TECKO - 30min.lif - Image008-12	2	0.618	0.309	0.06339		68	1168.89	C2-TECKO - 1h.lif - Image009-2	12	9.435	0.786	0.807175
69	991.12	C2-TECKO - 0h.lif - Image008-5	60	37.35	0.623	3.76846		69	900.705	C2-TECKO - LLOMe.lif - Image008-2	0	0	NaN	0		69	937.632	C2-TECKO - 30min.lif - Image008-11	2	0.846	0.423	0.0902273		69	1203.54	C2-TECKO - 1h.lif - Image009-1	25	20.562	0.822	1.70846
70	952.403	C2-TECKO - 0h.lif - Image008-4	33	26.972	0.817	2.83199		70	577.37	C2-TECKO - LLOMe.lif - Image008-1	0	0	NaN	0		70	1319.04	C2-TECKO - 30min.lif - Image008-10	5	1.724	0.345	0.130701		70	925.594	C2-TECKO - 1h.lif - Image010-10	7	3.709	0.53	0.400716
71	940.397	C2-TECKO - 0h.lif - Image008-3	37	24.564	0.664	2.61209		71	878.678	C2-TECKO - LLOMe.lif - Image009-13	0	0	NaN	0		71	815.072	C2-TECKO - 30min.lif - Image008-9	5	2.635	0.527	0.323284		71	901.681	C2-TECKO - 1h.lif - Image010-9	6	2.798	0.466	0.310309
72	800.821	C2-TECKO - 0h.lif - Image008-2	28	18.708	0.668	2.3361		72	1225.54	C2-TECKO - LLOMe.lif - Image009-12	0	0	NaN	0		72	652.493	C2-TECKO - 30min.lif - Image008-8	7	6.052	0.865	0.92752		72	546.624	C2-TECKO - 1h.lif - Image010-8	7	7.418	1.06	1.35706
73	1053.62	C2-TECKO - 0h.lif - Image008-1	28	16.43	0.587	1.55939		73	847.77	C2-TECKO - LLOMe.lif - Image009-11	0	0	NaN	0		73	854.7	C2-TECKO - 30min.lif - Image008-7	6	3.416	0.569	0.399672		73	988.94	C2-TECKO - 1h.lif - Image010-7	8	7.906	0.988	0.799442
74	966.296	C2-TECKO - 0h.lif - Image009-13	18	10.509	0.584	1.08755		74	633.786	C2-TECKO - LLOMe.lif - Image009-10	0	0	NaN	0		74	1009.24	C2-TECKO - 30min.lif - Image008-6	6	2.147	0.358	0.212734		74	1239.66	C2-TECKO - 1h.lif - Image010-6	8	4.425	0.553	0.356954
75	794.38	C2-TECKO - 0h.lif - Image009-12	11	4.653	0.423	0.58574		75	795.323	C2-TECKO - LLOMe.lif - Image009-9	0	0	NaN	0		75	934.964	C2-TECKO - 30min.lif - Image008-5	5	2.831	0.566	0.302792		75	1096.79	C2-TECKO - 1h.lif - Image010-5	19	16.105	0.848	1.46837
76	1237.74	C2-TECKO - 0h.lif - Image009-11	24	11.713	0.488	0.946324		76	921.657	C2-TECKO - LLOMe.lif - Image009-8	0	0	NaN	0		76	1145.76	C2-TECKO - 30min.lif - Image008-4	1	0.293	0.293	0.0255725		76	1057.17	C2-TECKO - 1h.lif - Image010-4	20	23.328	1.166	2.20665
77	977.26	C2-TECKO - 0h.lif - Image009-10	31	15.454	0.499	1.58136		77	895.922	C2-TECKO - LLOMe.lif - Image009-7	0	0	NaN	0		77	834.56	C2-TECKO - 30min.lif - Image008-3	6	2.343	0.39	0.280747		77	1248.41	C2-TECKO - 1h.lif - Image010-3	19	9.338	0.491	0.747993
78	793.924	C2-TECKO - 0h.lif - Image009-9	40	35.659	0.891	4.49149		78	708.877	C2-TECKO - LLOMe.lif - Image009-6	0	0	NaN	0		78	1040.51	C2-TECKO - 30min.lif - Image008-2	9	4.913	0.546	0.472173		78	1238.48	C2-TECKO - 1h.lif - Image010-2	15	9.598	0.64	0.774979
79	887.69	C2-TECKO - 0h.lif - Image009-8	37	31.006	0.838	3.49289		79	654.543	C2-TECKO - LLOMe.lif - Image009-5	1	0.228	0.228	0.0348335		79	1064.06	C2-TECKO - 30min.lif - Image008-1	4	1.594	0.399	0.149803		79	934.346	C2-TECKO - 1h.lif - Image010-1	14	26.907	1.922	2.87977
80	886.226	C2-TECKO - 0h.lif - Image009-7	11	5.498	0.5	0.620384		80	682.979	C2-TECKO - LLOMe.lif - Image009-4	0	0	NaN	0		80	1035.89	C2-TECKO - 30min.lif - Image009-18	2	1.594	0.797	0.153878		80	803.294	C2-TECKO - 1h.lif - Image002-11	19	21.05	1.108	2.62046
81	916.061	C2-TECKO - 0h.lif - Image009-6	22	13.47	0.612	1.47043		81	755.044	C2-TECKO - LLOMe.lif - Image009-3	0	0	NaN	0		81	1008.33	C2-TECKO - 30min.lif - Image009-17	0	0	NaN	0		81	905.032	C2-TECKO - 1h.lif - Image002-10	7	3.839	0.548	0.424184
82	776.225	C2-TECKO - 0h.lif - Image009-5	27	24.922	0.923	3.21067		82	928.555	C2-TECKO - LLOMe.lif - Image009-2	0	0	NaN	0		82	790.67	C2-TECKO - 30min.lif - Image009-16	1	0.228	0.228	0.0288363		82	1481.23	C2-TECKO - 1h.lif - Image002-9	44	32.047	0.728	2.16354
83	1091.88	C2-TECKO - 0h.lif - Image009-4	61	53.358	0.875	4.8868		83	859.482	C2-TECKO - LLOMe.lif - Image009-1	0	0	NaN	0		83	804.4	C2-TECKO - 30min.lif - Image009-15	0	0	NaN	0		83	677.806	C2-TECKO - 1h.lif - Image002-8	3	2.635	0.878	0.388754
84	893.579	C2-TECKO - 0h.lif - Image009-3	31	19.716	0.636	2.20641		84	726.413	C2-TECKO - LLOMe.lif - Image010-16	0	0	NaN	0		84	933.077	C2-TECKO - 30min.lif - Image009-14	2	0.651	0.325	0.0697692		84	940.495	C2-TECKO - 1h.lif - Image002-7	29	18.317	0.632	1.94759
85	1049.78	C2-TECKO - 0h.lif - Image009-2	28	36.016	1.286	3.43081		85	853.203	C2-TECKO - LLOMe.lif - Image010-15	1	0.358	0.358	0.0419595		85	900.151	C2-TECKO - 30min.lif - Image009-13	1	1.009	1.009	0.112092		85	839.05	C2-TECKO - 1h.lif - Image002-6	11	5.694	0.518	0.678625
86	868.169	C2-TECKO - 0h.lif - Image009-1	30	25.8	0.86	2.97177		86	858.734	C2-TECKO - LLOMe.lif - Image010-14	1	0.26	0.26	0.0302771		86	811.005	C2-TECKO - 30min.lif - Image009-12	2	0.716	0.358	0.0882855		86	722.77	C2-TECKO - 1h.lif - Image002-5	6	2.408	0.401	0.333163
87	1066.89	C2-TECKO - 0h.lif - Image010-16	23	10.053	0.437	0.942268		87	796.267	C2-TECKO - LLOMe.lif - Image010-13	0	0	NaN	0		87	838.302	C2-TECKO - 30min.lif - Image009-11	1	0.293	0.293	0.0349516		87	870.577	C2-TECKO - 1h.lif - Image002-4	9	4.295	0.477	0.493351
88	1185.19	C2-TECKO - 0h.lif - Image010-15	45	25.67	0.57	2.16589		88	830.331	C2-TECKO - LLOMe.lif - Image010-12	0	0	NaN	0		88	634.013	C2-TECKO - 30min.lif - Image009-10	3	1.269	0.423	0.200154		88	812.827	C2-TECKO - 1h.lif - Image002-3	7	4.913	0.702	0.604434
89	1059.74	C2-TECKO - 0h.lif - Image010-14	21	11.16	0.531	1.05309		89	1326.62	C2-TECKO - LLOMe.lif - Image010-11	0	0	NaN	0		89	768.091	C2-TECKO - 30min.lif - Image009-9	1	0.39	0.39	0.0507752		89	836.903	C2-TECKO - 1h.lif - Image002-2	11	8.394	0.763	1.00298
90	1174.85	C2-TECKO - 0h.lif - Image010-13	34	16.43	0.483	1.39848		90	773.947	C2-TECKO - LLOMe.lif - Image010-10	0	0	NaN	0		90	959.008	C2-TECKO - 30min.lif - Image009-8	3	1.204	0.401	0.125546		90	949.963	C2-TECKO - 1h.lif - Image002-1	7	8.915	1.274	0.938458
91	1222.15	C2-TECKO - 0h.lif - Image010-12	13	11.029	0.848	0.902425		91	609.905	C2-TECKO - LLOMe.lif - Image010-9	0	0	NaN	0		91	772.418	C2-TECKO - 30min.lif - Image009-7	5	1.399	0.28	0.18112		91	613.321	C2-TECKO - 1h.lif - Image003-8	17	11.68	0.687	1.90439
92	1118.85	C2-TECKO - 0h.lif - Image010-11	29	16.495	0.569	1.47428		92	1164.73	C2-TECKO - LLOMe.lif - Image010-8	1	0.358	0.358	0.0307368		92	701.622	C2-TECKO - 30min.lif - Image009-6	3	1.692	0.564	0.241155		92	755.955	C2-TECKO - 1h.lif - Image003-7	13	12.982	0.999	1.7173
93	1328.7	C2-TECKO - 0h.lif - Image010-10	31	20.237	0.653	1.52306		93	690.852	C2-TECKO - LLOMe.lif - Image010-7	0	0	NaN	0		93	744.893	C2-TECKO - 30min.lif - Image009-5	1	0.358	0.358	0.0480606		93	1023.1	C2-TECKO - 1h.lif - Image003-6	11	19.163	1.742	1.87303
94	858.539	C2-TECKO - 0h.lif - Image010-9	20	12.786	0.639	1.48927		94	736.044	C2-TECKO - LLOMe.lif - Image010-6	1	0.39	0.39	0.052986		94	926.635	C2-TECKO - 30min.lif - Image009-4	2	0.683	0.342	0.0737076		94	780.129	C2-TECKO - 1h.lif - Image003-5	15	17.634	1.176	2.2604
95	753.19	C2-TECKO - 0h.lif - Image010-8	26	13.632	0.524	1.8099		95	747.334	C2-TECKO - LLOMe.lif - Image010-5	0	0	NaN	0		95	788.003	C2-TECKO - 30min.lif - Image009-3	3	2.863	0.954	0.363323		95	605.025	C2-TECKO - 1h.lif - Image003-4	9	16.756	1.862	2.76947
96	1134.5	C2-TECKO - 0h.lif - Image010-7	62	46.233	0.746	4.07518		96	693.032	C2-TECKO - LLOMe.lif - Image010-4	0	0	NaN	0		96	779.609	C2-TECKO - 30min.lif - Image009-2	1	0.325	0.325	0.0416876		96	997.79	C2-TECKO - 1h.lif - Image003-3	13	17.699	1.361	1.77382
97	1400.9	C2-TECKO - 0h.lif - Image010-6	42	38.88	0.926	2.77536		97	935.062	C2-TECKO - LLOMe.lif - Image010-3	0	0	NaN	0		97	734.547	C2-TECKO - 30min.lif - Image009-1	1	0.26	0.26	0.035396		97	1038.98	C2-TECKO - 1h.lif - Image003-2	13	11.778	0.906	1.13361
98	958.162	C2-TECKO - 0h.lif - Image010-5	32	40.571	1.268	4.23425		98	806.515	C2-TECKO - LLOMe.lif - Image010-2	0	0	NaN	0		98	726.901	C2-TECKO - 30min.lif - Image010-12	3	1.204	0.401	0.165635		98	922.568	C2-TECKO - 1h.lif - Image003-1	24	18.838	0.785	2.04191
99	994.243	C2-TECKO - 0h.lif - Image010-4	60	46.493	0.775	4.67622		99	729.7	C2-TECKO - LLOMe.lif - Image010-1	0	0	NaN	0		99	643.742	C2-TECKO - 30min.lif - Image010-11	2	1.171	0.586	0.181905		99	1097.8	C2-TECKO - 1h.lif - Image001-3	9	6.409	0.712	0.583802
100	819.529	C2-TECKO - 0h.lif - Image010-2	45	39.075	0.868	4.76798		100	1215.64	C2-TECKO - LLOMe.lif - Image003-3	1	0.716	0.716	0.0588988		100	977.976	C2-TECKO - 30min.lif - Image010-10	4	1.269	0.317	0.129758		100	885.803	C2-TECKO - 1h.lif - Image001-2	20	19.619	0.981	2.21483
101	897.451	C2-TECKO - 0h.lif - Image010-1	23	32.015	1.392	3.56733		101	915.736	C2-TECKO - LLOMe.lif - Image003-2	0	0	NaN	0		101	789.011	C2-TECKO - 30min.lif - Image010-8	4	2.245	0.561	0.284533		101	850.828	C2-TECKO - 1h.lif - Image001-1	12	22.059	1.838	2.59265
								102	829.615	C2-TECKO - LLOMe.lif - Image003-1	0	0	NaN	0		102	1013.93	C2-TECKO - 30min.lif - Image010-7	7	5.759	0.823	0.56799
AVG:	994.131		31.4653	22.7447	0.706287	2.30266			798.821		0.196078	0.0720588	0.368235	0.00919999			886.358		2.9902	1.53328	0.501852	0.180139			975.781		13.4653	13.66	0.987168	1.4361
StDev:	210.432		13.7365	13.0148	0.240196	1.23958			153.951		0.488263	0.185615	0.11142	0.0237376			168.201		2.32292	1.38418	0.198702	0.171906			217.284		7.84801	8.97482	0.464467	0.979546
	0min - R3								LLOMe - R3								30min wash - R3								1h wash - R3
	AREA	IMAGE	COUNT	TOTAL AREA	AVG SIZE	%AREA			AREA	IMAGE	COUNT	TOTAL AREA	AVG SIZE	%AREA			AREA	IMAGE	COUNT	TOTAL AREA	AVG SIZE	%AREA			AREA	IMAGE	COUNT	TOTAL AREA	AVG SIZE	%AREA
1	1261.71	C2-TECKO - 0min.lif - Image002-13	50	36.309	0.726	2.87775		1	1161.18	C2-TECKO - LLOMe.lif - Image004-14	0	0	NaN	0		1	1351.58	C2-TECKO - 30min.lif - Image004-9	3	1.301	0.434	0.0962579		1	1144.75	C2-TECKO - 1h.lif - Image004-11	27	29.086	1.077	2.54081
2	1292.04	C2-TECKO - 0min.lif - Image002-12	22	12.331	0.56	0.954384		2	902.201	C2-TECKO - LLOMe.lif - Image004-13	1	0.651	0.651	0.0721569		2	1183.01	C2-TECKO - 30min.lif - Image004-8	3	2.375	0.792	0.200759		2	737.215	C2-TECKO - 1h.lif - Image004-10	6	3.091	0.515	0.419281
3	1335.08	C2-TECKO - 0min.lif - Image002-11	19	8.362	0.44	0.626329		3	869.471	C2-TECKO - LLOMe.lif - Image004-12	1	0.553	0.553	0.0636019		3	923.935	C2-TECKO - 30min.lif - Image004-7	1	1.074	1.074	0.116242		3	1360.36	C2-TECKO - 1h.lif - Image004-9	15	25.573	1.705	1.87987
4	1374.64	C2-TECKO - 0min.lif - Image002-10	58	55.733	0.961	4.05436		4	1254.82	C2-TECKO - LLOMe.lif - Image004-11	2	0.716	0.358	0.0570601		4	1172.83	C2-TECKO - 30min.lif - Image004-6	4	1.529	0.382	0.130369		4	977.976	C2-TECKO - 1h.lif - Image004-8	11	9.11	0.828	0.931516
5	1097.9	C2-TECKO - 0min.lif - Image002-9	46	36.277	0.789	3.30422		5	836.773	C2-TECKO - LLOMe.lif - Image004-10	1	0.228	0.228	0.0272475		5	1005.66	C2-TECKO - 30min.lif - Image004-5	3	4.815	1.605	0.478789		5	859.125	C2-TECKO - 1h.lif - Image004-7	13	12.201	0.939	1.42017
6	1018.55	C2-TECKO - 0min.lif - Image002-8	27	17.602	0.652	1.72815		6	1067.35	C2-TECKO - LLOMe.lif - Image004-9	0	0	NaN	0		6	1320.28	C2-TECKO - 30min.lif - Image004-4	1	0.455	0.455	0.0344624		6	1103.59	C2-TECKO - 1h.lif - Image004-6	18	19.879	1.104	1.8013
7	1390.56	C2-TECKO - 0min.lif - Image002-7	24	13.274	0.553	0.954583		7	1364.27	C2-TECKO - LLOMe.lif - Image004-8	0	0	NaN	0		7	1076.43	C2-TECKO - 30min.lif - Image004-3	0	0	NaN	0		7	1009.66	C2-TECKO - 1h.lif - Image004-5	23	25.865	1.125	2.56174
8	1040.35	C2-TECKO - 0min.lif - Image002-6	14	5.759	0.411	0.553566		8	1106.23	C2-TECKO - LLOMe.lif - Image004-7	3	0.781	0.26	0.0706002		8	1428.65	C2-TECKO - 30min.lif - Image004-2	14	7.451	0.532	0.52154		8	986.077	C2-TECKO - 1h.lif - Image004-4	14	9.826	0.702	0.996474
9	1130.47	C2-TECKO - 0min.lif - Image002-5	39	21.408	0.549	1.89373		9	1229.93	C2-TECKO - LLOMe.lif - Image004-6	0	0	NaN	0		9	1025.22	C2-TECKO - 30min.lif - Image004-1	5	1.529	0.306	0.149139		9	772.939	C2-TECKO - 1h.lif - Image004-3	6	7.711	1.285	0.997621
10	1256.31	C2-TECKO - 0min.lif - Image002-4	29	17.048	0.588	1.35699		10	1363.55	C2-TECKO - LLOMe.lif - Image004-5	0	0	NaN	0		10	787.742	C2-TECKO - 30min.lif - Image005-13	2	0.488	0.244	0.0619492		10	926.407	C2-TECKO - 1h.lif - Image004-2	22	25.41	1.155	2.74285
11	1053.42	C2-TECKO - 0min.lif - Image002-3	12	7.613	0.634	0.72269		11	1109.42	C2-TECKO - LLOMe.lif - Image004-4	2	0.521	0.26	0.0469616		11	905.487	C2-TECKO - 30min.lif - Image005-12	3	1.269	0.423	0.140146		11	814.974	C2-TECKO - 1h.lif - Image004-1	9	6.247	0.694	0.766528
12	1187.4	C2-TECKO - 0min.lif - Image002-2	29	13.372	0.461	1.12615		12	1540.77	C2-TECKO - LLOMe.lif - Image004-3	0	0	NaN	0		12	1175.37	C2-TECKO - 30min.lif - Image005-11	2	1.985	0.992	0.168883		12	1074.18	C2-TECKO - 1h.lif - Image005-11	11	7.808	0.71	0.726879
13	1073.3	C2-TECKO - 0min.lif - Image002-1	32	17.602	0.55	1.63998		13	1405.03	C2-TECKO - LLOMe.lif - Image004-2	3	0.944	0.315	0.067187		13	1157.11	C2-TECKO - 30min.lif - Image005-10	0	0	NaN	0		13	1062.11	C2-TECKO - 1h.lif - Image005-10	4	2.082	0.521	0.196025
14	1133.4	C2-TECKO - 0min.lif - Image003-12	31	14.348	0.463	1.26593		14	811.753	C2-TECKO - LLOMe.lif - Image004-1	1	0.26	0.26	0.0320294		14	1082.45	C2-TECKO - 30min.lif - Image005-9	0	0	NaN	0		14	980.351	C2-TECKO - 1h.lif - Image005-9	15	44.834	2.989	4.57326
15	1065.11	C2-TECKO - 0min.lif - Image003-11	47	35.105	0.747	3.29592		15	1125.04	C2-TECKO - LLOMe.lif - Image005-13	0	0	NaN	0		15	1041.55	C2-TECKO - 30min.lif - Image005-8	1	0.293	0.293	0.0281312		15	1040.05	C2-TECKO - 1h.lif - Image005-8	15	25.54	1.703	2.45564
16	1242.75	C2-TECKO - 0min.lif - Image003-10	23	11.485	0.499	0.924162		16	1038.78	C2-TECKO - LLOMe.lif - Image005-12	0	0	NaN	0		16	915.345	C2-TECKO - 30min.lif - Image005-7	1	0.878	0.878	0.0959201		16	1001.01	C2-TECKO - 1h.lif - Image005-7	9	23.263	2.585	2.32395
17	1265.03	C2-TECKO - 0min.lif - Image003-9	12	5.889	0.491	0.465521		17	1118.53	C2-TECKO - LLOMe.lif - Image005-11	0	0	NaN	0		17	853.561	C2-TECKO - 30min.lif - Image005-6	1	1.106	1.106	0.129575		17	952.761	C2-TECKO - 1h.lif - Image005-6	8	4.718	0.59	0.495192
18	1266.86	C2-TECKO - 0min.lif - Image003-8	34	29.119	0.856	2.29852		18	1359.94	C2-TECKO - LLOMe.lif - Image005-10	0	0	NaN	0		18	1020.63	C2-TECKO - 30min.lif - Image005-5	4	3.676	0.919	0.36017		18	1322.13	C2-TECKO - 1h.lif - Image005-5	16	42.101	2.631	3.18432
19	1072.3	C2-TECKO - 0min.lif - Image003-7	21	10.314	0.491	0.961862		19	1691.02	C2-TECKO - LLOMe.lif - Image005-9	0	0	NaN	0		19	958.617	C2-TECKO - 30min.lif - Image005-4	2	0.488	0.244	0.0509067		19	970.818	C2-TECKO - 1h.lif - Image005-4	11	20.335	1.849	2.09463
20	1195.6	C2-TECKO - 0min.lif - Image003-6	35	21.636	0.618	1.80963		20	1381.48	C2-TECKO - LLOMe.lif - Image005-8	0	0	NaN	0		20	1133.98	C2-TECKO - 30min.lif - Image005-3	13	4.425	0.34	0.390218		20	1168.96	C2-TECKO - 1h.lif - Image005-3	16	28.631	1.789	2.44928
21	1229.41	C2-TECKO - 0min.lif - Image003-5	40	39.303	0.983	3.1969		21	1253.87	C2-TECKO - LLOMe.lif - Image005-7	1	0.488	0.488	0.0389194		21	1246.81	C2-TECKO - 30min.lif - Image005-2	0	0	NaN	0		21	1062.14	C2-TECKO - 1h.lif - Image005-2	7	3.188	0.455	0.300148
22	1148.33	C2-TECKO - 0min.lif - Image003-4	37	22.71	0.614	1.97765		22	1406.24	C2-TECKO - LLOMe.lif - Image005-6	6	2.798	0.466	0.198971		22	1091.65	C2-TECKO - 30min.lif - Image005-1	6	2.18	0.363	0.199697		22	888.699	C2-TECKO - 1h.lif - Image005-1	10	19.196	1.92	2.16001
23	1543.05	C2-TECKO - 0min.lif - Image003-3	60	39.4	0.657	2.55339		23	1443.1	C2-TECKO - LLOMe.lif - Image005-5	1	0.488	0.488	0.0338161		23	863.647	C2-TECKO - 30min.lif - Image006-12	3	1.855	0.618	0.214787		23	1031.14	C2-TECKO - 1h.lif - Image006-9	9	24.434	2.715	2.36961
24	1110.56	C2-TECKO - 0min.lif - Image003-2	21	12.201	0.581	1.09864		24	1708.65	C2-TECKO - LLOMe.lif - Image005-4	2	0.455	0.228	0.0266292		24	955.722	C2-TECKO - 30min.lif - Image006-11	4	2.57	0.643	0.268907		24	1277.66	C2-TECKO - 1h.lif - Image006-8	11	7.743	0.704	0.606031
25	830.201	C2-TECKO - 0min.lif - Image003-1	17	17.797	1.047	2.1437		25	1407.6	C2-TECKO - LLOMe.lif - Image005-3	2	0.586	0.293	0.0416311		25	1330.33	C2-TECKO - 30min.lif - Image006-10	2	0.878	0.439	0.0659986		25	1264.74	C2-TECKO - 1h.lif - Image006-7	7	3.091	0.442	0.244398
26	1209.24	C2-TECKO - 0min.lif - Image004-10	14	5.856	0.418	0.484273		26	1279.97	C2-TECKO - LLOMe.lif - Image005-2	1	0.325	0.325	0.0253913		26	1439.45	C2-TECKO - 30min.lif - Image006-9	2	1.074	0.537	0.0746116		26	1084.37	C2-TECKO - 1h.lif - Image006-6	11	7.483	0.68	0.690081
27	1092.66	C2-TECKO - 0min.lif - Image004-9	28	17.602	0.629	1.61093		27	1597.06	C2-TECKO - LLOMe.lif - Image005-1	0	0	NaN	0		27	1078.41	C2-TECKO - 30min.lif - Image006-8	0	0	NaN	0		27	978.106	C2-TECKO - 1h.lif - Image006-5	16	7.646	0.478	0.781715
28	1390.07	C2-TECKO - 0min.lif - Image004-8	28	21.831	0.78	1.5705		28	2022.13	C2-TECKO - LLOMe.lif - Image006-13	2	1.204	0.602	0.0595412		28	1362.05	C2-TECKO - 30min.lif - Image006-7	1	0.228	0.228	0.0167394		28	1164.76	C2-TECKO - 1h.lif - Image006-4	12	6.605	0.55	0.56707
29	951.85	C2-TECKO - 0min.lif - Image004-7	11	6.052	0.55	0.635814		29	880.468	C2-TECKO - LLOMe.lif - Image006-12	0	0	NaN	0		29	987.574	C2-TECKO - 30min.lif - Image006-6	0	0	NaN	0		29	1354.83	C2-TECKO - 1h.lif - Image006-3	12	9.826	0.819	0.725257
30	1052.81	C2-TECKO - 0min.lif - Image004-6	28	20.009	0.715	1.90054		30	1271.61	C2-TECKO - LLOMe.lif - Image006-11	1	0.358	0.358	0.0281534		30	1073.66	C2-TECKO - 30min.lif - Image006-5	10	8.166	0.817	0.760575		30	902.429	C2-TECKO - 1h.lif - Image006-2	8	12.721	1.59	1.40964
31	1326.72	C2-TECKO - 0min.lif - Image004-5	39	21.441	0.55	1.61609		31	1032.11	C2-TECKO - LLOMe.lif - Image006-10	0	0	NaN	0		31	1076.98	C2-TECKO - 30min.lif - Image006-4	6	3.807	0.634	0.353488		31	859.482	C2-TECKO - 1h.lif - Image006-1	5	2.863	0.573	0.333108
32	1422.83	C2-TECKO - 0min.lif - Image004-4	34	15.226	0.448	1.07012		32	975.113	C2-TECKO - LLOMe.lif - Image006-9	1	0.651	0.651	0.0667615		32	916.191	C2-TECKO - 30min.lif - Image006-3	6	3.449	0.575	0.37645		32	1264.25	C2-TECKO - 1h.lif - Image007-11	20	35.171	1.759	2.78196
33	1097.51	C2-TECKO - 0min.lif - Image004-3	36	27.427	0.762	2.49902		33	914.044	C2-TECKO - LLOMe.lif - Image006-8	1	0.228	0.228	0.0249441		33	821.123	C2-TECKO - 30min.lif - Image006-2	3	1.236	0.412	0.150526		33	1056.55	C2-TECKO - 1h.lif - Image007-10	7	8.459	1.208	0.800626
34	1181.19	C2-TECKO - 0min.lif - Image004-2	35	20.367	0.582	1.72428		34	1194.46	C2-TECKO - LLOMe.lif - Image006-7	1	0.228	0.228	0.019088		34	892.278	C2-TECKO - 30min.lif - Image006-1	7	2.57	0.367	0.288027		34	937.665	C2-TECKO - 1h.lif - Image007-9	5	2.277	0.455	0.242837
35	1114.46	C2-TECKO - 0min.lif - Image004-1	27	14.055	0.521	1.26115		35	1184.74	C2-TECKO - LLOMe.lif - Image006-6	0	0	NaN	0		35	1085.93	C2-TECKO - 30min.lif - Image007-11	4	2.017	0.504	0.18574		35	1268.09	C2-TECKO - 1h.lif - Image007-8	16	9.175	0.573	0.723528
36	1510.84	C2-TECKO - 0min.lif - Image005-10	29	14.641	0.505	0.969065		36	1416.94	C2-TECKO - LLOMe.lif - Image006-5	0	0	NaN	0		36	1203.77	C2-TECKO - 30min.lif - Image007-10	6	3.221	0.537	0.267576		36	1509.93	C2-TECKO - 1h.lif - Image007-7	13	12.819	0.986	0.848982
37	1088.17	C2-TECKO - 0min.lif - Image005-9	16	11.095	0.693	1.0196		37	1477.88	C2-TECKO - LLOMe.lif - Image006-4	0	0	NaN	0		37	1480.64	C2-TECKO - 30min.lif - Image007-9	1	0.358	0.358	0.0241787		37	1162.26	C2-TECKO - 1h.lif - Image007-6	5	2.18	0.436	0.187566
38	1470.88	C2-TECKO - 0min.lif - Image005-8	38	19.944	0.525	1.35592		38	1199.51	C2-TECKO - LLOMe.lif - Image006-3	0	0	NaN	0		38	1175.72	C2-TECKO - 30min.lif - Image007-8	2	0.846	0.423	0.0719556		38	1647.45	C2-TECKO - 1h.lif - Image007-5	19	28.468	1.498	1.728
39	1322.3	C2-TECKO - 0min.lif - Image005-7	21	10.184	0.485	0.770176		39	1590.29	C2-TECKO - LLOMe.lif - Image006-2	1	0.813	0.813	0.0511228		39	1237.41	C2-TECKO - 30min.lif - Image007-7	1	0.455	0.455	0.0367703		39	1354.51	C2-TECKO - 1h.lif - Image007-4	18	9.858	0.548	0.727793
40	1278.93	C2-TECKO - 0min.lif - Image005-6	17	9.891	0.582	0.773383		40	1071.38	C2-TECKO - LLOMe.lif - Image006-1	0	0	NaN	0		40	1041.26	C2-TECKO - 30min.lif - Image007-6	2	0.813	0.407	0.0780787		40	1170.32	C2-TECKO - 1h.lif - Image007-3	14	12.949	0.925	1.10645
41	1241.87	C2-TECKO - 0min.lif - Image005-5	19	11.81	0.622	0.950986		41	1053.85	C2-TECKO - LLOMe.lif - Image007-12	0	0	NaN	0		41	1221.34	C2-TECKO - 30min.lif - Image007-5	2	0.716	0.358	0.0586242		41	840.775	C2-TECKO - 1h.lif - Image007-2	12	20.53	1.711	2.44179
42	1533.09	C2-TECKO - 0min.lif - Image005-4	24	11.257	0.469	0.734268		42	1151.19	C2-TECKO - LLOMe.lif - Image007-11	0	0	NaN	0		42	972.38	C2-TECKO - 30min.lif - Image007-4	4	1.887	0.472	0.19406		42	1197.85	C2-TECKO - 1h.lif - Image007-1	21	25.117	1.196	2.09684
43	1842.73	C2-TECKO - 0min.lif - Image005-3	40	14.771	0.369	0.801583		43	932.264	C2-TECKO - LLOMe.lif - Image007-10	0	0	NaN	0		43	1028.08	C2-TECKO - 30min.lif - Image007-3	7	4.783	0.683	0.465236		43	990.469	C2-TECKO - 1h.lif - Image008-12	4	4.457	1.114	0.449989
44	1344.19	C2-TECKO - 0min.lif - Image005-2	35	24.889	0.711	1.8516		44	1262.76	C2-TECKO - LLOMe.lif - Image007-9	0	0	NaN	0		44	1431.19	C2-TECKO - 30min.lif - Image007-2	19	10.802	0.569	0.754756		44	1365.24	C2-TECKO - 1h.lif - Image008-11	5	2.408	0.482	0.176379
45	1435.75	C2-TECKO - 0min.lif - Image005-1	10	3.937	0.394	0.274213		45	1382.36	C2-TECKO - LLOMe.lif - Image007-8	2	0.748	0.374	0.0541105		45	1260.38	C2-TECKO - 30min.lif - Image007-1	8	3.156	0.394	0.2504		45	1427.87	C2-TECKO - 1h.lif - Image008-10	7	7.06	1.009	0.494442
46	1236.7	C2-TECKO - 0min.lif - Image006-7	18	10.606	0.589	0.857608		46	1094.16	C2-TECKO - LLOMe.lif - Image007-7	0	0	NaN	0		46	1328.51	C2-TECKO - 30min.lif - Image008-13	5	2.245	0.449	0.168986		46	1157.63	C2-TECKO - 1h.lif - Image008-9	6	2.18	0.363	0.188315
47	1416.03	C2-TECKO - 0min.lif - Image006-6	33	18.578	0.563	1.31198		47	1256.22	C2-TECKO - LLOMe.lif - Image007-6	0	0	NaN	0		47	1297.31	C2-TECKO - 30min.lif - Image008-12	2	1.464	0.732	0.112849		47	1241.38	C2-TECKO - 1h.lif - Image008-8	2	0.911	0.455	0.073386
48	1307.95	C2-TECKO - 0min.lif - Image006-5	24	15.975	0.666	1.22138		48	1125.98	C2-TECKO - LLOMe.lif - Image007-5	1	0.228	0.228	0.0202491		48	1270.27	C2-TECKO - 30min.lif - Image008-11	4	2.277	0.569	0.179253		48	1352.46	C2-TECKO - 1h.lif - Image008-7	21	14.153	0.674	1.04647
49	1218.67	C2-TECKO - 0min.lif - Image006-4	37	51.178	1.383	4.19949		49	1177.03	C2-TECKO - LLOMe.lif - Image007-4	0	0	NaN	0		49	981.587	C2-TECKO - 30min.lif - Image008-10	0	0	NaN	0		49	936.2	C2-TECKO - 1h.lif - Image008-6	6	9.793	1.632	1.04604
50	1468.7	C2-TECKO - 0min.lif - Image006-3	28	14.576	0.521	0.99244		50	1537.61	C2-TECKO - LLOMe.lif - Image007-3	0	0	NaN	0		50	1119.31	C2-TECKO - 30min.lif - Image008-9	1	0.455	0.455	0.0406501		50	908.806	C2-TECKO - 1h.lif - Image008-5	16	16.951	1.059	1.86519
51	1086.25	C2-TECKO - 0min.lif - Image006-2	28	18.09	0.646	1.66536		51	1426.34	C2-TECKO - LLOMe.lif - Image007-2	0	0	NaN	0		51	1360.36	C2-TECKO - 30min.lif - Image008-8	4	2.147	0.537	0.157826		51	1011.1	C2-TECKO - 1h.lif - Image008-4	14	9.858	0.704	0.974982
52	1390.91	C2-TECKO - 0min.lif - Image006-1	33	16.625	0.504	1.19526		52	1210.6	C2-TECKO - LLOMe.lif - Image007-1	2	0.683	0.342	0.0564182		52	1265.65	C2-TECKO - 30min.lif - Image008-7	4	1.497	0.374	0.118279		52	1452.44	C2-TECKO - 1h.lif - Image008-3	14	26.288	1.878	1.80992
53	1016.07	C2-TECKO - 0min.lif - Image007-12	27	14.413	0.534	1.4185		53	1416.94	C2-TECKO - LLOMe.lif - Image008-16	0	0	NaN	0		53	779.836	C2-TECKO - 30min.lif - Image008-6	5	2.896	0.579	0.37136		53	1267.34	C2-TECKO - 1h.lif - Image008-2	33	37.611	1.14	2.9677
54	1403.89	C2-TECKO - 0min.lif - Image007-11	41	18.805	0.459	1.33949		54	1255.76	C2-TECKO - LLOMe.lif - Image008-15	0	0	NaN	0		54	1061.92	C2-TECKO - 30min.lif - Image008-5	5	11.029	2.206	1.03859		54	1158.22	C2-TECKO - 1h.lif - Image008-1	11	12.884	1.171	1.1124
55	1396.25	C2-TECKO - 0min.lif - Image007-10	29	12.982	0.448	0.929778		55	1222.84	C2-TECKO - LLOMe.lif - Image008-14	0	0	NaN	0		55	866.575	C2-TECKO - 30min.lif - Image008-4	4	1.789	0.447	0.206445		55	1494.05	C2-TECKO - 1h.lif - Image009-11	10	5.401	0.54	0.361501
56	1320.8	C2-TECKO - 0min.lif - Image007-9	12	4.75	0.396	0.359631		56	1359.81	C2-TECKO - LLOMe.lif - Image008-13	3	0.683	0.228	0.0502276		56	1071.51	C2-TECKO - 30min.lif - Image008-3	7	5.303	0.758	0.494907		56	1236.27	C2-TECKO - 1h.lif - Image009-10	10	5.238	0.524	0.423693
57	1238.88	C2-TECKO - 0min.lif - Image007-8	32	24.109	0.753	1.94604		57	1406.37	C2-TECKO - LLOMe.lif - Image008-12	0	0	NaN	0		57	1056.68	C2-TECKO - 30min.lif - Image008-2	4	2.863	0.716	0.270943		57	1659.98	C2-TECKO - 1h.lif - Image009-9	11	4.392	0.399	0.264582
58	958.975	C2-TECKO - 0min.lif - Image007-7	26	16.333	0.628	1.70317		58	1145.63	C2-TECKO - LLOMe.lif - Image008-11	1	0.325	0.325	0.0283687		58	964.474	C2-TECKO - 30min.lif - Image008-1	3	1.009	0.336	0.104617		58	870.902	C2-TECKO - 1h.lif - Image009-8	3	1.529	0.51	0.175565
59	1014.87	C2-TECKO - 0min.lif - Image007-6	27	11.095	0.411	1.09324		59	979.407	C2-TECKO - LLOMe.lif - Image008-10	0	0	NaN	0		59	1350.24	C2-TECKO - 30min.lif - Image009-15	2	0.618	0.309	0.0457695		59	1073.17	C2-TECKO - 1h.lif - Image009-7	12	18.838	1.57	1.75535
60	1252.77	C2-TECKO - 0min.lif - Image007-5	23	12.721	0.553	1.01543		60	1239.33	C2-TECKO - LLOMe.lif - Image008-9	0	0	NaN	0		60	1034.39	C2-TECKO - 30min.lif - Image009-14	1	0.455	0.455	0.0439872		60	1288	C2-TECKO - 1h.lif - Image009-6	15	8.85	0.59	0.68711
61	1497.14	C2-TECKO - 0min.lif - Image007-4	28	13.209	0.472	0.882282		61	871.228	C2-TECKO - LLOMe.lif - Image008-8	0	0	NaN	0		61	1101.71	C2-TECKO - 30min.lif - Image009-13	0	0	NaN	0		61	1405.46	C2-TECKO - 1h.lif - Image009-5	16	26.842	1.678	1.90984
62	1459.46	C2-TECKO - 0min.lif - Image007-3	27	13.99	0.518	0.958571		62	1096.18	C2-TECKO - LLOMe.lif - Image008-7	0	0	NaN	0		62	1056.55	C2-TECKO - 30min.lif - Image009-12	3	0.878	0.293	0.0831008		62	1110.72	C2-TECKO - 1h.lif - Image009-4	25	28.956	1.158	2.60696
63	1321.32	C2-TECKO - 0min.lif - Image007-2	24	17.276	0.72	1.30748		63	1042.33	C2-TECKO - LLOMe.lif - Image008-6	0	0	NaN	0		63	998.505	C2-TECKO - 30min.lif - Image009-11	5	1.464	0.293	0.146619		63	982.205	C2-TECKO - 1h.lif - Image009-3	22	26.256	1.193	2.67317
64	1216.43	C2-TECKO - 0min.lif - Image007-1	34	15.78	0.464	1.29724		64	1246.91	C2-TECKO - LLOMe.lif - Image008-5	1	0.325	0.325	0.0260644		64	1295	C2-TECKO - 30min.lif - Image009-10	7	3.026	0.432	0.233668		64	678.717	C2-TECKO - 1h.lif - Image009-2	6	7.125	1.188	1.04977
65	1213.73	C2-TECKO - 0min.lif - Image008-16	18	20.66	1.148	1.7022		65	1526.13	C2-TECKO - LLOMe.lif - Image008-4	1	0.39	0.39	0.0255549		65	1081.96	C2-TECKO - 30min.lif - Image009-9	6	3.807	0.634	0.351862		65	1019.23	C2-TECKO - 1h.lif - Image009-1	14	22.124	1.58	2.17066
66	1317.58	C2-TECKO - 0min.lif - Image008-15	40	43.792	1.095	3.32367		66	916.614	C2-TECKO - LLOMe.lif - Image008-3	0	0	NaN	0		66	890.066	C2-TECKO - 30min.lif - Image009-8	1	3.904	3.904	0.438619		66	1023.2	C2-TECKO - 1h.lif - Image010-12	12	10.574	0.881	1.03342
67	1114.2	C2-TECKO - 0min.lif - Image008-14	41	24.824	0.605	2.22796		67	1386.55	C2-TECKO - LLOMe.lif - Image008-2	1	0.455	0.455	0.0328152		67	880.5	C2-TECKO - 30min.lif - Image009-7	7	4.522	0.646	0.513572		67	1127.21	C2-TECKO - 1h.lif - Image010-11	8	2.505	0.313	0.222229
68	1289.24	C2-TECKO - 0min.lif - Image008-13	26	19.163	0.737	1.48638		68	1177.81	C2-TECKO - LLOMe.lif - Image008-1	2	0.521	0.26	0.0442348		68	724.526	C2-TECKO - 30min.lif - Image009-6	2	0.488	0.244	0.0673544		68	803.782	C2-TECKO - 1h.lif - Image010-10	2	0.521	0.26	0.0648186
69	1199.67	C2-TECKO - 0min.lif - Image008-12	25	10.964	0.439	0.913917		69	1188.25	C2-TECKO - LLOMe.lif - Image009-18	0	0	NaN	0		69	650.053	C2-TECKO - 30min.lif - Image009-5	4	2.538	0.634	0.39043		69	903.73	C2-TECKO - 1h.lif - Image010-9	4	3.481	0.87	0.385181
70	1186.17	C2-TECKO - 0min.lif - Image008-11	28	15.096	0.539	1.27267		70	1103.04	C2-TECKO - LLOMe.lif - Image009-17	0	0	NaN	0		70	1019.78	C2-TECKO - 30min.lif - Image009-4	2	0.878	0.439	0.0860967		70	923.219	C2-TECKO - 1h.lif - Image010-8	12	9.207	0.767	0.997272
71	1091.62	C2-TECKO - 0min.lif - Image008-10	23	11.452	0.498	1.04908		71	1122.76	C2-TECKO - LLOMe.lif - Image009-16	0	0	NaN	0		71	1093.8	C2-TECKO - 30min.lif - Image009-3	2	0.846	0.423	0.077345		71	1021.28	C2-TECKO - 1h.lif - Image010-7	8	4.685	0.586	0.458738
72	951.687	C2-TECKO - 0min.lif - Image008-9	11	5.466	0.497	0.574348		72	980.611	C2-TECKO - LLOMe.lif - Image009-15	0	0	NaN	0		72	656.691	C2-TECKO - 30min.lif - Image009-2	6	3.221	0.537	0.490489		72	1083.85	C2-TECKO - 1h.lif - Image010-6	6	6.279	1.047	0.579326
73	693.553	C2-TECKO - 0min.lif - Image008-8	8	3.449	0.431	0.497294		73	1136.52	C2-TECKO - LLOMe.lif - Image009-14	3	1.432	0.477	0.125999		73	1414.11	C2-TECKO - 30min.lif - Image009-1	8	6.182	0.773	0.437165		73	1170.49	C2-TECKO - 1h.lif - Image010-5	19	18.48	0.973	1.57883
74	1220.69	C2-TECKO - 0min.lif - Image008-7	17	8.199	0.482	0.67167		74	1107.82	C2-TECKO - LLOMe.lif - Image009-13	1	0.293	0.293	0.0264482		74	1058.47	C2-TECKO - 30min.lif - Image010-13	4	4.295	1.074	0.405775		74	1042.72	C2-TECKO - 1h.lif - Image010-4	16	15.552	0.972	1.49148
75	1099.98	C2-TECKO - 0min.lif - Image008-6	32	15.552	0.486	1.41384		75	1307.17	C2-TECKO - LLOMe.lif - Image009-12	0	0	NaN	0		75	837.196	C2-TECKO - 30min.lif - Image010-12	3	1.822	0.607	0.217631		75	1438.64	C2-TECKO - 1h.lif - Image010-3	17	8.589	0.505	0.597021
76	1330.98	C2-TECKO - 0min.lif - Image008-5	18	7.808	0.434	0.586634		76	1159.68	C2-TECKO - LLOMe.lif - Image009-11	0	0	NaN	0		76	821.774	C2-TECKO - 30min.lif - Image010-11	1	0.358	0.358	0.0435643		76	901.388	C2-TECKO - 1h.lif - Image010-2	9	5.921	0.658	0.656876
77	1056.84	C2-TECKO - 0min.lif - Image008-4	8	3.709	0.464	0.350952		77	1358.83	C2-TECKO - LLOMe.lif - Image009-10	2	0.521	0.26	0.0383417		77	1122.04	C2-TECKO - 30min.lif - Image010-10	4	1.952	0.488	0.173969		77	886.812	C2-TECKO - 1h.lif - Image010-1	15	12.721	0.848	1.43446
78	1020.04	C2-TECKO - 0min.lif - Image008-3	12	4.718	0.393	0.462529		78	1165.28	C2-TECKO - LLOMe.lif - Image009-9	1	0.358	0.358	0.0307222		78	954.03	C2-TECKO - 30min.lif - Image010-9	2	1.497	0.748	0.156913		78	894.035	C2-TECKO - 1h.lif - Image002-9	3	1.92	0.64	0.214757
79	1295.91	C2-TECKO - 0min.lif - Image008-2	44	20.823	0.473	1.60682		79	1319.72	C2-TECKO - LLOMe.lif - Image009-8	0	0	NaN	0		79	1274.63	C2-TECKO - 30min.lif - Image010-8	13	8.915	0.686	0.699418		79	1082.15	C2-TECKO - 1h.lif - Image002-8	15	6.8	0.453	0.628377
80	1188.77	C2-TECKO - 0min.lif - Image008-1	31	18.838	0.608	1.58466		80	958.259	C2-TECKO - LLOMe.lif - Image009-7	0	0	NaN	0		80	1337.46	C2-TECKO - 30min.lif - Image010-7	11	5.596	0.509	0.418406		80	1088.3	C2-TECKO - 1h.lif - Image002-7	16	14.185	0.887	1.30341
81	1051.54	C2-TECKO - 0min.lif - Image009-12	18	10.086	0.56	0.959166		81	969.549	C2-TECKO - LLOMe.lif - Image009-6	0	0	NaN	0		81	1304.14	C2-TECKO - 30min.lif - Image010-6	5	2.505	0.501	0.19208		81	823.889	C2-TECKO - 1h.lif - Image002-6	16	22.905	1.432	2.78011
82	1014.84	C2-TECKO - 0min.lif - Image009-11	14	6.377	0.455	0.628376		82	1125.82	C2-TECKO - LLOMe.lif - Image009-5	0	0	NaN	0		82	959.528	C2-TECKO - 30min.lif - Image010-5	3	2.147	0.716	0.223756		82	1390.94	C2-TECKO - 1h.lif - Image002-5	18	20.465	1.137	1.4713
83	1205.88	C2-TECKO - 0min.lif - Image009-10	20	9.891	0.495	0.820227		83	1254.69	C2-TECKO - LLOMe.lif - Image009-4	1	0.228	0.228	0.0181718		83	994.373	C2-TECKO - 30min.lif - Image010-4	3	1.106	0.369	0.111226		83	1049.55	C2-TECKO - 1h.lif - Image002-4	18	13.893	0.772	1.32371
84	1183.4	C2-TECKO - 0min.lif - Image009-9	41	26.028	0.635	2.19942		84	1451.92	C2-TECKO - LLOMe.lif - Image009-3	0	0	NaN	0		84	983.474	C2-TECKO - 30min.lif - Image010-3	11	5.759	0.524	0.585577		84	936.103	C2-TECKO - 1h.lif - Image002-3	22	22.156	1.007	2.36683
85	1013.24	C2-TECKO - 0min.lif - Image009-8	12	4.945	0.412	0.488036		85	792.558	C2-TECKO - LLOMe.lif - Image009-2	0	0	NaN	0		85	1458.55	C2-TECKO - 30min.lif - Image010-2	3	1.236	0.412	0.0847415		85	952.045	C2-TECKO - 1h.lif - Image002-2	17	14.023	0.825	1.47293
86	1654.29	C2-TECKO - 0min.lif - Image009-7	29	15.357	0.53	0.928316		86	975.08	C2-TECKO - LLOMe.lif - Image009-1	0	0	NaN	0		86	1073.66	C2-TECKO - 30min.lif - Image010-1	8	7.581	0.948	0.706088		86	887.43	C2-TECKO - 1h.lif - Image002-1	10	9.468	0.947	1.0669
87	1251.01	C2-TECKO - 0min.lif - Image009-6	20	8.101	0.405	0.647556		87	1201.36	C2-TECKO - LLOMe.lif - Image010-14	5	1.855	0.371	0.154408		87	1044.06	C2-TECKO - 30min.lif - Image002-5	0	0	NaN	0		87	554.367	C2-TECKO - 1h.lif - Image003-13	7	3.416	0.488	0.616198
88	1119.31	C2-TECKO - 0min.lif - Image009-5	24	11.648	0.485	1.04064		88	1074.21	C2-TECKO - LLOMe.lif - Image010-13	0	0	NaN	0		88	1445.08	C2-TECKO - 30min.lif - Image002-4	1	0.26	0.26	0.017992		88	964.474	C2-TECKO - 1h.lif - Image003-12	15	19.846	1.323	2.0577
89	828.867	C2-TECKO - 0min.lif - Image009-4	26	17.732	0.682	2.13931		89	1065.37	C2-TECKO - LLOMe.lif - Image010-12	1	1.594	1.594	0.14962		89	1002.83	C2-TECKO - 30min.lif - Image002-3	10	6.117	0.612	0.609972		89	1066.67	C2-TECKO - 1h.lif - Image003-11	10	3.319	0.332	0.311156
90	1142.73	C2-TECKO - 0min.lif - Image009-3	38	20.302	0.534	1.77662		90	1130.27	C2-TECKO - LLOMe.lif - Image010-11	0	0	NaN	0		90	1080.85	C2-TECKO - 30min.lif - Image002-2	3	3.091	1.03	0.285978		90	845.037	C2-TECKO - 1h.lif - Image003-10	17	14.511	0.854	1.7172
91	1399.63	C2-TECKO - 0min.lif - Image009-2	29	18.513	0.638	1.3227		91	1455.3	C2-TECKO - LLOMe.lif - Image010-10	1	0.228	0.228	0.0156669		91	1082.51	C2-TECKO - 30min.lif - Image002-1	1	0.293	0.293	0.0270667		91	1597.64	C2-TECKO - 1h.lif - Image003-9	29	39.237	1.353	2.45593
92	1180.21	C2-TECKO - 0min.lif - Image009-1	46	24.857	0.54	2.10614		92	1148.98	C2-TECKO - LLOMe.lif - Image010-9	0	0	NaN	0		92	1203.48	C2-TECKO - 30min.lif - Image003-9	1	0.325	0.325	0.0270051		92	970.558	C2-TECKO - 1h.lif - Image003-8	9	4.165	0.463	0.429135
93	1151.84	C2-TECKO - 0min.lif - Image010-16	18	8.329	0.463	0.723101		93	1033.19	C2-TECKO - LLOMe.lif - Image010-8	1	0.26	0.26	0.0251648		93	1036.51	C2-TECKO - 30min.lif - Image003-8	3	1.692	0.564	0.163241		93	724.234	C2-TECKO - 1h.lif - Image003-7	14	18.285	1.306	2.52474
94	967.629	C2-TECKO - 0min.lif - Image010-15	8	4.75	0.594	0.490891		94	1182.69	C2-TECKO - LLOMe.lif - Image010-7	1	0.488	0.488	0.041262		94	1025.61	C2-TECKO - 30min.lif - Image003-7	3	2.863	0.954	0.279152		94	729.765	C2-TECKO - 1h.lif - Image003-6	21	34.26	1.631	4.69466
95	1231	C2-TECKO - 0min.lif - Image010-14	31	14.023	0.452	1.13915		95	1087.75	C2-TECKO - LLOMe.lif - Image010-6	2	1.301	0.651	0.119605		95	1058.66	C2-TECKO - 30min.lif - Image003-6	1	0.228	0.228	0.0215366		95	678.424	C2-TECKO - 1h.lif - Image003-5	9	15.194	1.688	2.2396
96	1416.74	C2-TECKO - 0min.lif - Image010-13	46	29.997	0.652	2.11732		96	811.883	C2-TECKO - LLOMe.lif - Image010-5	0	0	NaN	0		96	675.496	C2-TECKO - 30min.lif - Image003-5	8	3.969	0.496	0.587568		96	1202.27	C2-TECKO - 1h.lif - Image003-4	14	12.201	0.871	1.01483
97	1433.27	C2-TECKO - 0min.lif - Image010-12	16	7.971	0.498	0.55614		97	1075.39	C2-TECKO - LLOMe.lif - Image010-4	0	0	NaN	0		97	947.36	C2-TECKO - 30min.lif - Image003-4	7	5.401	0.772	0.570111		97	1142.96	C2-TECKO - 1h.lif - Image003-3	17	23.978	1.41	2.09788
98	919.705	C2-TECKO - 0min.lif - Image010-11	27	22.579	0.836	2.45503		98	1113.62	C2-TECKO - LLOMe.lif - Image010-3	0	0	NaN	0		98	1280.98	C2-TECKO - 30min.lif - Image003-3	4	3.742	0.935	0.292121		98	842.174	C2-TECKO - 1h.lif - Image003-2	24	24.434	1.018	2.9013
99	947.588	C2-TECKO - 0min.lif - Image010-10	22	10.379	0.472	1.09531		99	1005.37	C2-TECKO - LLOMe.lif - Image010-2	0	0	NaN	0		99	711.838	C2-TECKO - 30min.lif - Image003-2	6	5.433	0.906	0.763235		99	1362.8	C2-TECKO - 1h.lif - Image003-1	32	40.897	1.278	3.00095
100	817.74	C2-TECKO - 0min.lif - Image010-9	16	7.841	0.49	0.958862		100	1150.28	C2-TECKO - LLOMe.lif - Image010-1	0	0	NaN	0		100	955.331	C2-TECKO - 30min.lif - Image003-1	6	3.221	0.537	0.337161		100	1014.12	C2-TECKO - 1h.lif - Image001-3	16	42.719	2.67	4.21241
101	837.098	C2-TECKO - 0min.lif - Image010-8	20	12.363	0.618	1.47689		101	1296.98	C2-TECKO - LLOMe.lif - Image003-2	0	0	NaN	0		101	1252.09	C2-TECKO - 30min.lif - Image001-2	4	1.822	0.455	0.145517		101	1178.75	C2-TECKO - 1h.lif - Image001-2	20	26.256	1.313	2.22744
102	983.962	C2-TECKO - 0min.lif - Image010-7	22	11.583	0.526	1.17718		102	1399.37	C2-TECKO - LLOMe.lif - Image003-1	1	0.651	0.651	0.0465209		102	1415.7	C2-TECKO - 30min.lif - Image001-1	11	4.718	0.429	0.333262		102	855.188	C2-TECKO - 1h.lif - Image001-1	16	24.011	1.501	2.80769
AVG:	1203.59		27.098	16.5053	0.585882	1.37572			1202.69		0.666667	0.263167	0.410707	0.0213901			1086.89		4.04902	2.43087	0.609914	0.230015			1076.39		13.1667	14.8654	1.05497	1.40344
StDev:	191.064		10.8833	9.82257	0.171019	0.78927			215.165		1.07476	0.458454	0.242683	0.0366754			194.273		3.47659	2.34121	0.45486	0.215659			221.273		6.42409	10.9921	0.572513	1.02941

## Sheet: ATG16KO
	0min - R1								LLOMe - R1								30min wash - R1								1h wash - R1
	AREA	IMAGE	COUNT	TOTAL AREA	AVG SIZE	%AREA			AREA	IMAGE	COUNT	TOTAL AREA	AVG SIZE	%AREA			AREA	IMAGE	COUNT	TOTAL AREA	AVG SIZE	%AREA			AREA	IMAGE	COUNT	TOTAL AREA	AVG SIZE	%AREA
1	959.008	C2-16KO - 0min.lif - Image006-10	17	6.475	0.381	0.675177		1	1012.76	C2-16KO - LLOMe.lif - Image005-15	0	0	NaN	0		1	774.338	C2-16KO - 30min.lif - Image006-15	1	0.26	0.26	0.0335771		1	727.129	C2-16KO - 1h.lif - Image005-9	5	1.627	0.325	0.223757
2	1414.47	C2-16KO - 0min.lif - Image006-9	37	21.831	0.59	1.54341		2	948.694	C2-16KO - LLOMe.lif - Image005-14	0	0	NaN	0		2	760.998	C2-16KO - 30min.lif - Image006-14	0	0	NaN	0		2	875.457	C2-16KO - 1h.lif - Image005-8	6	2.863	0.477	0.327029
3	1179.69	C2-16KO - 0min.lif - Image006-8	16	6.54	0.409	0.554381		3	1015.75	C2-16KO - LLOMe.lif - Image005-13	0	0	NaN	0		3	747.366	C2-16KO - 30min.lif - Image006-13	0	0	NaN	0		3	778.535	C2-16KO - 1h.lif - Image005-7	2	0.488	0.244	0.0626818
4	886.096	C2-16KO - 0min.lif - Image006-7	9	4.132	0.459	0.466315		4	952.793	C2-16KO - LLOMe.lif - Image005-12	0	0	NaN	0		4	888.992	C2-16KO - 30min.lif - Image006-12	0	0	NaN	0		4	771.702	C2-16KO - 1h.lif - Image005-6	12	5.759	0.48	0.746273
5	1203.54	C2-16KO - 0min.lif - Image006-6	26	16.983	0.653	1.41108		5	980.871	C2-16KO - LLOMe.lif - Image005-11	0	0	NaN	0		5	753.385	C2-16KO - 30min.lif - Image006-11	0	0	NaN	0		5	745.642	C2-16KO - 1h.lif - Image005-5	9	3.872	0.43	0.519284
6	1262.07	C2-16KO - 0min.lif - Image006-5	20	10.606	0.53	0.840363		6	861.109	C2-16KO - LLOMe.lif - Image005-10	0	0	NaN	0		6	536.571	C2-16KO - 30min.lif - Image006-10	1	0.325	0.325	0.0605698		6	1011.52	C2-16KO - 1h.lif - Image005-4	9	4.327	0.481	0.427772
7	1071.06	C2-16KO - 0min.lif - Image006-4	40	19.781	0.495	1.84686		7	917.395	C2-16KO - LLOMe.lif - Image005-9	1	0.26	0.26	0.0283411		7	917.232	C2-16KO - 30min.lif - Image006-9	1	0.39	0.39	0.0425192		7	860.816	C2-16KO - 1h.lif - Image005-3	8	3.904	0.488	0.453523
8	1006.61	C2-16KO - 0min.lif - Image006-3	23	11.648	0.506	1.15715		8	855.806	C2-16KO - LLOMe.lif - Image005-8	0	0	NaN	0		8	643.839	C2-16KO - 30min.lif - Image006-8	1	0.26	0.26	0.0403828		8	857.465	C2-16KO - 1h.lif - Image005-2	4	2.31	0.577	0.269399
9	1242.94	C2-16KO - 0min.lif - Image006-2	22	8.687	0.395	0.698906		9	959.17	C2-16KO - LLOMe.lif - Image005-7	0	0	NaN	0		9	658.252	C2-16KO - 30min.lif - Image006-7	2	0.716	0.358	0.108773		9	497.951	C2-16KO - 1h.lif - Image005-1	6	1.985	0.331	0.398634
10	991.575	C2-16KO - 0min.lif - Image006-1	15	6.279	0.419	0.633235		10	807.491	C2-16KO - LLOMe.lif - Image005-6	0	0	NaN	0		10	921.169	C2-16KO - 30min.lif - Image006-6	0	0	NaN	0		10	853.659	C2-16KO - 1h.lif - Image006-7	5	2.44	0.488	0.285828
11	1222.67	C2-16KO - 0min.lif - Image007-10	19	12.331	0.649	1.00853		11	987.313	C2-16KO - LLOMe.lif - Image005-5	0	0	NaN	0		11	774.175	C2-16KO - 30min.lif - Image006-5	1	0.976	0.976	0.12607		11	790.28	C2-16KO - 1h.lif - Image006-6	5	3.872	0.774	0.489953
12	933.142	C2-16KO - 0min.lif - Image007-9	25	16.495	0.66	1.76768		12	667.427	C2-16KO - LLOMe.lif - Image005-4	0	0	NaN	0		12	599.559	C2-16KO - 30min.lif - Image006-4	0	0	NaN	0		12	876.661	C2-16KO - 1h.lif - Image006-5	7	5.661	0.809	0.645746
13	928.197	C2-16KO - 0min.lif - Image007-8	27	17.179	0.636	1.85079		13	1034.65	C2-16KO - LLOMe.lif - Image005-3	0	0	NaN	0		13	1021.87	C2-16KO - 30min.lif - Image006-3	1	0.26	0.26	0.0254436		13	1072.95	C2-16KO - 1h.lif - Image006-4	11	5.108	0.464	0.476072
14	931.971	C2-16KO - 0min.lif - Image007-7	24	10.834	0.451	1.16248		14	1078.87	C2-16KO - LLOMe.lif - Image005-2	0	0	NaN	0		14	627.962	C2-16KO - 30min.lif - Image006-2	0	0	NaN	0		14	928.88	C2-16KO - 1h.lif - Image006-3	12	7.613	0.634	0.819589
15	809.476	C2-16KO - 0min.lif - Image007-6	25	14.706	0.588	1.81673		15	1134.83	C2-16KO - LLOMe.lif - Image005-1	0	0	NaN	0		15	1010.71	C2-16KO - 30min.lif - Image006-1	3	1.236	0.412	0.122291		15	919.738	C2-16KO - 1h.lif - Image006-2	14	6.019	0.43	0.654425
16	857.563	C2-16KO - 0min.lif - Image007-5	13	6.507	0.501	0.758778		16	808.272	C2-16KO - LLOMe.lif - Image006-10	0	0	NaN	0		16	873.44	C2-16KO - 30min.lif - Image007-11	2	1.952	0.976	0.223484		16	1179.11	C2-16KO - 1h.lif - Image006-1	14	7.678	0.548	0.65117
17	943.879	C2-16KO - 0min.lif - Image007-4	12	6.54	0.545	0.692885		17	1116.38	C2-16KO - LLOMe.lif - Image006-9	0	0	NaN	0		17	1053.62	C2-16KO - 30min.lif - Image007-10	2	0.521	0.26	0.0494486		17	500.749	C2-16KO - 1h.lif - Image007-12	2	0.683	0.342	0.136396
18	844.126	C2-16KO - 0min.lif - Image007-3	8	2.505	0.313	0.296757		18	672.958	C2-16KO - LLOMe.lif - Image006-8	0	0	NaN	0		18	782.83	C2-16KO - 30min.lif - Image007-9	0	0	NaN	0		18	783.61	C2-16KO - 1h.lif - Image007-11	4	1.594	0.399	0.203418
19	732.986	C2-16KO - 0min.lif - Image007-2	12	5.401	0.45	0.736849		19	1040.31	C2-16KO - LLOMe.lif - Image006-7	0	0	NaN	0		19	792.785	C2-16KO - 30min.lif - Image007-8	1	0.26	0.26	0.0327958		19	652.363	C2-16KO - 1h.lif - Image007-10	3	0.944	0.315	0.144705
20	689.649	C2-16KO - 0min.lif - Image007-1	13	13.762	1.059	1.99551		20	864.265	C2-16KO - LLOMe.lif - Image006-6	0	0	NaN	0		20	926.277	C2-16KO - 30min.lif - Image007-7	0	0	NaN	0		20	922.666	C2-16KO - 1h.lif - Image007-9	9	4.945	0.549	0.535947
21	1321.81	C2-16KO - 0min.lif - Image008-16	12	5.271	0.439	0.398772		21	903.795	C2-16KO - LLOMe.lif - Image006-5	1	0.228	0.228	0.025227		21	723.16	C2-16KO - 30min.lif - Image007-6	2	0.813	0.407	0.112423		21	783.057	C2-16KO - 1h.lif - Image007-8	5	1.497	0.299	0.191174
22	896.638	C2-16KO - 0min.lif - Image008-15	20	11.583	0.579	1.29183		22	998.017	C2-16KO - LLOMe.lif - Image006-4	0	0	NaN	0		22	932.101	C2-16KO - 30min.lif - Image007-5	1	0.39	0.39	0.041841		22	1020.89	C2-16KO - 1h.lif - Image007-7	9	5.498	0.611	0.53855
23	882.648	C2-16KO - 0min.lif - Image008-14	23	14.836	0.645	1.68085		23	971.761	C2-16KO - LLOMe.lif - Image006-3	0	0	NaN	0		23	602.715	C2-16KO - 30min.lif - Image007-4	2	0.716	0.358	0.118796		23	597.802	C2-16KO - 1h.lif - Image007-6	10	7.939	0.794	1.32803
24	841.035	C2-16KO - 0min.lif - Image008-13	9	5.368	0.596	0.638261		24	991.315	C2-16KO - LLOMe.lif - Image006-2	0	0	NaN	0		24	566.275	C2-16KO - 30min.lif - Image007-3	4	2.017	0.504	0.356187		24	551.504	C2-16KO - 1h.lif - Image007-5	6	4.425	0.737	0.802351
25	1131.41	C2-16KO - 0min.lif - Image008-12	26	13.6	0.523	1.20204		25	664.174	C2-16KO - LLOMe.lif - Image006-1	0	0	NaN	0		25	879.004	C2-16KO - 30min.lif - Image007-2	2	0.911	0.455	0.10364		25	741.607	C2-16KO - 1h.lif - Image007-4	3	0.976	0.325	0.131606
26	1496.1	C2-16KO - 0min.lif - Image008-11	40	23.523	0.588	1.57229		26	760.055	C2-16KO - LLOMe.lif - Image007-10	1	0.325	0.325	0.0427601		26	425.333	C2-16KO - 30min.lif - Image007-1	4	1.399	0.35	0.328919		26	632.192	C2-16KO - 1h.lif - Image007-3	7	4.295	0.614	0.679382
27	836.187	C2-16KO - 0min.lif - Image008-10	3	0.944	0.315	0.112893		27	911.767	C2-16KO - LLOMe.lif - Image007-9	0	0	NaN	0		27	621.748	C2-16KO - 30min.lif - Image008-9	6	2.245	0.374	0.361079		27	867.063	C2-16KO - 1h.lif - Image007-2	11	5.564	0.506	0.641707
28	962.164	C2-16KO - 0min.lif - Image008-9	9	2.733	0.304	0.284047		28	783.318	C2-16KO - LLOMe.lif - Image007-8	1	0.26	0.26	0.0331921		28	625.717	C2-16KO - 30min.lif - Image008-8	1	0.683	0.683	0.109155		28	827.11	C2-16KO - 1h.lif - Image007-1	10	7.06	0.706	0.853574
29	1203.12	C2-16KO - 0min.lif - Image008-8	17	11.322	0.666	0.941054		29	795.746	C2-16KO - LLOMe.lif - Image007-7	0	0	NaN	0		29	733.376	C2-16KO - 30min.lif - Image008-7	2	0.618	0.309	0.0842678		29	696.969	C2-16KO - 1h.lif - Image008-13	10	6.475	0.647	0.929023
30	1413.26	C2-16KO - 0min.lif - Image008-7	21	8.915	0.425	0.630809		30	1036.73	C2-16KO - LLOMe.lif - Image007-6	1	0.26	0.26	0.0250788		30	496.39	C2-16KO - 30min.lif - Image008-6	0	0	NaN	0		30	867.454	C2-16KO - 1h.lif - Image008-12	6	3.351	0.559	0.386303
31	1183.37	C2-16KO - 0min.lif - Image008-6	32	17.536	0.548	1.48187		31	1155.62	C2-16KO - LLOMe.lif - Image007-5	0	0	NaN	0		31	886.91	C2-16KO - 30min.lif - Image008-5	3	1.432	0.477	0.161459		31	819.106	C2-16KO - 1h.lif - Image008-11	8	3.579	0.447	0.43694
32	1124.32	C2-16KO - 0min.lif - Image008-5	13	6.605	0.508	0.587467		32	1157.73	C2-16KO - LLOMe.lif - Image007-4	1	0.325	0.325	0.0280721		32	1008.33	C2-16KO - 30min.lif - Image008-4	4	1.627	0.407	0.161356		32	753.645	C2-16KO - 1h.lif - Image008-10	10	3.676	0.368	0.487763
33	949.963	C2-16KO - 0min.lif - Image008-4	17	9.012	0.53	0.948669		33	1079.65	C2-16KO - LLOMe.lif - Image007-3	0	0	NaN	0		33	709.951	C2-16KO - 30min.lif - Image008-3	1	0.26	0.26	0.0366222		33	821.351	C2-16KO - 1h.lif - Image008-9	7	4.034	0.576	0.491142
34	1239.4	C2-16KO - 0min.lif - Image008-3	25	25.247	1.01	2.03704		34	1132.65	C2-16KO - LLOMe.lif - Image007-2	0	0	NaN	0		34	1160.86	C2-16KO - 30min.lif - Image008-2	3	1.659	0.553	0.142912		34	851.837	C2-16KO - 1h.lif - Image008-8	7	3.123	0.446	0.366619
35	1096.21	C2-16KO - 0min.lif - Image008-2	25	19.033	0.761	1.73626		35	1022.61	C2-16KO - LLOMe.lif - Image007-1	0	0	NaN	0		35	1204.36	C2-16KO - 30min.lif - Image008-1	4	1.464	0.366	0.121559		35	1171.53	C2-16KO - 1h.lif - Image008-7	17	5.856	0.344	0.49986
36	1215.64	C2-16KO - 0min.lif - Image008-1	12	4.718	0.393	0.388107		36	1170.49	C2-16KO - LLOMe.lif - Image008-10	0	0	NaN	0		36	946.026	C2-16KO - 30min.lif - Image009-16	2	0.553	0.277	0.0584551		36	834.756	C2-16KO - 1h.lif - Image008-6	7	5.043	0.72	0.604129
37	856.522	C2-16KO - 0min.lif - Image009-15	22	11.94	0.543	1.39401		37	694.431	C2-16KO - LLOMe.lif - Image008-9	0	0	NaN	0		37	995.968	C2-16KO - 30min.lif - Image009-15	1	0.293	0.293	0.0294186		37	1167.85	C2-16KO - 1h.lif - Image008-5	8	5.108	0.639	0.437385
38	1152.76	C2-16KO - 0min.lif - Image009-14	35	16.756	0.479	1.45356		38	681.645	C2-16KO - LLOMe.lif - Image008-8	0	0	NaN	0		38	855.676	C2-16KO - 30min.lif - Image009-14	1	0.26	0.26	0.0303853		38	887.3	C2-16KO - 1h.lif - Image008-4	9	4.587	0.51	0.516962
39	1119.63	C2-16KO - 0min.lif - Image009-13	16	10.053	0.628	0.897883		39	707.901	C2-16KO - LLOMe.lif - Image008-7	0	0	NaN	0		39	606.228	C2-16KO - 30min.lif - Image009-13	0	0	NaN	0		39	719.093	C2-16KO - 1h.lif - Image008-3	9	5.921	0.658	0.823398
40	1169.41	C2-16KO - 0min.lif - Image009-12	12	8.036	0.67	0.687182		40	727.65	C2-16KO - LLOMe.lif - Image008-6	0	0	NaN	0		40	882.192	C2-16KO - 30min.lif - Image009-12	1	0.39	0.39	0.0442081		40	409.878	C2-16KO - 1h.lif - Image008-2	1	0.358	0.358	0.0873431
41	1093.05	C2-16KO - 0min.lif - Image009-11	28	13.274	0.474	1.2144		41	1038.72	C2-16KO - LLOMe.lif - Image008-5	0	0	NaN	0		41	628.287	C2-16KO - 30min.lif - Image009-11	3	1.659	0.553	0.264051		41	1157.86	C2-16KO - 1h.lif - Image008-1	8	4.23	0.529	0.365328
42	964.799	C2-16KO - 0min.lif - Image009-10	9	6.117	0.68	0.634018		42	872.074	C2-16KO - LLOMe.lif - Image008-4	0	0	NaN	0		42	841.751	C2-16KO - 30min.lif - Image009-10	2	1.041	0.521	0.123671		42	909.945	C2-16KO - 1h.lif - Image009-15	14	6.865	0.49	0.754441
43	1494.57	C2-16KO - 0min.lif - Image009-9	17	6.475	0.381	0.433235		43	896.377	C2-16KO - LLOMe.lif - Image008-3	0	0	NaN	0		43	585.731	C2-16KO - 30min.lif - Image009-9	1	0.358	0.358	0.0611202		43	1163.88	C2-16KO - 1h.lif - Image009-14	11	6.149	0.559	0.528318
44	1055.57	C2-16KO - 0min.lif - Image009-8	33	19.521	0.592	1.84933		44	941.081	C2-16KO - LLOMe.lif - Image008-2	0	0	NaN	0		44	580.721	C2-16KO - 30min.lif - Image009-8	1	0.39	0.39	0.0671579		44	802.969	C2-16KO - 1h.lif - Image009-13	4	2.115	0.529	0.263397
45	1336.48	C2-16KO - 0min.lif - Image009-7	36	25.117	0.698	1.87934		45	940.072	C2-16KO - LLOMe.lif - Image008-1	0	0	NaN	0		45	489.395	C2-16KO - 30min.lif - Image009-7	7	3.254	0.465	0.664903		45	473.387	C2-16KO - 1h.lif - Image009-12	1	0.228	0.228	0.0481636
46	1235.72	C2-16KO - 0min.lif - Image009-6	31	18.317	0.591	1.48229		46	810.452	C2-16KO - LLOMe.lif - Image009-10	0	0	NaN	0		46	848.323	C2-16KO - 30min.lif - Image009-6	2	0.716	0.358	0.0844018		46	586.837	C2-16KO - 1h.lif - Image009-11	10	9.077	0.908	1.54677
47	889.252	C2-16KO - 0min.lif - Image009-4	21	11.583	0.552	1.30256		47	820.7	C2-16KO - LLOMe.lif - Image009-9	1	0.228	0.228	0.0277812		47	693.032	C2-16KO - 30min.lif - Image009-5	1	0.358	0.358	0.0516571		47	1293.6	C2-16KO - 1h.lif - Image009-10	6	2.993	0.499	0.23137
48	1236.57	C2-16KO - 0min.lif - Image009-3	35	15.975	0.456	1.29189		48	523.914	C2-16KO - LLOMe.lif - Image009-8	0	0	NaN	0		48	909.196	C2-16KO - 30min.lif - Image009-4	3	1.497	0.499	0.164651		48	759.144	C2-16KO - 1h.lif - Image009-9	6	3.188	0.531	0.419947
49	1218.02	C2-16KO - 0min.lif - Image009-2	11	5.433	0.494	0.446052		49	985.491	C2-16KO - LLOMe.lif - Image009-7	1	1.789	1.789	0.181534		49	563.152	C2-16KO - 30min.lif - Image009-3	1	0.228	0.228	0.0404864		49	596.663	C2-16KO - 1h.lif - Image009-8	7	3.481	0.497	0.583411
50	1014.61	C2-16KO - 0min.lif - Image009-1	9	4.783	0.531	0.471413		50	977.618	C2-16KO - LLOMe.lif - Image009-6	0	0	NaN	0		50	686.232	C2-16KO - 30min.lif - Image009-2	1	0.26	0.26	0.0378881		50	684.931	C2-16KO - 1h.lif - Image009-7	10	8.882	0.888	1.29677
51	1059.05	C2-16KO - 0min.lif - Image010-11	20	8.915	0.446	0.84179		51	972.38	C2-16KO - LLOMe.lif - Image009-5	0	0	NaN	0		51	706.111	C2-16KO - 30min.lif - Image009-1	1	0.683	0.683	0.096727		51	535.952	C2-16KO - 1h.lif - Image009-6	0	0	NaN	0
52	1107.69	C2-16KO - 0min.lif - Image010-10	3	1.009	0.336	0.0910902		52	1029.84	C2-16KO - LLOMe.lif - Image009-4	0	0	NaN	0		52	718.28	C2-16KO - 30min.lif - Image010-10	5	2.928	0.586	0.40764		52	661.896	C2-16KO - 1h.lif - Image009-5	3	1.366	0.455	0.206377
53	793.143	C2-16KO - 0min.lif - Image010-9	8	2.863	0.358	0.360969		53	913.751	C2-16KO - LLOMe.lif - Image009-3	0	0	NaN	0		53	750.75	C2-16KO - 30min.lif - Image010-9	0	0	NaN	0		53	768.059	C2-16KO - 1h.lif - Image009-4	10	6.214	0.621	0.809052
54	1044.28	C2-16KO - 0min.lif - Image010-8	18	6.442	0.358	0.616883		54	1346.76	C2-16KO - LLOMe.lif - Image009-2	0	0	NaN	0		54	699.702	C2-16KO - 30min.lif - Image010-8	1	0.455	0.455	0.0650277		54	780.389	C2-16KO - 1h.lif - Image009-3	20	8.915	0.446	1.14238
55	904.381	C2-16KO - 0min.lif - Image010-7	18	8.166	0.454	0.902938		55	1090.22	C2-16KO - LLOMe.lif - Image009-1	0	0	NaN	0		55	456.046	C2-16KO - 30min.lif - Image010-7	1	0.228	0.228	0.049995		55	472.086	C2-16KO - 1h.lif - Image009-2	13	6.117	0.471	1.29574
56	1293.92	C2-16KO - 0min.lif - Image010-6	11	5.01	0.455	0.387194		56	841.718	C2-16KO - LLOMe.lif - Image010-14	0	0	NaN	0		56	833.389	C2-16KO - 30min.lif - Image010-6	3	0.911	0.304	0.109313		56	928.652	C2-16KO - 1h.lif - Image009-1	11	5.759	0.524	0.620146
57	1185.39	C2-16KO - 0min.lif - Image010-5	25	11.16	0.446	0.941464		57	1002.64	C2-16KO - LLOMe.lif - Image010-13	0	0	NaN	0		57	871.293	C2-16KO - 30min.lif - Image010-5	6	1.92	0.32	0.220362		57	546.429	C2-16KO - 1h.lif - Image010-12	13	8.947	0.688	1.63736
58	1336.29	C2-16KO - 0min.lif - Image010-4	19	10.476	0.551	0.783964		58	829.29	C2-16KO - LLOMe.lif - Image010-12	1	0.228	0.228	0.0274934		58	697.62	C2-16KO - 30min.lif - Image010-4	0	0	NaN	0		58	694.854	C2-16KO - 1h.lif - Image010-11	3	2.733	0.911	0.39332
59	1202.5	C2-16KO - 0min.lif - Image010-3	19	5.856	0.308	0.486985		59	732.042	C2-16KO - LLOMe.lif - Image010-11	0	0	NaN	0		59	932.394	C2-16KO - 30min.lif - Image010-3	2	0.944	0.472	0.101245		59	791.744	C2-16KO - 1h.lif - Image010-10	5	2.05	0.41	0.258922
60	584.072	C2-16KO - 0min.lif - Image010-2	19	7.223	0.38	1.23666		60	1345.95	C2-16KO - LLOMe.lif - Image010-10	0	0	NaN	0		60	837.228	C2-16KO - 30min.lif - Image010-2	4	1.106	0.277	0.132103		60	802.871	C2-16KO - 1h.lif - Image010-9	10	4.978	0.498	0.620025
61	855.123	C2-16KO - 0min.lif - Image010-1	23	8.85	0.385	1.03494		61	1273.92	C2-16KO - LLOMe.lif - Image010-9	0	0	NaN	0		61	610.198	C2-16KO - 30min.lif - Image010-1	1	0.521	0.521	0.0853821		61	860.328	C2-16KO - 1h.lif - Image010-8	8	5.141	0.643	0.597563
62	951.459	C2-16KO - 0min.lif - Image002-10	39	22.156	0.568	2.32863		62	1121.36	C2-16KO - LLOMe.lif - Image010-8	0	0	NaN	0		62	992.584	C2-16KO - 30min.lif - Image003-12	0	0	NaN	0		62	1114.43	C2-16KO - 1h.lif - Image010-7	2	2.538	1.269	0.22774
63	1137.46	C2-16KO - 0min.lif - Image002-9	18	8.492	0.472	0.746574		63	990.86	C2-16KO - LLOMe.lif - Image010-7	0	0	NaN	0		63	949.93	C2-16KO - 30min.lif - Image003-11	2	0.586	0.293	0.0616888		63	779.055	C2-16KO - 1h.lif - Image010-6	7	4.945	0.706	0.634743
64	954.323	C2-16KO - 0min.lif - Image002-8	15	8.557	0.57	0.896657		64	1065.56	C2-16KO - LLOMe.lif - Image010-6	0	0	NaN	0		64	598.68	C2-16KO - 30min.lif - Image003-10	0	0	NaN	0		64	1061.17	C2-16KO - 1h.lif - Image010-5	8	3.611	0.451	0.340285
65	1325.48	C2-16KO - 0min.lif - Image002-7	23	18.708	0.813	1.41141		65	1578.67	C2-16KO - LLOMe.lif - Image010-5	0	0	NaN	0		65	675.789	C2-16KO - 30min.lif - Image003-9	1	0.358	0.358	0.0529751		65	1055.02	C2-16KO - 1h.lif - Image010-4	15	7.581	0.505	0.718565
66	936.819	C2-16KO - 0min.lif - Image002-6	16	6.67	0.417	0.711984		66	766.302	C2-16KO - LLOMe.lif - Image010-4	0	0	NaN	0		66	734.742	C2-16KO - 30min.lif - Image003-8	1	0.325	0.325	0.0442332		66	904.576	C2-16KO - 1h.lif - Image010-3	15	9.663	0.644	1.06824
67	1398.75	C2-16KO - 0min.lif - Image002-5	24	14.673	0.611	1.04901		67	990.957	C2-16KO - LLOMe.lif - Image010-3	1	0.26	0.26	0.0262373		67	833.031	C2-16KO - 30min.lif - Image003-7	5	2.343	0.469	0.281262		67	782.992	C2-16KO - 1h.lif - Image010-2	2	1.204	0.602	0.153769
68	1766.5	C2-16KO - 0min.lif - Image002-4	33	16.625	0.504	0.941127		68	1494.21	C2-16KO - LLOMe.lif - Image010-2	0	0	NaN	0		68	617.03	C2-16KO - 30min.lif - Image003-6	1	0.586	0.586	0.0949711		68	758.103	C2-16KO - 1h.lif - Image010-1	5	1.529	0.306	0.201688
69	866.478	C2-16KO - 0min.lif - Image002-3	29	25.768	0.889	2.97388		69	1535.89	C2-16KO - LLOMe.lif - Image010-1	0	0	NaN	0		69	854.635	C2-16KO - 30min.lif - Image003-5	3	1.952	0.651	0.228402		69	629.621	C2-16KO - 1h.lif - Image003-17	5	3.449	0.69	0.54779
70	1141.34	C2-16KO - 0min.lif - Image002-2	13	4.099	0.315	0.359141		70	1029.84	C2-16KO - LLOMe.lif - Image003-12	0	0	NaN	0		70	743.332	C2-16KO - 30min.lif - Image003-4	1	0.228	0.228	0.0306727		70	532.764	C2-16KO - 1h.lif - Image003-16	4	1.92	0.48	0.360385
71	1042.04	C2-16KO - 0min.lif - Image002-1	22	12.819	0.583	1.23019		71	659.001	C2-16KO - LLOMe.lif - Image003-11	0	0	NaN	0		71	649.077	C2-16KO - 30min.lif - Image003-3	1	0.325	0.325	0.0500711		71	613.646	C2-16KO - 1h.lif - Image003-15	7	3.807	0.544	0.62039
72	1299.07	C2-16KO - 0min.lif - Image003-11	31	16.3	0.526	1.25475		72	883.168	C2-16KO - LLOMe.lif - Image003-10	0	0	NaN	0		72	711.187	C2-16KO - 30min.lif - Image003-2	1	0.455	0.455	0.0639775		72	611.011	C2-16KO - 1h.lif - Image003-14	10	4.034	0.403	0.660217
73	1724.37	C2-16KO - 0min.lif - Image003-10	17	8.719	0.513	0.505635		73	1100.47	C2-16KO - LLOMe.lif - Image003-9	2	0.618	0.309	0.0561578		73	776.583	C2-16KO - 30min.lif - Image003-1	2	1.139	0.569	0.146668		73	459.072	C2-16KO - 1h.lif - Image003-13	5	2.277	0.455	0.496001
74	1178.26	C2-16KO - 0min.lif - Image003-9	24	10.672	0.445	0.905741		74	996.814	C2-16KO - LLOMe.lif - Image003-8	0	0	NaN	0		74	542.102	C2-16KO - 30min.lif - Image004-10	1	0.586	0.586	0.108098		74	737.508	C2-16KO - 1h.lif - Image003-12	2	0.976	0.488	0.132338
75	1307.39	C2-16KO - 0min.lif - Image003-8	10	3.709	0.371	0.283694		75	980.513	C2-16KO - LLOMe.lif - Image003-7	0	0	NaN	0		75	753.027	C2-16KO - 30min.lif - Image004-9	1	0.423	0.423	0.0561733		75	868.722	C2-16KO - 1h.lif - Image003-11	5	2.961	0.592	0.340846
76	1304.14	C2-16KO - 0min.lif - Image003-7	10	5.108	0.511	0.391675		76	932.589	C2-16KO - LLOMe.lif - Image003-6	0	0	NaN	0		76	1047.18	C2-16KO - 30min.lif - Image004-8	0	0	NaN	0		76	890.261	C2-16KO - 1h.lif - Image003-10	5	2.31	0.462	0.259474
77	1358.83	C2-16KO - 0min.lif - Image003-6	37	19.066	0.515	1.40312		77	781.04	C2-16KO - LLOMe.lif - Image003-5	0	0	NaN	0		77	674.129	C2-16KO - 30min.lif - Image004-7	0	0	NaN	0		77	733.278	C2-16KO - 1h.lif - Image003-9	8	2.831	0.354	0.386075
78	1520.63	C2-16KO - 0min.lif - Image003-5	42	21.701	0.517	1.42711		78	914.402	C2-16KO - LLOMe.lif - Image003-4	1	0.26	0.26	0.0284339		78	1460.18	C2-16KO - 30min.lif - Image004-6	1	0.358	0.358	0.0245175		78	721.598	C2-16KO - 1h.lif - Image003-8	11	6.149	0.559	0.852137
79	878.581	C2-16KO - 0min.lif - Image003-4	17	8.85	0.521	1.00731		79	1131.74	C2-16KO - LLOMe.lif - Image003-3	0	0	NaN	0		79	616.249	C2-16KO - 30min.lif - Image004-5	0	0	NaN	0		79	847.802	C2-16KO - 1h.lif - Image003-7	4	1.497	0.374	0.176574
80	891.432	C2-16KO - 0min.lif - Image003-3	31	20.4	0.658	2.28845		80	656.756	C2-16KO - LLOMe.lif - Image003-2	0	0	NaN	0		80	460.471	C2-16KO - 30min.lif - Image004-4	0	0	NaN	0		80	674.194	C2-16KO - 1h.lif - Image003-6	7	2.993	0.428	0.443938
81	693.813	C2-16KO - 0min.lif - Image003-2	38	25.8	0.679	3.71858		81	719.581	C2-16KO - LLOMe.lif - Image003-1	0	0	NaN	0		81	834.528	C2-16KO - 30min.lif - Image004-3	1	0.26	0.26	0.0311553		81	974.559	C2-16KO - 1h.lif - Image003-5	15	8.947	0.596	0.918056
82	1250.95	C2-16KO - 0min.lif - Image003-1	22	13.535	0.615	1.08198		82	703.183	C2-16KO - LLOMe.lif - Image004-10	0	0	NaN	0		82	741.542	C2-16KO - 30min.lif - Image004-2	3	0.944	0.315	0.127302		82	691.568	C2-16KO - 1h.lif - Image003-4	7	3.254	0.465	0.470525
83	1343.28	C2-16KO - 0min.lif - Image004-8	25	18.22	0.729	1.35638		83	882.387	C2-16KO - LLOMe.lif - Image004-9	1	0.26	0.26	0.0294655		83	1031.76	C2-16KO - 30min.lif - Image004-1	2	1.497	0.748	0.145092		83	648.069	C2-16KO - 1h.lif - Image003-3	11	6.279	0.571	0.968878
84	1476.77	C2-16KO - 0min.lif - Image004-7	39	23.1	0.592	1.56422		84	887.951	C2-16KO - LLOMe.lif - Image004-8	0	0	NaN	0		84	662.612	C2-16KO - 30min.lif - Image005-12	0	0	NaN	0		84	639.935	C2-16KO - 1h.lif - Image003-2	12	6.182	0.515	0.966036
85	1116.12	C2-16KO - 0min.lif - Image004-6	29	15.487	0.534	1.38757		85	884.892	C2-16KO - LLOMe.lif - Image004-7	1	0.228	0.228	0.0257659		85	737.931	C2-16KO - 30min.lif - Image005-11	0	0	NaN	0		85	580.461	C2-16KO - 1h.lif - Image003-1	19	10.476	0.551	1.80477
86	603.398	C2-16KO - 0min.lif - Image004-5	15	10.281	0.685	1.70385		86	1129.17	C2-16KO - LLOMe.lif - Image004-6	0	0	NaN	0		86	628.45	C2-16KO - 30min.lif - Image005-10	0	0	NaN	0		86	789.271	C2-16KO - 1h.lif - Image004-10	3	1.366	0.455	0.173071
87	1024.37	C2-16KO - 0min.lif - Image004-4	32	13.047	0.408	1.27366		87	851.739	C2-16KO - LLOMe.lif - Image004-5	0	0	NaN	0		87	645.173	C2-16KO - 30min.lif - Image005-9	0	0	NaN	0		87	914.467	C2-16KO - 1h.lif - Image004-9	5	2.635	0.527	0.288146
88	578.639	C2-16KO - 0min.lif - Image004-3	13	11.257	0.866	1.94543		88	826.394	C2-16KO - LLOMe.lif - Image004-4	0	0	NaN	0		88	974.494	C2-16KO - 30min.lif - Image005-8	0	0	NaN	0		88	763.308	C2-16KO - 1h.lif - Image004-8	1	0.716	0.716	0.0938022
89	1437.63	C2-16KO - 0min.lif - Image004-2	38	16.658	0.438	1.15871		89	729.049	C2-16KO - LLOMe.lif - Image004-3	0	0	NaN	0		89	602.584	C2-16KO - 30min.lif - Image005-7	0	0	NaN	0		89	1119.93	C2-16KO - 1h.lif - Image004-7	9	4.197	0.466	0.374757
90	1315.24	C2-16KO - 0min.lif - Image004-1	13	5.921	0.455	0.450185		90	737.118	C2-16KO - LLOMe.lif - Image004-2	2	1.139	0.569	0.154521		90	1033.81	C2-16KO - 30min.lif - Image005-6	0	0	NaN	0		90	863.387	C2-16KO - 1h.lif - Image004-6	9	4.327	0.481	0.501166
91	814.714	C2-16KO - 0min.lif - Image005-10	13	10.867	0.836	1.33384		91	608.311	C2-16KO - LLOMe.lif - Image004-1	0	0	NaN	0		91	711.252	C2-16KO - 30min.lif - Image005-5	1	0.228	0.228	0.0320561		91	944.692	C2-16KO - 1h.lif - Image004-5	6	5.271	0.878	0.55796
92	851.153	C2-16KO - 0min.lif - Image005-9	8	2.473	0.309	0.290547		92	583.259	C2-16KO - LLOMe.lif - Image002-10	0	0	NaN	0		92	641.692	C2-16KO - 30min.lif - Image005-4	2	0.944	0.472	0.147111		92	599.461	C2-16KO - 1h.lif - Image004-4	2	0.878	0.439	0.146465
93	1305.9	C2-16KO - 0min.lif - Image005-8	22	9.435	0.429	0.722491		93	489.102	C2-16KO - LLOMe.lif - Image002-9	0	0	NaN	0		93	830.494	C2-16KO - 30min.lif - Image005-3	0	0	NaN	0		93	713.855	C2-16KO - 1h.lif - Image004-3	1	0.651	0.651	0.091195
94	1104.08	C2-16KO - 0min.lif - Image005-7	27	12.624	0.468	1.14339		94	681.385	C2-16KO - LLOMe.lif - Image002-8	0	0	NaN	0		94	854.602	C2-16KO - 30min.lif - Image005-2	4	1.269	0.317	0.14849		94	758.558	C2-16KO - 1h.lif - Image004-2	3	1.301	0.434	0.17151
95	883.949	C2-16KO - 0min.lif - Image005-6	14	7.808	0.558	0.883309		95	794.249	C2-16KO - LLOMe.lif - Image002-7	0	0	NaN	0		95	811.949	C2-16KO - 30min.lif - Image005-1	0	0	NaN	0		95	1028.99	C2-16KO - 1h.lif - Image004-1	2	0.651	0.325	0.0632659
96	984.092	C2-16KO - 0min.lif - Image005-5	8	2.928	0.366	0.297533		96	845.883	C2-16KO - LLOMe.lif - Image002-6	0	0	NaN	0		96	619.861	C2-16KO - 30min.lif - Image002-7	1	0.26	0.26	0.0419449		96	870.805	C2-16KO - 1h.lif - Image002-7	12	11.778	0.981	1.35254
97	1025.9	C2-16KO - 0min.lif - Image005-4	35	31.494	0.9	3.06989		97	740.306	C2-16KO - LLOMe.lif - Image002-5	0	0	NaN	0		97	736.955	C2-16KO - 30min.lif - Image002-6	0	0	NaN	0		97	1183.6	C2-16KO - 1h.lif - Image002-6	6	2.603	0.434	0.219923
98	816.243	C2-16KO - 0min.lif - Image005-3	19	13.177	0.694	1.61435		98	887.072	C2-16KO - LLOMe.lif - Image002-4	0	0	NaN	0		98	700.483	C2-16KO - 30min.lif - Image002-5	1	0.423	0.423	0.0603869		98	934.997	C2-16KO - 1h.lif - Image002-5	11	6.963	0.633	0.744708
99	1553.65	C2-16KO - 0min.lif - Image005-2	20	7.808	0.39	0.502557		99	753.776	C2-16KO - LLOMe.lif - Image002-3	0	0	NaN	0		99	824.344	C2-16KO - 30min.lif - Image002-4	3	0.846	0.282	0.102627		99	859.97	C2-16KO - 1h.lif - Image002-4	7	2.831	0.404	0.329198
100	1129.75	C2-16KO - 0min.lif - Image005-1	49	26.679	0.544	2.36149		100	673.349	C2-16KO - LLOMe.lif - Image002-2	0	0	NaN	0		100	786.669	C2-16KO - 30min.lif - Image002-3	1	0.455	0.455	0.0578388		100	877.247	C2-16KO - 1h.lif - Image002-3	12	6.93	0.577	0.789971
								101	1065.43	C2-16KO - LLOMe.lif - Image002-1	0	0	NaN	0		101	696.221	C2-16KO - 30min.lif - Image002-2	0	0	NaN	0		101	1112.7	C2-16KO - 1h.lif - Image002-2	11	5.01	0.455	0.450255
																102	665.8	C2-16KO - 30min.lif - Image002-1	3	0.911	0.304	0.136828		102	1212	C2-16KO - 1h.lif - Image002-1	15	5.954	0.397	0.491254
AVG:	1094		21.35	11.8051	0.53579	1.10944			924.088		0.168317	0.0660198	0.385933	0.00732733			767.938		1.46078	0.608275	0.408	0.0820624			811.353		7.70588	4.18588	0.53502	0.528552
StDev:	239.241		9.7839	6.63927	0.149652	0.657985			201.22		0.425895	0.229441	0.397347	0.0254766			172.713		1.52648	0.692229	0.156258	0.104599			188.961		4.18765	2.55543	0.166476	0.360009
	0min - R2								LLOMe - R2								30min wash - R2								1h wash - R2
	AREA	IMAGE	COUNT	TOTAL AREA	AVG SIZE	%AREA			AREA	IMAGE	COUNT	TOTAL AREA	AVG SIZE	%AREA			AREA	IMAGE	COUNT	TOTAL AREA	AVG SIZE	%AREA			AREA	IMAGE	COUNT	TOTAL AREA	AVG SIZE	%AREA
1	1049.59	C2-16KO - 0h.lif - Image010-14	22	12.982	0.59	1.23687		1	791.224	C2-16KO - LLOMe.lif - Image003-14	0	0	NaN	0		1	825.19	C2-16KO - 30min.lif - Image003-14	2	1.106	0.553	0.13403		1	1196.58	C2-16KO - 1h.lif - Image002-10	13	7.353	0.566	0.614501
2	1533.58	C2-16KO - 0h.lif - Image010-13	56	41.613	0.743	2.71346		2	1098.1	C2-16KO - LLOMe.lif - Image003-13	0	0	NaN	0		2	847.021	C2-16KO - 30min.lif - Image003-13	1	0.455	0.455	0.0537177		2	833.682	C2-16KO - 1h.lif - Image002-9	9	3.058	0.34	0.366807
3	1035.04	C2-16KO - 0h.lif - Image010-12	31	21.896	0.706	2.11547		3	871.52	C2-16KO - LLOMe.lif - Image003-12	0	0	NaN	0		3	699.279	C2-16KO - 30min.lif - Image003-12	1	0.26	0.26	0.0371812		3	832.673	C2-16KO - 1h.lif - Image002-8	10	8.036	0.804	0.965085
4	1023	C2-16KO - 0h.lif - Image010-11	33	28.696	0.87	2.80507		4	1078.9	C2-16KO - LLOMe.lif - Image003-11	1	0.26	0.26	0.0240986		4	783.708	C2-16KO - 30min.lif - Image003-11	1	0.39	0.39	0.0497634		4	787.384	C2-16KO - 1h.lif - Image002-7	4	4.327	1.082	0.549541
5	1138.11	C2-16KO - 0h.lif - Image010-10	37	17.764	0.48	1.56083		5	819.529	C2-16KO - LLOMe.lif - Image003-10	0	0	NaN	0		5	708.552	C2-16KO - 30min.lif - Image003-10	1	0.618	0.618	0.0872201		5	726.479	C2-16KO - 1h.lif - Image002-6	9	4.49	0.499	0.61805
6	958.975	C2-16KO - 0h.lif - Image010-9	26	15.161	0.583	1.58096		6	1050.04	C2-16KO - LLOMe.lif - Image003-9	1	0.293	0.293	0.0279037		6	1267.54	C2-16KO - 30min.lif - Image003-9	1	0.228	0.228	0.0179876		6	762.04	C2-16KO - 1h.lif - Image002-5	4	1.855	0.464	0.243426
7	1292.27	C2-16KO - 0h.lif - Image010-8	27	17.309	0.641	1.33943		7	940.04	C2-16KO - LLOMe.lif - Image003-8	0	0	NaN	0		7	1246.55	C2-16KO - 30min.lif - Image003-8	2	0.813	0.407	0.0652198		7	790.833	C2-16KO - 1h.lif - Image002-4	20	14.869	0.743	1.88017
8	1074.61	C2-16KO - 0h.lif - Image010-7	39	26.386	0.677	2.45541		8	937.469	C2-16KO - LLOMe.lif - Image003-7	1	0.293	0.293	0.0312544		8	750.555	C2-16KO - 30min.lif - Image003-7	5	1.464	0.293	0.195056		8	1027.92	C2-16KO - 1h.lif - Image002-3	14	7.841	0.56	0.762805
9	1027.43	C2-16KO - 0h.lif - Image010-6	51	33.186	0.651	3.23		9	679.725	C2-16KO - LLOMe.lif - Image003-6	0	0	NaN	0		9	1288.43	C2-16KO - 30min.lif - Image003-6	9	6.214	0.69	0.482294		9	781.333	C2-16KO - 1h.lif - Image002-2	9	2.733	0.304	0.349787
10	854.993	C2-16KO - 0h.lif - Image010-5	24	14.771	0.615	1.72762		10	809.02	C2-16KO - LLOMe.lif - Image003-5	0	0	NaN	0		10	766.497	C2-16KO - 30min.lif - Image003-5	10	4.848	0.485	0.632488		10	781.561	C2-16KO - 1h.lif - Image002-1	11	4.815	0.438	0.616075
11	884.925	C2-16KO - 0h.lif - Image010-4	28	15.812	0.565	1.78682		11	980.741	C2-16KO - LLOMe.lif - Image003-4	0	0	NaN	0		11	910.921	C2-16KO - 30min.lif - Image003-4	0	0	NaN	0		11	798.739	C2-16KO - 1h.lif - Image003-5	1	0.553	0.553	0.0692341
12	1194.2	C2-16KO - 0h.lif - Image010-3	31	16.333	0.527	1.36769		12	773.59	C2-16KO - LLOMe.lif - Image003-3	0	0	NaN	0		12	805.084	C2-16KO - 30min.lif - Image003-3	5	1.822	0.364	0.226312		12	470.849	C2-16KO - 1h.lif - Image003-4	4	1.464	0.366	0.310928
13	1101.02	C2-16KO - 0h.lif - Image010-2	25	11.648	0.466	1.05792		13	696.676	C2-16KO - LLOMe.lif - Image003-2	0	0	NaN	0		13	927.351	C2-16KO - 30min.lif - Image003-2	1	0.26	0.26	0.0280368		13	1028.5	C2-16KO - 1h.lif - Image003-3	4	1.464	0.366	0.142343
14	1336.16	C2-16KO - 0h.lif - Image010-1	31	21.571	0.696	1.61441		14	807.882	C2-16KO - LLOMe.lif - Image003-1	0	0	NaN	0		14	729.634	C2-16KO - 30min.lif - Image003-1	2	0.878	0.439	0.120334		14	667.395	C2-16KO - 1h.lif - Image003-2	3	0.911	0.304	0.136501
15	952.728	C2-16KO - 0h.lif - Image006-10	11	4.945	0.45	0.519036		15	932.101	C2-16KO - LLOMe.lif - Image004-13	1	0.878	0.878	0.0941958		15	1005.79	C2-16KO - 30min.lif - Image004-10	2	0.586	0.293	0.0582625		15	675.593	C2-16KO - 1h.lif - Image003-1	3	2.277	0.759	0.337037
16	809.899	C2-16KO - 0h.lif - Image006-9	18	10.216	0.568	1.26139		16	919.77	C2-16KO - LLOMe.lif - Image004-12	0	0	NaN	0		16	975.21	C2-16KO - 30min.lif - Image004-9	6	2.115	0.352	0.216876		16	702.305	C2-16KO - 1h.lif - Image004-10	9	7.483	0.831	1.06549
17	1189.65	C2-16KO - 0h.lif - Image006-8	20	10.086	0.504	0.847812		17	1151.32	C2-16KO - LLOMe.lif - Image004-11	1	0.228	0.228	0.0198033		17	676.147	C2-16KO - 30min.lif - Image004-8	2	0.553	0.277	0.0817869		17	714.245	C2-16KO - 1h.lif - Image004-9	7	3.872	0.553	0.542111
18	1171.2	C2-16KO - 0h.lif - Image006-7	11	4.587	0.417	0.391649		18	916.777	C2-16KO - LLOMe.lif - Image004-10	0	0	NaN	0		18	801.342	C2-16KO - 30min.lif - Image004-7	3	1.432	0.477	0.1787		18	883.266	C2-16KO - 1h.lif - Image004-8	14	7.385	0.528	0.836101
19	1270.4	C2-16KO - 0h.lif - Image006-6	26	12.201	0.469	0.960405		19	802.839	C2-16KO - LLOMe.lif - Image004-9	0	0	NaN	0		19	1195.51	C2-16KO - 30min.lif - Image004-6	1	0.26	0.26	0.0217481		19	590.449	C2-16KO - 1h.lif - Image004-7	6	1.92	0.32	0.325176
20	990.306	C2-16KO - 0h.lif - Image006-5	20	6.507	0.325	0.65707		20	1174.36	C2-16KO - LLOMe.lif - Image004-8	0	0	NaN	0		20	1679.57	C2-16KO - 30min.lif - Image004-5	1	0.455	0.455	0.0270903		20	608.05	C2-16KO - 1h.lif - Image004-6	12	5.401	0.45	0.888249
21	918.599	C2-16KO - 0h.lif - Image006-4	22	9.403	0.427	1.02362		21	999.124	C2-16KO - LLOMe.lif - Image004-7	1	0.878	0.878	0.087877		21	1213.95	C2-16KO - 30min.lif - Image004-4	9	3.904	0.434	0.321594		21	747.399	C2-16KO - 1h.lif - Image004-5	12	4.75	0.396	0.635537
22	1225.21	C2-16KO - 0h.lif - Image006-3	17	7.841	0.461	0.639971		22	834.138	C2-16KO - LLOMe.lif - Image004-6	1	0.455	0.455	0.0545473		22	1195.6	C2-16KO - 30min.lif - Image004-3	0	0	NaN	0		22	934.476	C2-16KO - 1h.lif - Image004-4	8	4.034	0.504	0.431686
23	1391.3	C2-16KO - 0h.lif - Image006-2	26	15.454	0.594	1.11076		23	1174.68	C2-16KO - LLOMe.lif - Image004-5	0	0	NaN	0		23	925.106	C2-16KO - 30min.lif - Image004-2	3	2.017	0.672	0.218029		23	820.7	C2-16KO - 1h.lif - Image004-3	14	5.986	0.428	0.729377
24	1224.17	C2-16KO - 0h.lif - Image006-1	33	15.617	0.473	1.27572		24	881.737	C2-16KO - LLOMe.lif - Image004-4	0	0	NaN	0		24	746.065	C2-16KO - 30min.lif - Image004-1	6	3.058	0.51	0.409884		24	842.076	C2-16KO - 1h.lif - Image004-2	12	7.646	0.637	0.907994
25	1078.8	C2-16KO - 0h.lif - Image005-11	22	8.004	0.364	0.741934		25	966.588	C2-16KO - LLOMe.lif - Image004-3	0	0	NaN	0		25	816.178	C2-16KO - 30min.lif - Image005-12	2	0.878	0.439	0.107575		25	925.138	C2-16KO - 1h.lif - Image004-1	16	11.68	0.73	1.26251
26	1713.11	C2-16KO - 0h.lif - Image005-10	32	13.893	0.434	0.810982		26	856.327	C2-16KO - LLOMe.lif - Image004-2	0	0	NaN	0		26	742.258	C2-16KO - 30min.lif - Image005-11	0	0	NaN	0		26	832.055	C2-16KO - 1h.lif - Image005-12	11	7.288	0.663	0.875904
27	1133.95	C2-16KO - 0h.lif - Image005-9	13	6.117	0.471	0.539442		27	1092.76	C2-16KO - LLOMe.lif - Image004-1	0	0	NaN	0		27	813.868	C2-16KO - 30min.lif - Image005-10	3	1.887	0.629	0.231856		27	1068.55	C2-16KO - 1h.lif - Image005-11	12	6.214	0.518	0.581534
28	1426.47	C2-16KO - 0h.lif - Image005-8	19	7.711	0.406	0.540564		28	1136	C2-16KO - LLOMe.lif - Image005-10	0	0	NaN	0		28	882.159	C2-16KO - 30min.lif - Image005-9	5	1.855	0.371	0.21028		28	519.002	C2-16KO - 1h.lif - Image005-10	7	2.147	0.307	0.413679
29	1735.07	C2-16KO - 0h.lif - Image005-7	15	6.475	0.432	0.373184		29	1382.81	C2-16KO - LLOMe.lif - Image005-9	0	0	NaN	0		29	1005.92	C2-16KO - 30min.lif - Image005-8	0	0	NaN	0		29	796.364	C2-16KO - 1h.lif - Image005-9	16	8.687	0.543	1.09083
30	794.607	C2-16KO - 0h.lif - Image005-6	14	8.752	0.625	1.10142		30	914.89	C2-16KO - LLOMe.lif - Image005-8	1	0.358	0.358	0.0391304		30	619.926	C2-16KO - 30min.lif - Image005-7	3	1.497	0.499	0.24148		30	1291.48	C2-16KO - 1h.lif - Image005-8	13	5.498	0.423	0.425711
31	1284.26	C2-16KO - 0h.lif - Image005-5	19	7.808	0.411	0.607976		31	968.606	C2-16KO - LLOMe.lif - Image005-7	0	0	NaN	0		31	653.892	C2-16KO - 30min.lif - Image005-6	3	1.887	0.629	0.28858		31	754.752	C2-16KO - 1h.lif - Image005-7	13	7.451	0.573	0.987212
32	1096.47	C2-16KO - 0h.lif - Image005-4	14	6.735	0.481	0.614244		32	1119.99	C2-16KO - LLOMe.lif - Image005-6	0	0	NaN	0		32	1110.62	C2-16KO - 30min.lif - Image005-5	3	1.334	0.445	0.120113		32	853.951	C2-16KO - 1h.lif - Image005-6	10	4.262	0.426	0.499092
33	1304.34	C2-16KO - 0h.lif - Image005-3	23	12.005	0.522	0.920392		33	1005.5	C2-16KO - LLOMe.lif - Image005-5	0	0	NaN	0		33	773.947	C2-16KO - 30min.lif - Image005-4	8	3.937	0.492	0.508691		33	892.961	C2-16KO - 1h.lif - Image005-5	11	7.841	0.713	0.87809
34	1229.05	C2-16KO - 0h.lif - Image005-2	10	5.564	0.556	0.452707		34	803.75	C2-16KO - LLOMe.lif - Image005-4	0	0	NaN	0		34	815.169	C2-16KO - 30min.lif - Image005-3	5	2.798	0.56	0.343242		34	855.969	C2-16KO - 1h.lif - Image005-4	14	6.735	0.481	0.786828
35	1242.71	C2-16KO - 0h.lif - Image005-1	33	13.079	0.396	1.05245		35	844.451	C2-16KO - LLOMe.lif - Image005-3	0	0	NaN	0		35	1063.41	C2-16KO - 30min.lif - Image005-2	1	0.521	0.521	0.0489932		35	1143.35	C2-16KO - 1h.lif - Image005-3	23	16.691	0.726	1.45983
36	1196.94	C2-16KO - 0h.lif - Image004-13	18	9.305	0.517	0.7774		36	911.246	C2-16KO - LLOMe.lif - Image005-2	1	0.228	0.228	0.0250207		36	670.713	C2-16KO - 30min.lif - Image005-1	3	0.911	0.304	0.135826		36	832.088	C2-16KO - 1h.lif - Image005-2	24	12.721	0.53	1.5288
37	1247.11	C2-16KO - 0h.lif - Image004-12	56	42.426	0.758	3.40195		37	1114.56	C2-16KO - LLOMe.lif - Image005-1	0	0	NaN	0		37	773.297	C2-16KO - 30min.lif - Image006-10	3	0.781	0.26	0.100996		37	1280.85	C2-16KO - 1h.lif - Image005-1	24	18.09	0.754	1.41235
38	1235.98	C2-16KO - 0h.lif - Image004-11	21	8.915	0.425	0.72129		38	950.451	C2-16KO - LLOMe.lif - Image006-11	0	0	NaN	0		38	585.536	C2-16KO - 30min.lif - Image006-9	0	0	NaN	0		38	915.215	C2-16KO - 1h.lif - Image006-11	9	3.514	0.39	0.383953
39	1347.32	C2-16KO - 0h.lif - Image004-10	26	11.583	0.445	0.85971		39	691.959	C2-16KO - LLOMe.lif - Image006-10	3	0.878	0.293	0.126886		39	549.617	C2-16KO - 30min.lif - Image006-8	0	0	NaN	0		39	932.101	C2-16KO - 1h.lif - Image006-10	11	6.117	0.556	0.656259
40	1201.43	C2-16KO - 0h.lif - Image004-9	20	8.947	0.447	0.744698		40	860.263	C2-16KO - LLOMe.lif - Image006-9	1	0.228	0.228	0.0265035		40	826.719	C2-16KO - 30min.lif - Image006-7	4	1.074	0.268	0.129911		40	1146.57	C2-16KO - 1h.lif - Image006-9	14	7.711	0.551	0.672526
41	1239.95	C2-16KO - 0h.lif - Image004-8	42	25.8	0.614	2.08073		41	912.222	C2-16KO - LLOMe.lif - Image006-8	0	0	NaN	0		41	1034.33	C2-16KO - 30min.lif - Image006-6	1	0.293	0.293	0.0283276		41	1358.7	C2-16KO - 1h.lif - Image006-8	17	7.874	0.463	0.579523
42	1189.75	C2-16KO - 0h.lif - Image004-7	37	28.403	0.768	2.38731		42	973.779	C2-16KO - LLOMe.lif - Image006-7	0	0	NaN	0		42	792.915	C2-16KO - 30min.lif - Image006-5	5	1.432	0.286	0.180599		42	832.608	C2-16KO - 1h.lif - Image006-7	6	5.986	0.998	0.718946
43	945.017	C2-16KO - 0h.lif - Image004-6	39	35.463	0.909	3.75263		43	1005.6	C2-16KO - LLOMe.lif - Image006-6	0	0	NaN	0		43	846.696	C2-16KO - 30min.lif - Image006-4	6	2.928	0.488	0.345815		43	667.785	C2-16KO - 1h.lif - Image006-6	5	5.564	1.113	0.833202
44	816.438	C2-16KO - 0h.lif - Image004-5	13	5.01	0.385	0.613641		44	1159.85	C2-16KO - LLOMe.lif - Image006-5	0	0	NaN	0		44	956.437	C2-16KO - 30min.lif - Image006-3	6	1.92	0.32	0.200745		44	1048.19	C2-16KO - 1h.lif - Image006-5	14	9.045	0.646	0.862919
45	1240.18	C2-16KO - 0h.lif - Image004-4	24	11.745	0.489	0.947042		45	883.428	C2-16KO - LLOMe.lif - Image006-4	2	1.106	0.553	0.125194		45	807.329	C2-16KO - 30min.lif - Image006-2	0	0	NaN	0		45	1479.7	C2-16KO - 1h.lif - Image006-4	23	10.672	0.464	0.721227
46	1151.32	C2-16KO - 0h.lif - Image004-3	27	11.42	0.423	0.991902		46	1122.5	C2-16KO - LLOMe.lif - Image006-3	0	0	NaN	0		46	743.071	C2-16KO - 30min.lif - Image006-1	3	0.813	0.271	0.109411		46	856.522	C2-16KO - 1h.lif - Image006-3	19	15.584	0.82	1.81945
47	1225.21	C2-16KO - 0h.lif - Image004-2	43	18.545	0.431	1.51362		47	788.718	C2-16KO - LLOMe.lif - Image006-2	2	1.497	0.748	0.189802		47	874.709	C2-16KO - 30min.lif - Image007-12	4	1.139	0.285	0.130215		47	898.362	C2-16KO - 1h.lif - Image006-2	13	8.915	0.686	0.992362
48	1231.23	C2-16KO - 0h.lif - Image004-1	36	18.317	0.509	1.4877		48	717.727	C2-16KO - LLOMe.lif - Image006-1	0	0	NaN	0		48	956.73	C2-16KO - 30min.lif - Image007-11	3	0.878	0.293	0.0917709		48	1215.03	C2-16KO - 1h.lif - Image006-1	12	6.247	0.521	0.514145
49	1022.22	C2-16KO - 0h.lif - Image003-12	27	13.112	0.486	1.28269		49	773.004	'	2	0.976	0.488	0.126261		49	780.227	C2-16KO - 30min.lif - Image007-10	2	1.041	0.521	0.133423		49	796.234	C2-16KO - 1h.lif - Image007-12	7	2.538	0.363	0.318751
50	1076.69	C2-16KO - 0h.lif - Image003-11	17	10.932	0.643	1.01534		50	1058.89	C2-16KO - LLOMe.lif - Image007-14	0	0	NaN	0		50	762.202	C2-16KO - 30min.lif - Image007-9	1	0.455	0.455	0.0596955		50	844.028	C2-16KO - 1h.lif - Image007-11	2	0.488	0.244	0.057818
51	1060.19	C2-16KO - 0h.lif - Image003-10	3	1.366	0.455	0.128845		51	816.991	C2-16KO - LLOMe.lif - Image007-13	0	0	NaN	0		51	650.834	C2-16KO - 30min.lif - Image007-8	3	1.106	0.369	0.169936		51	1125.13	C2-16KO - 1h.lif - Image007-10	8	4.327	0.541	0.384577
52	1245.22	C2-16KO - 0h.lif - Image003-9	21	9.37	0.446	0.752477		52	937.372	C2-16KO - LLOMe.lif - Image007-12	0	0	NaN	0		52	1304.04	C2-16KO - 30min.lif - Image007-7	4	1.301	0.325	0.0997666		52	1082.51	C2-16KO - 1h.lif - Image007-9	13	9.468	0.728	0.874633
53	1053.85	C2-16KO - 0h.lif - Image003-8	27	14.706	0.545	1.39546		53	1373.8	C2-16KO - LLOMe.lif - Image007-11	0	0	NaN	0		53	1206.89	C2-16KO - 30min.lif - Image007-6	8	3.286	0.411	0.272269		53	1036.28	C2-16KO - 1h.lif - Image007-8	12	5.856	0.488	0.565099
54	1443.82	C2-16KO - 0h.lif - Image003-7	23	9.663	0.42	0.669269		54	769.262	C2-16KO - LLOMe.lif - Image007-10	0	0	NaN	0		54	1126.66	C2-16KO - 30min.lif - Image007-5	2	0.618	0.309	0.0548523		54	967.825	C2-16KO - 1h.lif - Image007-7	11	5.694	0.518	0.58833
55	1637.3	C2-16KO - 0h.lif - Image003-6	41	21.245	0.518	1.29756		55	886.649	C2-16KO - LLOMe.lif - Image007-9	0	0	NaN	0		55	1266.2	C2-16KO - 30min.lif - Image007-4	3	1.041	0.347	0.0822142		55	815.3	C2-16KO - 1h.lif - Image007-6	14	8.231	0.588	1.00957
56	1038.46	C2-16KO - 0h.lif - Image003-5	25	12.396	0.496	1.19369		56	1267.08	C2-16KO - LLOMe.lif - Image007-8	0	0	NaN	0		56	1069.07	C2-16KO - 30min.lif - Image007-3	4	2.538	0.634	0.237402		56	1218.22	C2-16KO - 1h.lif - Image007-5	22	17.244	0.784	1.41551
57	898.102	C2-16KO - 0h.lif - Image003-4	27	11.843	0.439	1.31867		57	1063.02	C2-16KO - LLOMe.lif - Image007-7	0	0	NaN	0		57	804.726	C2-16KO - 30min.lif - Image007-2	4	1.627	0.407	0.202181		57	917.428	C2-16KO - 1h.lif - Image007-4	9	7.158	0.795	0.780225
58	1135.48	C2-16KO - 0h.lif - Image003-3	26	13.86	0.533	1.22063		58	914.597	C2-16KO - LLOMe.lif - Image007-6	0	0	NaN	0		58	938.413	C2-16KO - 30min.lif - Image007-1	4	0.976	0.244	0.104005		58	1089.67	C2-16KO - 1h.lif - Image007-3	20	10.867	0.543	0.997275
59	1102.94	C2-16KO - 0h.lif - Image003-2	30	14.901	0.497	1.35102		59	893.384	C2-16KO - LLOMe.lif - Image007-5	0	0	NaN	0		59	1335.41	C2-16KO - 30min.lif - Image008-11	4	1.301	0.325	0.0974235		59	1009.01	C2-16KO - 1h.lif - Image007-2	8	3.676	0.46	0.364316
60	1529.41	C2-16KO - 0h.lif - Image003-1	41	16.853	0.411	1.10192		60	697.782	C2-16KO - LLOMe.lif - Image007-4	0	0	NaN	0		60	762.495	C2-16KO - 30min.lif - Image008-10	2	0.618	0.309	0.0810497		60	643.319	C2-16KO - 1h.lif - Image007-1	13	8.752	0.673	1.36044
61	1448.99	C2-16KO - 0h.lif - Image002-13	36	19.489	0.541	1.34501		61	940.332	C2-16KO - LLOMe.lif - Image007-3	0	0	NaN	0		61	984.58	C2-16KO - 30min.lif - Image008-9	5	1.659	0.332	0.168498		61	1097.35	C2-16KO - 1h.lif - Image008-11	10	5.433	0.543	0.495103
62	862.866	C2-16KO - 0h.lif - Image002-12	20	12.526	0.626	1.45167		62	1030.19	C2-16KO - LLOMe.lif - Image007-2	0	0	NaN	0		62	931.743	C2-16KO - 30min.lif - Image008-8	1	0.455	0.455	0.0488332		62	995.772	C2-16KO - 1h.lif - Image008-10	15	10.249	0.683	1.02925
63	1070.05	C2-16KO - 0h.lif - Image002-11	16	9.695	0.606	0.906032		63	951.232	C2-16KO - LLOMe.lif - Image007-1	0	0	NaN	0		63	740.696	C2-16KO - 30min.lif - Image008-7	2	1.074	0.537	0.144999		63	1183.66	C2-16KO - 1h.lif - Image008-9	6	2.57	0.428	0.217123
64	1262.69	C2-16KO - 0h.lif - Image002-10	31	20.465	0.66	1.62074		64	911.929	C2-16KO - LLOMe.lif - Image008-17	0	0	NaN	0		64	709.463	C2-16KO - 30min.lif - Image008-6	4	2.7	0.675	0.38057		64	1113.42	C2-16KO - 1h.lif - Image008-8	10	4.165	0.416	0.374073
65	1405.49	C2-16KO - 0h.lif - Image002-9	43	19.781	0.46	1.40741		65	1229.99	C2-16KO - LLOMe.lif - Image008-16	0	0	NaN	0		65	921.69	C2-16KO - 30min.lif - Image008-5	7	2.538	0.363	0.275364		65	1141.14	C2-16KO - 1h.lif - Image008-7	6	2.765	0.461	0.242302
66	1154.12	C2-16KO - 0h.lif - Image002-8	10	3.351	0.335	0.290351		66	1092.01	C2-16KO - LLOMe.lif - Image008-15	0	0	NaN	0		66	740.404	C2-16KO - 30min.lif - Image008-4	4	2.863	0.716	0.386681		66	636.714	C2-16KO - 1h.lif - Image008-6	5	3.091	0.618	0.485461
67	1440.63	C2-16KO - 0h.lif - Image002-7	26	13.958	0.537	0.968884		67	908.643	C2-16KO - LLOMe.lif - Image008-14	0	0	NaN	0		67	1218.9	C2-16KO - 30min.lif - Image008-3	6	2.375	0.396	0.194848		67	1435.03	C2-16KO - 1h.lif - Image008-5	17	8.85	0.521	0.616712
68	1082.15	C2-16KO - 0h.lif - Image002-6	25	16.105	0.644	1.48824		68	914.63	C2-16KO - LLOMe.lif - Image008-13	0	0	NaN	0		68	874.416	C2-16KO - 30min.lif - Image008-2	5	1.985	0.397	0.227009		68	1264.09	C2-16KO - 1h.lif - Image008-4	12	7.255	0.605	0.573931
69	1421.37	C2-16KO - 0h.lif - Image002-5	41	18.22	0.444	1.28187		69	815.397	C2-16KO - LLOMe.lif - Image008-12	0	0	NaN	0		69	778.99	C2-16KO - 30min.lif - Image008-1	6	2.473	0.412	0.317462		69	1002.9	C2-16KO - 1h.lif - Image008-3	11	7.19	0.654	0.716922
70	1594.1	C2-16KO - 0h.lif - Image002-4	27	17.764	0.658	1.11436		70	791.224	C2-16KO - LLOMe.lif - Image008-11	0	0	NaN	0		70	894.198	C2-16KO - 30min.lif - Image009-10	4	1.724	0.431	0.192798		70	617.876	C2-16KO - 1h.lif - Image008-2	8	7.418	0.927	1.20056
71	1182.17	C2-16KO - 0h.lif - Image002-3	30	18.22	0.607	1.54124		71	1025.64	C2-16KO - LLOMe.lif - Image008-10	0	0	NaN	0		71	717.011	C2-16KO - 30min.lif - Image009-9	9	8.492	0.944	1.18436		71	654.153	C2-16KO - 1h.lif - Image008-1	7	3.937	0.562	0.601847
72	1090.48	C2-16KO - 0h.lif - Image002-2	21	10.249	0.488	0.93986		72	877.767	C2-16KO - LLOMe.lif - Image008-9	0	0	NaN	0		72	885.25	C2-16KO - 30min.lif - Image009-8	2	1.009	0.504	0.113979		72	979.342	C2-16KO - 1h.lif - Image009-10	10	7.06	0.706	0.720892
73	896.963	C2-16KO - 0h.lif - Image002-1	18	6.344	0.352	0.707276		73	700.385	C2-16KO - LLOMe.lif - Image008-8	0	0	NaN	0		73	792.46	C2-16KO - 30min.lif - Image009-7	3	1.106	0.369	0.139565		73	965.775	C2-16KO - 1h.lif - Image009-9	8	2.831	0.354	0.293132
74	742.746	C2-16KO - 0h.lif - Image001-11	35	24.076	0.688	3.24148		74	845.753	C2-16KO - LLOMe.lif - Image008-7	0	0	NaN	0		74	2108.61	C2-16KO - 30min.lif - Image009-6	6	2.082	0.347	0.0987382		74	795.356	C2-16KO - 1h.lif - Image009-8	13	6.507	0.501	0.818124
75	952.826	C2-16KO - 0h.lif - Image001-10	31	24.597	0.793	2.58148		75	833.064	C2-16KO - LLOMe.lif - Image008-6	0	0	NaN	0		75	857.498	C2-16KO - 30min.lif - Image009-5	1	0.228	0.228	0.026589		75	912.515	C2-16KO - 1h.lif - Image009-7	16	12.916	0.807	1.41543
76	1109.45	C2-16KO - 0h.lif - Image001-9	32	16.691	0.522	1.50444		76	1012.5	C2-16KO - LLOMe.lif - Image008-5	0	0	NaN	0		76	1615.96	C2-16KO - 30min.lif - Image009-4	7	4.62	0.66	0.285899		76	728.268	C2-16KO - 1h.lif - Image009-6	17	15.78	0.928	2.16678
77	953.216	C2-16KO - 0h.lif - Image001-8	18	7.841	0.436	0.822584		77	1191.44	C2-16KO - LLOMe.lif - Image008-4	0	0	NaN	0		77	779.478	C2-16KO - 30min.lif - Image009-3	7	2.798	0.4	0.358958		77	841.653	C2-16KO - 1h.lif - Image009-5	16	9.63	0.602	1.14418
78	902.624	C2-16KO - 0h.lif - Image001-7	19	9.045	0.476	1.00208		78	788.035	C2-16KO - LLOMe.lif - Image008-3	0	0	NaN	0		78	610.23	C2-16KO - 30min.lif - Image009-2	1	0.228	0.228	0.037363		78	880.468	C2-16KO - 1h.lif - Image009-4	8	5.01	0.626	0.569016
79	1059.22	C2-16KO - 0h.lif - Image001-6	19	7.451	0.392	0.703445		79	1016.07	C2-16KO - LLOMe.lif - Image008-2	0	0	NaN	0		79	706.274	C2-16KO - 30min.lif - Image009-1	3	1.074	0.358	0.152066		79	948.792	C2-16KO - 1h.lif - Image009-3	13	7.255	0.558	0.764657
80	1050.89	C2-16KO - 0h.lif - Image001-5	25	13.112	0.524	1.24771		80	1318	C2-16KO - LLOMe.lif - Image008-1	3	1.855	0.618	0.140743		80	953.997	C2-16KO - 30min.lif - Image010-13	8	2.505	0.313	0.262579		80	780.812	C2-16KO - 1h.lif - Image009-2	16	16.723	1.045	2.14174
81	2268.19	C2-16KO - 0h.lif - Image001-4	57	33.576	0.589	1.4803		81	699.149	C2-16KO - LLOMe.lif - Image009-12	0	0	NaN	0		81	782.244	C2-16KO - 30min.lif - Image010-12	6	1.952	0.325	0.249539		81	843.052	C2-16KO - 1h.lif - Image009-1	13	6.637	0.511	0.787259
82	1219.88	C2-16KO - 0h.lif - Image001-3	30	13.014	0.434	1.06683		82	674.097	C2-16KO - LLOMe.lif - Image009-11	0	0	NaN	0		82	820.896	C2-16KO - 30min.lif - Image010-11	6	4.555	0.759	0.554881		82	1281.92	C2-16KO - 1h.lif - Image010-11	17	9.533	0.561	0.74365
83	834.788	C2-16KO - 0h.lif - Image001-2	15	8.882	0.592	1.06398		83	650.574	C2-16KO - LLOMe.lif - Image009-10	0	0	NaN	0		83	564.681	C2-16KO - 30min.lif - Image010-10	1	0.26	0.26	0.0460437		83	1376.01	C2-16KO - 1h.lif - Image010-10	5	2.538	0.508	0.184446
84	1144.72	C2-16KO - 0h.lif - Image001-1	18	8.069	0.448	0.704889		84	861.174	C2-16KO - LLOMe.lif - Image009-9	0	0	NaN	0		84	891.367	C2-16KO - 30min.lif - Image010-9	2	0.716	0.358	0.0803261		84	1260.67	C2-16KO - 1h.lif - Image010-9	14	8.752	0.625	0.694232
85	1337.23	C2-16KO - 0h.lif - Image008-8	21	13.339	0.635	0.997511		85	852.683	C2-16KO - LLOMe.lif - Image009-8	0	0	NaN	0		85	808.858	C2-16KO - 30min.lif - Image010-8	3	1.139	0.38	0.140816		85	1294.8	C2-16KO - 1h.lif - Image010-8	9	4.099	0.455	0.316573
86	1258.27	C2-16KO - 0h.lif - Image008-7	31	13.372	0.431	1.06273		86	837.586	C2-16KO - LLOMe.lif - Image009-7	0	0	NaN	0		86	871.163	C2-16KO - 30min.lif - Image010-7	5	2.961	0.592	0.33989		86	793.403	C2-16KO - 1h.lif - Image010-7	7	3.319	0.474	0.418325
87	1383.36	C2-16KO - 0h.lif - Image008-6	30	14.934	0.498	1.07954		87	1024.27	C2-16KO - LLOMe.lif - Image009-6	0	0	NaN	0		87	1055.54	C2-16KO - 30min.lif - Image010-6	5	2.375	0.475	0.225003		87	865.794	C2-16KO - 1h.lif - Image010-6	3	3.123	1.041	0.360709
88	1547.34	C2-16KO - 0h.lif - Image008-5	28	16.3	0.582	1.05342		88	917.525	C2-16KO - LLOMe.lif - Image009-5	0	0	NaN	0		88	710.634	C2-16KO - 30min.lif - Image010-5	1	0.325	0.325	0.0457338		88	654.088	C2-16KO - 1h.lif - Image010-5	8	4.099	0.512	0.626674
89	1071.9	C2-16KO - 0h.lif - Image008-4	26	14.771	0.568	1.37801		89	985.198	C2-16KO - LLOMe.lif - Image009-4	0	0	NaN	0		89	964.343	C2-16KO - 30min.lif - Image010-4	5	2.245	0.449	0.232801		89	1366.02	C2-16KO - 1h.lif - Image010-4	11	17.569	1.597	1.28614
90	1246.81	C2-16KO - 0h.lif - Image008-3	10	3.807	0.381	0.305338		90	988.68	C2-16KO - LLOMe.lif - Image009-3	0	0	NaN	0		90	879.004	C2-16KO - 30min.lif - Image010-3	4	1.269	0.317	0.144368		90	895.108	C2-16KO - 1h.lif - Image010-3	14	7.19	0.514	0.803255
91	1366.58	C2-16KO - 0h.lif - Image008-2	18	7.711	0.428	0.564257		91	799.52	C2-16KO - LLOMe.lif - Image009-2	0	0	NaN	0		91	519.49	C2-16KO - 30min.lif - Image010-2	3	1.041	0.347	0.200389		91	1310	C2-16KO - 1h.lif - Image010-2	9	8.231	0.915	0.628322
92	1494.77	C2-16KO - 0h.lif - Image008-1	35	22.482	0.642	1.50405		92	651.713	C2-16KO - LLOMe.lif - Image009-1	0	0	NaN	0		92	631.215	C2-16KO - 30min.lif - Image010-1	5	1.789	0.358	0.283422		92	785.92	C2-16KO - 1h.lif - Image010-1	15	7.06	0.471	0.89831
93	1056.35	C2-16KO - 0h.lif - Image007-11	19	8.719	0.459	0.825387		93	951.98	C2-16KO - LLOMe.lif - Image010-9	1	0.455	0.455	0.0477951		93	1258.46	C2-16KO - 30min.lif - Image002-12	6	3.156	0.526	0.250782		93	818.26	C2-16KO - 1h.lif - Image001-10	6	2.505	0.418	0.306137
94	1129.59	C2-16KO - 0h.lif - Image007-10	24	14.641	0.61	1.29613		94	802.22	C2-16KO - LLOMe.lif - Image010-8	0	0	NaN	0		94	916.354	C2-16KO - 30min.lif - Image002-11	5	2.245	0.449	0.244993		94	1236.21	C2-16KO - 1h.lif - Image001-9	7	3.188	0.455	0.257885
95	1151.32	C2-16KO - 0h.lif - Image007-9	19	9.533	0.502	0.828004		95	739.493	C2-16KO - LLOMe.lif - Image010-7	0	0	NaN	0		95	1105.12	C2-16KO - 30min.lif - Image002-10	8	3.221	0.403	0.291461		95	1449.93	C2-16KO - 1h.lif - Image001-8	12	8.785	0.732	0.605891
96	1271.38	C2-16KO - 0h.lif - Image007-8	17	8.101	0.477	0.637183		96	797.21	C2-16KO - LLOMe.lif - Image010-6	0	0	NaN	0		96	765.065	C2-16KO - 30min.lif - Image002-9	2	0.521	0.26	0.0680988		96	970.232	C2-16KO - 1h.lif - Image001-7	16	6.963	0.435	0.717663
97	1524.66	C2-16KO - 0h.lif - Image007-7	39	16.203	0.415	1.06273		97	694.366	C2-16KO - LLOMe.lif - Image010-5	0	0	NaN	0		97	748.83	C2-16KO - 30min.lif - Image002-8	2	0.586	0.293	0.0782554		97	969.842	C2-16KO - 1h.lif - Image001-6	13	5.824	0.448	0.60051
98	1238	C2-16KO - 0h.lif - Image007-6	16	6.8	0.425	0.549274		98	1030.75	C2-16KO - LLOMe.lif - Image010-4	0	0	NaN	0		98	1102.68	C2-16KO - 30min.lif - Image002-7	4	1.659	0.415	0.150451		98	1297.73	C2-16KO - 1h.lif - Image001-5	30	19.554	0.652	1.50678
99	901.258	C2-16KO - 0h.lif - Image007-5	27	17.016	0.63	1.88803		99	962.652	C2-16KO - LLOMe.lif - Image010-3	0	0	NaN	0		99	1006.41	C2-16KO - 30min.lif - Image002-6	4	1.074	0.268	0.106716		99	840.547	C2-16KO - 1h.lif - Image001-4	19	12.526	0.659	1.49022
100	871.163	C2-16KO - 0h.lif - Image007-4	13	5.01	0.385	0.575093		100	797.112	C2-16KO - LLOMe.lif - Image010-2	0	0	NaN	0		100	1431.39	C2-16KO - 30min.lif - Image002-5	3	1.301	0.434	0.0908909		100	1295.62	C2-16KO - 1h.lif - Image001-3	25	21.311	0.852	1.64485
101	1222.41	C2-16KO - 0h.lif - Image007-3	21	8.915	0.425	0.729295		101	876.271	C2-16KO - LLOMe.lif - Image010-1	0	0	NaN	0		101	1294.87	C2-16KO - 30min.lif - Image002-4	6	2.277	0.38	0.175848		101	1025.54	C2-16KO - 1h.lif - Image001-2	20	14.901	0.745	1.45299
																102	1274.89	C2-16KO - 30min.lif - Image002-3	2	1.204	0.602	0.0944394		102	728.203	C2-16KO - 1h.lif - Image001-1	11	5.238	0.476	0.719305
AVG:	1182.38		26	14.1429	0.524257	1.21644			926.194		0.227723	0.107584	0.453375	0.0117526			920.77		3.57843	1.57124	0.416011	0.175535			943.929		11.7255	7.16604	0.595255	0.761126
StDev:	235.8		10.3489	7.80749	0.115368	0.683642			158.953		0.598017	0.315261	0.225341	0.0342113			255.61		2.3816	1.38209	0.137216	0.163246			226.997		5.51713	4.44998	0.207849	0.442316
	0min - R3								LLOMe - R3								30min wash - R3								1h wash - R3
	AREA	IMAGE	COUNT	TOTAL AREA	AVG SIZE	%AREA			AREA	IMAGE	COUNT	TOTAL AREA	AVG SIZE	%AREA			AREA	IMAGE	COUNT	TOTAL AREA	AVG SIZE	%AREA			AREA	IMAGE	COUNT	TOTAL AREA	AVG SIZE	%AREA
1	1335.77	C2-16KO - 0min.lif - Image002-11	21	11.713	0.558	0.876876		1	992.226	C2-16KO - LLOMe.lif - Image003-12	0	0	NaN	0		1	992.519	C2-16KO - 30min.lif - Image002-10	9	5.238	0.582	0.527748		1	1114.27	C2-16KO - 1h.lif - Image002-11	44	40.832	0.928	3.66448
2	1374.48	C2-16KO - 0min.lif - Image002-10	28	16.658	0.595	1.21195		2	895.857	C2-16KO - LLOMe.lif - Image003-11	0	0	NaN	0		2	833.357	C2-16KO - 30min.lif - Image002-9	7	2.505	0.358	0.300591		2	1234.52	C2-16KO - 1h.lif - Image002-10	17	16.56	0.974	1.34142
3	1262.56	C2-16KO - 0min.lif - Image002-9	43	17.959	0.418	1.42243		3	1186.82	C2-16KO - LLOMe.lif - Image003-10	2	1.627	0.813	0.137089		3	752.019	C2-16KO - 30min.lif - Image002-8	14	8.492	0.607	1.12923		3	884.047	C2-16KO - 1h.lif - Image002-9	24	28.794	1.2	3.25707
4	1212.88	C2-16KO - 0min.lif - Image002-8	29	14.738	0.508	1.21512		4	1166.65	C2-16KO - LLOMe.lif - Image003-9	1	0.358	0.358	0.0306862		4	965.482	C2-16KO - 30min.lif - Image002-7	18	10.737	0.596	1.11209		4	1045.29	C2-16KO - 1h.lif - Image002-8	22	21.766	0.989	2.08229
5	1131.22	C2-16KO - 0min.lif - Image002-7	33	16.528	0.501	1.46108		5	1171.49	C2-16KO - LLOMe.lif - Image003-8	0	0	NaN	0		5	1206.67	C2-16KO - 30min.lif - Image002-6	9	3.969	0.441	0.328923		5	1232.53	C2-16KO - 1h.lif - Image002-7	27	16.495	0.611	1.3383
6	885.153	C2-16KO - 0min.lif - Image002-6	25	17.667	0.707	1.99593		6	851.869	C2-16KO - LLOMe.lif - Image003-7	2	1.269	0.634	0.148967		6	1059.35	C2-16KO - 30min.lif - Image002-5	19	9.207	0.485	0.869121		6	939.812	C2-16KO - 1h.lif - Image002-6	20	14.641	0.732	1.55786
7	1546.76	C2-16KO - 0min.lif - Image002-5	72	69.723	0.684	4.50769		7	845.557	C2-16KO - LLOMe.lif - Image003-6	0	0	NaN	0		7	829.355	C2-16KO - 30min.lif - Image002-4	14	8.654	0.618	1.04346		7	788.783	C2-16KO - 1h.lif - Image002-5	21	14.413	0.686	1.82725
8	1288.85	C2-16KO - 0min.lif - Image002-4	32	27.33	0.854	2.1205		8	912.059	C2-16KO - LLOMe.lif - Image003-5	1	0.293	0.293	0.0321251		8	885.218	C2-16KO - 30min.lif - Image002-3	10	6.767	0.677	0.764444		8	830.819	C2-16KO - 1h.lif - Image002-4	16	9.273	0.58	1.11613
9	1055.99	C2-16KO - 0min.lif - Image002-3	50	30.453	0.609	2.88382		9	882.875	C2-16KO - LLOMe.lif - Image003-4	5	1.887	0.377	0.213734		9	817.317	C2-16KO - 30min.lif - Image002-2	24	13.502	0.563	1.65199		9	908.318	C2-16KO - 1h.lif - Image002-3	29	36.797	1.269	4.05111
10	1391.24	C2-16KO - 0min.lif - Image002-2	41	18.838	0.459	1.35405		10	988.094	C2-16KO - LLOMe.lif - Image003-3	1	0.358	0.358	0.0362314		10	1204.91	C2-16KO - 30min.lif - Image002-1	18	9.988	0.555	0.828942		10	624.611	C2-16KO - 1h.lif - Image002-2	25	18.285	0.731	2.92742
11	1321.42	C2-16KO - 0min.lif - Image002-1	27	13.893	0.515	1.05137		11	967.662	C2-16KO - LLOMe.lif - Image003-2	3	1.009	0.336	0.104272		11	1783.29	C2-16KO - 30min.lif - Image003-18	8	2.928	0.366	0.164191		11	784.912	C2-16KO - 1h.lif - Image002-1	14	7.646	0.546	0.974122
12	1224.23	C2-16KO - 0min.lif - Image003-13	30	22.287	0.743	1.82048		12	863.159	C2-16KO - LLOMe.lif - Image003-1	2	0.488	0.244	0.0565365		12	757.973	C2-16KO - 30min.lif - Image003-17	15	6.93	0.462	0.914281		12	951.882	C2-16KO - 1h.lif - Image003-13	17	12.136	0.714	1.27495
13	1229.77	C2-16KO - 0min.lif - Image003-12	40	29.542	0.739	2.40225		13	812.176	C2-16KO - LLOMe.lif - Image004-13	0	0	NaN	0		13	973.974	C2-16KO - 30min.lif - Image003-16	22	14.088	0.64	1.44645		13	1123.02	C2-16KO - 1h.lif - Image003-12	21	15.259	0.727	1.35875
14	1204.16	C2-16KO - 0min.lif - Image003-11	36	20.595	0.572	1.71032		14	1093.02	C2-16KO - LLOMe.lif - Image004-12	0	0	NaN	0		14	956.21	C2-16KO - 30min.lif - Image003-15	9	3.937	0.437	0.41173		14	1245.09	C2-16KO - 1h.lif - Image003-11	18	16.951	0.942	1.36143
15	1434.7	C2-16KO - 0min.lif - Image003-10	31	18.025	0.581	1.25636		15	914.792	C2-16KO - LLOMe.lif - Image004-11	0	0	NaN	0		15	927.676	C2-16KO - 30min.lif - Image003-14	10	3.644	0.364	0.39281		15	1391.76	C2-16KO - 1h.lif - Image003-10	19	14.088	0.741	1.01224
16	1268.94	C2-16KO - 0min.lif - Image003-9	18	6.995	0.389	0.551248		16	1083.33	C2-16KO - LLOMe.lif - Image004-10	0	0	NaN	0		16	1111.86	C2-16KO - 30min.lif - Image003-13	18	6.637	0.369	0.596929		16	949.507	C2-16KO - 1h.lif - Image003-9	12	8.524	0.71	0.897729
17	1099.01	C2-16KO - 0min.lif - Image003-8	20	10.672	0.534	0.971058		17	944.009	C2-16KO - LLOMe.lif - Image004-9	0	0	NaN	0		17	1201.91	C2-16KO - 30min.lif - Image003-12	12	7.353	0.613	0.611774		17	1081.4	C2-16KO - 1h.lif - Image003-8	18	9.37	0.521	0.866465
18	1276.42	C2-16KO - 0min.lif - Image003-7	18	7.223	0.401	0.565879		18	1150.25	C2-16KO - LLOMe.lif - Image004-8	1	0.325	0.325	0.0282547		18	826.947	C2-16KO - 30min.lif - Image003-11	3	1.269	0.423	0.153456		18	856.522	C2-16KO - 1h.lif - Image003-7	24	14.608	0.609	1.7055
19	1267.21	C2-16KO - 0min.lif - Image003-6	33	19.293	0.585	1.52247		19	1172.28	C2-16KO - LLOMe.lif - Image004-7	3	1.009	0.336	0.0860719		19	889.22	C2-16KO - 30min.lif - Image003-10	3	1.497	0.499	0.16835		19	1116.84	C2-16KO - 1h.lif - Image003-6	20	13.893	0.695	1.24396
20	1262.98	C2-16KO - 0min.lif - Image003-5	40	36.016	0.9	2.85166		20	999.319	C2-16KO - LLOMe.lif - Image004-6	0	0	NaN	0		20	905.682	C2-16KO - 30min.lif - Image003-9	7	4.457	0.637	0.492115		20	938.185	C2-16KO - 1h.lif - Image003-5	17	20.335	1.196	2.16748
21	1285.82	C2-16KO - 0min.lif - Image003-4	8	2.44	0.305	0.189762		21	1131.05	C2-16KO - LLOMe.lif - Image004-5	0	0	NaN	0		21	825.353	C2-16KO - 30min.lif - Image003-8	3	1.139	0.38	0.138002		21	753.288	C2-16KO - 1h.lif - Image003-4	14	8.915	0.637	1.18348
22	1375.91	C2-16KO - 0min.lif - Image003-3	22	12.201	0.555	0.886756		22	1091.43	C2-16KO - LLOMe.lif - Image004-4	0	0	NaN	0		22	767.343	C2-16KO - 30min.lif - Image003-7	4	3.123	0.781	0.406989		22	1027.2	C2-16KO - 1h.lif - Image003-3	15	10.021	0.668	0.975564
23	1041.88	C2-16KO - 0min.lif - Image003-2	16	8.329	0.521	0.799424		23	712.911	C2-16KO - LLOMe.lif - Image004-3	0	0	NaN	0		23	793.924	C2-16KO - 30min.lif - Image003-6	6	5.694	0.949	0.717197		23	719.516	C2-16KO - 1h.lif - Image003-2	11	12.786	1.162	1.77703
24	1044.15	C2-16KO - 0min.lif - Image003-1	18	15.649	0.869	1.49873		24	937.079	C2-16KO - LLOMe.lif - Image004-2	0	0	NaN	0		24	728.984	C2-16KO - 30min.lif - Image003-5	18	12.331	0.685	1.69153		24	706.404	C2-16KO - 1h.lif - Image003-1	15	21.018	1.401	2.97535
25	1273.92	C2-16KO - 0min.lif - Image004-9	20	13.372	0.669	1.04968		25	803.034	C2-16KO - LLOMe.lif - Image004-1	0	0	NaN	0		25	1001.69	C2-16KO - 30min.lif - Image003-4	14	5.856	0.418	0.58461		25	1379.1	C2-16KO - 1h.lif - Image004-8	25	19.814	0.793	1.43673
26	1373.54	C2-16KO - 0min.lif - Image004-8	35	21.896	0.626	1.59413		26	691.991	C2-16KO - LLOMe.lif - Image005-14	0	0	NaN	0		26	952.728	C2-16KO - 30min.lif - Image003-3	19	11.94	0.628	1.25324		26	828.867	C2-16KO - 1h.lif - Image004-7	13	14.283	1.099	1.7232
27	1450.88	C2-16KO - 0min.lif - Image004-7	45	28.989	0.644	1.99804		27	907.277	C2-16KO - LLOMe.lif - Image005-13	0	0	NaN	0		27	1050.07	C2-16KO - 30min.lif - Image003-2	6	1.887	0.315	0.179702		27	1442.71	C2-16KO - 1h.lif - Image004-6	35	20.79	0.594	1.44104
28	1141.56	C2-16KO - 0min.lif - Image004-6	27	19.424	0.719	1.70153		28	809.118	C2-16KO - LLOMe.lif - Image005-12	2	1.139	0.569	0.140771		28	923.024	C2-16KO - 30min.lif - Image003-1	3	1.009	0.336	0.109315		28	1174.19	C2-16KO - 1h.lif - Image004-5	18	9.761	0.542	0.831293
29	1093.64	C2-16KO - 0min.lif - Image004-5	4	1.659	0.415	0.151696		29	1209.79	C2-16KO - LLOMe.lif - Image005-11	0	0	NaN	0		29	1292.75	C2-16KO - 30min.lif - Image004-12	8	4.165	0.521	0.32218		29	1237.8	C2-16KO - 1h.lif - Image004-4	16	10.672	0.667	0.862173
30	1333.45	C2-16KO - 0min.lif - Image004-4	15	11.16	0.744	0.836924		30	864.233	C2-16KO - LLOMe.lif - Image005-10	0	0	NaN	0		30	1073.53	C2-16KO - 30min.lif - Image004-11	2	0.553	0.277	0.0515122		30	952.826	C2-16KO - 1h.lif - Image004-3	19	10.151	0.534	1.06536
31	1533.19	C2-16KO - 0min.lif - Image004-3	50	34.65	0.693	2.26		31	887.593	C2-16KO - LLOMe.lif - Image005-9	0	0	NaN	0		31	740.436	C2-16KO - 30min.lif - Image004-10	5	2.538	0.508	0.342771		31	1214.93	C2-16KO - 1h.lif - Image004-2	18	23.881	1.327	1.96563
32	1545.97	C2-16KO - 0min.lif - Image004-2	26	11.908	0.458	0.770258		32	1236.08	C2-16KO - LLOMe.lif - Image005-8	0	0	NaN	0		32	935.68	C2-16KO - 30min.lif - Image004-9	4	3.188	0.797	0.340715		32	973.876	C2-16KO - 1h.lif - Image004-1	13	8.427	0.648	0.865305
33	1218.44	C2-16KO - 0min.lif - Image004-1	10	4.75	0.475	0.389842		33	916.712	C2-16KO - LLOMe.lif - Image005-7	0	0	NaN	0		33	944.562	C2-16KO - 30min.lif - Image004-8	11	7.939	0.722	0.840495		33	957.836	C2-16KO - 1h.lif - Image005-14	16	9.533	0.596	0.995264
34	1118.33	C2-16KO - 0min.lif - Image005-13	11	4.75	0.432	0.424739		34	783.675	C2-16KO - LLOMe.lif - Image005-6	0	0	NaN	0		34	1291.71	C2-16KO - 30min.lif - Image004-7	9	5.108	0.568	0.395444		34	879.622	C2-16KO - 1h.lif - Image005-13	32	24.044	0.751	2.73345
35	1015.68	C2-16KO - 0min.lif - Image005-12	13	4.653	0.358	0.458115		35	716.783	C2-16KO - LLOMe.lif - Image005-5	0	0	NaN	0		35	1016.04	C2-16KO - 30min.lif - Image004-6	9	8.915	0.991	0.877424		35	809.899	C2-16KO - 1h.lif - Image005-12	27	25.182	0.933	3.10928
36	846.631	C2-16KO - 0min.lif - Image005-11	29	15.324	0.528	1.81		36	984.743	C2-16KO - LLOMe.lif - Image005-4	0	0	NaN	0		36	854.7	C2-16KO - 30min.lif - Image004-5	9	3.644	0.405	0.426348		36	878.06	C2-16KO - 1h.lif - Image005-11	17	11.517	0.677	1.31164
37	1372.27	C2-16KO - 0min.lif - Image005-10	29	19.326	0.666	1.40832		37	1215.12	C2-16KO - LLOMe.lif - Image005-3	0	0	NaN	0		37	1151.58	C2-16KO - 30min.lif - Image004-4	9	2.896	0.322	0.25148		37	850.373	C2-16KO - 1h.lif - Image005-10	23	21.864	0.951	2.57111
38	913.296	C2-16KO - 0min.lif - Image005-9	15	9.858	0.657	1.07939		38	1068.88	C2-16KO - LLOMe.lif - Image005-2	2	0.521	0.26	0.0487427		38	986.695	C2-16KO - 30min.lif - Image004-3	6	2.896	0.483	0.293505		38	909.326	C2-16KO - 1h.lif - Image005-9	13	13.567	1.044	1.49198
39	1097.87	C2-16KO - 0min.lif - Image005-8	45	30.811	0.685	2.80644		39	1334.95	C2-16KO - LLOMe.lif - Image005-1	2	0.553	0.277	0.0414247		39	971.761	C2-16KO - 30min.lif - Image004-2	22	14.315	0.651	1.4731		39	692.317	C2-16KO - 1h.lif - Image005-8	10	6.247	0.625	0.902332
40	1071.9	C2-16KO - 0min.lif - Image005-7	29	14.315	0.494	1.33547		40	987.899	C2-16KO - LLOMe.lif - Image006-13	0	0	NaN	0		40	1080.36	C2-16KO - 30min.lif - Image004-1	10	4.002	0.4	0.370431		40	944.92	C2-16KO - 1h.lif - Image005-7	17	12.298	0.723	1.30149
41	1211.87	C2-16KO - 0min.lif - Image005-6	37	18.09	0.489	1.49273		41	746.065	C2-16KO - LLOMe.lif - Image006-12	0	0	NaN	0		41	890.456	C2-16KO - 30min.lif - Image005-12	13	5.498	0.423	0.617436		41	853.106	C2-16KO - 1h.lif - Image005-6	24	15.422	0.643	1.80775
42	1112.93	C2-16KO - 0min.lif - Image005-5	26	16.235	0.624	1.45876		42	1032.99	C2-16KO - LLOMe.lif - Image006-11	0	0	NaN	0		42	1014.45	C2-16KO - 30min.lif - Image005-11	5	2.245	0.449	0.221303		42	956.665	C2-16KO - 1h.lif - Image005-5	10	5.824	0.582	0.608782
43	1190.53	C2-16KO - 0min.lif - Image005-4	13	7.158	0.551	0.601246		43	930.312	C2-16KO - LLOMe.lif - Image006-10	0	0	NaN	0		43	1104.44	C2-16KO - 30min.lif - Image005-10	8	2.961	0.37	0.2681		43	991.413	C2-16KO - 1h.lif - Image005-4	7	2.798	0.4	0.282223
44	1091.23	C2-16KO - 0min.lif - Image005-3	19	7.451	0.392	0.682807		44	859.417	C2-16KO - LLOMe.lif - Image006-9	1	0.228	0.228	0.0265296		44	966.1	C2-16KO - 30min.lif - Image005-9	3	1.301	0.434	0.134665		44	734.58	C2-16KO - 1h.lif - Image005-3	7	3.579	0.511	0.487217
45	1220.33	C2-16KO - 0min.lif - Image005-2	29	17.732	0.611	1.45305		45	1234.09	C2-16KO - LLOMe.lif - Image006-8	0	0	NaN	0		45	1011.75	C2-16KO - 30min.lif - Image005-8	5	5.01	1.002	0.495183		45	982.303	C2-16KO - 1h.lif - Image005-2	16	8.524	0.533	0.867757
46	1368.23	C2-16KO - 0min.lif - Image005-1	33	21.538	0.653	1.57414		46	1240.92	C2-16KO - LLOMe.lif - Image006-7	1	0.228	0.228	0.0183734		46	979.733	C2-16KO - 30min.lif - Image005-7	8	4.197	0.525	0.428382		46	697.099	C2-16KO - 1h.lif - Image005-1	17	12.591	0.741	1.8062
47	987.541	C2-16KO - 0min.lif - Image006-11	39	23.458	0.601	2.3754		47	1067.87	C2-16KO - LLOMe.lif - Image006-6	2	0.911	0.455	0.08531		47	932.817	C2-16KO - 30min.lif - Image005-6	3	1.399	0.466	0.149976		47	947.23	C2-16KO - 1h.lif - Image006-11	10	5.954	0.595	0.62857
48	1135.12	C2-16KO - 0min.lif - Image006-10	6	1.789	0.298	0.157604		48	799.91	C2-16KO - LLOMe.lif - Image006-5	0	0	NaN	0		48	944.172	C2-16KO - 30min.lif - Image005-5	4	1.399	0.35	0.148172		48	938.673	C2-16KO - 1h.lif - Image006-10	8	9.435	1.179	1.00514
49	1334.53	C2-16KO - 0min.lif - Image006-9	17	7.516	0.442	0.563195		49	833.422	C2-16KO - LLOMe.lif - Image006-4	0	0	NaN	0		49	962.652	C2-16KO - 30min.lif - Image005-4	1	1.074	1.074	0.111567		49	1067.97	C2-16KO - 1h.lif - Image006-9	18	15.487	0.86	1.45014
50	970.167	C2-16KO - 0min.lif - Image006-8	11	7.385	0.671	0.761209		50	836.48	C2-16KO - LLOMe.lif - Image006-3	0	0	NaN	0		50	711.22	C2-16KO - 30min.lif - Image005-3	1	0.293	0.293	0.0411968		50	1125.78	C2-16KO - 1h.lif - Image006-8	30	20.4	0.68	1.81207
51	1751.14	C2-16KO - 0min.lif - Image006-7	67	44.378	0.662	2.53423		51	1024.57	C2-16KO - LLOMe.lif - Image006-2	0	0	NaN	0		51	819.432	C2-16KO - 30min.lif - Image005-2	2	0.683	0.342	0.0833504		51	1090.71	C2-16KO - 1h.lif - Image006-7	12	6.767	0.564	0.620422
52	1196.06	C2-16KO - 0min.lif - Image006-6	19	11.583	0.61	0.96843		52	985.752	C2-16KO - LLOMe.lif - Image006-1	0	0	NaN	0		52	892.571	C2-16KO - 30min.lif - Image005-1	4	2.57	0.643	0.287932		52	1014.12	C2-16KO - 1h.lif - Image006-6	7	3.123	0.446	0.307951
53	1554.37	C2-16KO - 0min.lif - Image006-5	34	17.211	0.506	1.10727		53	834.235	C2-16KO - LLOMe.lif - Image007-16	0	0	NaN	0		53	887.105	C2-16KO - 30min.lif - Image006-12	2	0.846	0.423	0.0953664		53	1289.79	C2-16KO - 1h.lif - Image006-5	20	14.12	0.706	1.09475
54	1496.59	C2-16KO - 0min.lif - Image006-4	45	22.872	0.508	1.52828		54	903.405	C2-16KO - LLOMe.lif - Image007-15	0	0	NaN	0		54	1132.78	C2-16KO - 30min.lif - Image006-11	5	2.115	0.423	0.186709		54	1067.67	C2-16KO - 1h.lif - Image006-4	19	19.326	1.017	1.8101
55	800.464	C2-16KO - 0min.lif - Image006-3	33	20.627	0.625	2.57688		55	1061.36	C2-16KO - LLOMe.lif - Image007-14	0	0	NaN	0		55	1049.29	C2-16KO - 30min.lif - Image006-10	9	4.88	0.542	0.465075		55	1223.84	C2-16KO - 1h.lif - Image006-3	23	14.804	0.644	1.20963
56	994.536	C2-16KO - 0min.lif - Image006-2	29	18.545	0.639	1.86469		56	1120.58	C2-16KO - LLOMe.lif - Image007-13	0	0	NaN	0		56	1037.26	C2-16KO - 30min.lif - Image006-9	5	2.017	0.403	0.194456		56	1095.07	C2-16KO - 1h.lif - Image006-2	31	19.879	0.641	1.81532
57	1114.75	C2-16KO - 0min.lif - Image006-1	22	9.435	0.429	0.846375		57	1354.28	C2-16KO - LLOMe.lif - Image007-12	0	0	NaN	0		57	830.006	C2-16KO - 30min.lif - Image006-8	9	3.969	0.441	0.478189		57	1023.91	C2-16KO - 1h.lif - Image006-1	34	25.085	0.738	2.44991
58	1218.02	C2-16KO - 0min.lif - Image007-10	7	2.408	0.344	0.197698		58	891.432	C2-16KO - LLOMe.lif - Image007-11	1	0.228	0.228	0.0255768		58	1127.67	C2-16KO - 30min.lif - Image006-7	14	13.014	0.93	1.15406		58	807.394	C2-16KO - 1h.lif - Image007-10	15	10.769	0.718	1.3338
59	962.879	C2-16KO - 0min.lif - Image007-9	25	12.851	0.514	1.33464		59	1046.4	C2-16KO - LLOMe.lif - Image007-10	2	1.464	0.732	0.139909		59	1181.65	C2-16KO - 30min.lif - Image006-6	5	1.301	0.26	0.110101		59	981.294	C2-16KO - 1h.lif - Image007-9	17	10.379	0.611	1.05769
60	1221.83	C2-16KO - 0min.lif - Image007-8	26	16.56	0.637	1.35535		60	1034.29	C2-16KO - LLOMe.lif - Image007-9	2	0.748	0.374	0.0723199		60	1043.01	C2-16KO - 30min.lif - Image006-5	4	1.399	0.35	0.134131		60	1387.27	C2-16KO - 1h.lif - Image007-8	20	12.396	0.62	0.893555
61	1370.32	C2-16KO - 0min.lif - Image007-7	36	28.631	0.795	2.08937		61	1054.76	C2-16KO - LLOMe.lif - Image007-8	1	0.228	0.228	0.0216163		61	1246.33	C2-16KO - 30min.lif - Image006-4	7	3.026	0.432	0.242794		61	746.683	C2-16KO - 1h.lif - Image007-7	5	2.863	0.573	0.383429
62	1060.97	C2-16KO - 0min.lif - Image007-6	19	8.492	0.447	0.800397		62	996.748	C2-16KO - LLOMe.lif - Image007-7	2	0.553	0.277	0.0554804		62	1061.23	C2-16KO - 30min.lif - Image006-3	4	1.497	0.374	0.141062		62	859.905	C2-16KO - 1h.lif - Image007-6	15	11.095	0.74	1.29026
63	1048.41	C2-16KO - 0min.lif - Image007-5	21	10.411	0.496	0.993024		63	1041.88	C2-16KO - LLOMe.lif - Image007-6	0	0	NaN	0		63	1073.3	C2-16KO - 30min.lif - Image006-2	9	2.993	0.333	0.278859		63	894.295	C2-16KO - 1h.lif - Image007-5	12	8.199	0.683	0.916812
64	1086.03	C2-16KO - 0min.lif - Image007-4	46	22.417	0.487	2.06413		64	931.906	C2-16KO - LLOMe.lif - Image007-5	0	0	NaN	0		64	1126.17	C2-16KO - 30min.lif - Image006-1	17	7.776	0.457	0.69048		64	1106.07	C2-16KO - 1h.lif - Image007-4	20	17.829	0.891	1.61193
65	996.423	C2-16KO - 0min.lif - Image007-3	38	21.311	0.561	2.13875		65	1048.74	C2-16KO - LLOMe.lif - Image007-4	0	0	NaN	0		65	1065.59	C2-16KO - 30min.lif - Image007-15	14	5.238	0.374	0.491557		65	1026.26	C2-16KO - 1h.lif - Image007-3	22	19.619	0.892	1.9117
66	847.607	C2-16KO - 0min.lif - Image007-2	21	9.923	0.473	1.17071		66	1085.47	C2-16KO - LLOMe.lif - Image007-3	1	0.39	0.39	0.0359291		66	689.681	C2-16KO - 30min.lif - Image007-14	5	1.594	0.319	0.231121		66	848.128	C2-16KO - 1h.lif - Image007-2	22	11.55	0.525	1.36182
67	1138.73	C2-16KO - 0min.lif - Image007-1	35	20.953	0.599	1.84003		67	985.947	C2-16KO - LLOMe.lif - Image007-2	1	0.26	0.26	0.0263706		67	725.405	C2-16KO - 30min.lif - Image007-13	7	2.798	0.4	0.385716		67	977.878	C2-16KO - 1h.lif - Image007-1	9	11.648	1.294	1.19115
68	1219.68	C2-16KO - 0min.lif - Image008-14	28	13.242	0.473	1.08569		68	910.953	C2-16KO - LLOMe.lif - Image007-1	0	0	NaN	0		68	821.416	C2-16KO - 30min.lif - Image007-12	9	3.807	0.423	0.463468		68	958.487	C2-16KO - 1h.lif - Image008-10	10	9.338	0.934	0.974244
69	1023.72	C2-16KO - 0min.lif - Image008-13	23	11.355	0.494	1.10919		69	866.673	C2-16KO - LLOMe.lif - Image008-15	0	0	NaN	0		69	845.622	C2-16KO - 30min.lif - Image007-11	7	3.807	0.544	0.450201		69	1221.7	C2-16KO - 1h.lif - Image008-9	28	21.831	0.78	1.78694
70	1015.49	C2-16KO - 0min.lif - Image008-12	14	5.238	0.374	0.515811		70	1054.5	C2-16KO - LLOMe.lif - Image008-14	1	0.423	0.423	0.0401139		70	665.54	C2-16KO - 30min.lif - Image007-10	6	2.375	0.396	0.356853		70	1093.64	C2-16KO - 1h.lif - Image008-8	29	21.115	0.728	1.93071
71	1228.66	C2-16KO - 0min.lif - Image008-11	36	20.888	0.58	1.70006		71	1045.88	C2-16KO - LLOMe.lif - Image008-13	0	0	NaN	0		71	864.558	C2-16KO - 30min.lif - Image007-9	4	1.366	0.342	0.158		71	980.611	C2-16KO - 1h.lif - Image008-7	7	2.31	0.33	0.235567
72	1079.62	C2-16KO - 0min.lif - Image008-10	34	17.959	0.528	1.66346		72	930.767	C2-16KO - LLOMe.lif - Image008-12	0	0	NaN	0		72	939.877	C2-16KO - 30min.lif - Image007-8	3	1.301	0.434	0.138422		72	979.895	C2-16KO - 1h.lif - Image008-6	13	8.264	0.636	0.843356
73	924.52	C2-16KO - 0min.lif - Image008-9	18	13.014	0.723	1.40765		73	926.895	C2-16KO - LLOMe.lif - Image008-11	0	0	NaN	0		73	838.725	C2-16KO - 30min.lif - Image007-7	5	2.44	0.488	0.290918		73	908.513	C2-16KO - 1h.lif - Image008-5	11	4.002	0.364	0.4405
74	1342.08	C2-16KO - 0min.lif - Image008-8	30	19.131	0.638	1.42548		74	671.136	C2-16KO - LLOMe.lif - Image008-10	0	0	NaN	0		74	971.306	C2-16KO - 30min.lif - Image007-6	9	3.579	0.398	0.368473		74	1079.62	C2-16KO - 1h.lif - Image008-4	37	29.184	0.789	2.70318
75	983.474	C2-16KO - 0min.lif - Image008-7	21	13.112	0.624	1.33323		75	804.628	C2-16KO - LLOMe.lif - Image008-9	0	0	NaN	0		75	995.805	C2-16KO - 30min.lif - Image007-5	15	7.093	0.473	0.712288		75	1218.67	C2-16KO - 1h.lif - Image008-3	20	13.567	0.678	1.11326
76	1002.31	C2-16KO - 0min.lif - Image008-6	26	12.526	0.482	1.24971		76	919.933	C2-16KO - LLOMe.lif - Image008-8	1	0.26	0.26	0.0282629		76	1101.87	C2-16KO - 30min.lif - Image007-4	5	2.408	0.482	0.218538		76	1578.74	C2-16KO - 1h.lif - Image008-2	19	8.362	0.44	0.529664
77	1114.3	C2-16KO - 0min.lif - Image008-5	26	19.066	0.733	1.71103		77	848.388	C2-16KO - LLOMe.lif - Image008-7	1	0.358	0.358	0.0421977		77	905.878	C2-16KO - 30min.lif - Image007-3	6	3.058	0.51	0.337573		77	899.956	C2-16KO - 1h.lif - Image008-1	16	7.906	0.494	0.878487
78	1030.97	C2-16KO - 0min.lif - Image008-4	32	22.872	0.715	2.21848		78	1004.62	C2-16KO - LLOMe.lif - Image008-6	1	0.423	0.423	0.0421054		78	844.061	C2-16KO - 30min.lif - Image007-2	11	5.336	0.485	0.632182		78	1165.83	C2-16KO - 1h.lif - Image009-12	20	9.695	0.485	0.831594
79	1096.6	C2-16KO - 0min.lif - Image008-3	27	23.002	0.852	2.09758		79	798.154	C2-16KO - LLOMe.lif - Image008-5	0	0	NaN	0		79	1027.04	C2-16KO - 30min.lif - Image007-1	7	2.375	0.339	0.231247		79	869.959	C2-16KO - 1h.lif - Image009-11	26	16.333	0.628	1.87744
80	1091.82	C2-16KO - 0min.lif - Image008-2	17	13.437	0.79	1.2307		80	790.182	C2-16KO - LLOMe.lif - Image008-4	1	0.228	0.228	0.0288541		80	1058.4	C2-16KO - 30min.lif - Image008-12	6	2.245	0.374	0.212112		80	1311.79	C2-16KO - 1h.lif - Image009-10	9	4.327	0.481	0.329855
81	1570.41	C2-16KO - 0min.lif - Image008-1	30	13.014	0.434	0.828701		81	843.443	C2-16KO - LLOMe.lif - Image008-3	1	0.325	0.325	0.0385325		81	976.414	C2-16KO - 30min.lif - Image008-11	4	2.212	0.553	0.226543		81	1013.7	C2-16KO - 1h.lif - Image009-9	14	10.802	0.772	1.0656
82	1096.01	C2-16KO - 0min.lif - Image009-15	20	8.719	0.436	0.79552		82	959.788	C2-16KO - LLOMe.lif - Image008-2	3	1.074	0.358	0.1119		82	826.719	C2-16KO - 30min.lif - Image008-10	6	4.913	0.819	0.594277		82	1351.93	C2-16KO - 1h.lif - Image009-8	30	21.994	0.733	1.62685
83	1161.41	C2-16KO - 0min.lif - Image009-14	17	7.711	0.454	0.663935		83	854.114	C2-16KO - LLOMe.lif - Image008-1	0	0	NaN	0		83	964.343	C2-16KO - 30min.lif - Image008-9	5	4.132	0.826	0.428478		83	1236.34	C2-16KO - 1h.lif - Image009-7	16	11.322	0.708	0.915769
84	1233.54	C2-16KO - 0min.lif - Image009-13	25	10.086	0.403	0.817647		84	845.004	C2-16KO - LLOMe.lif - Image009-12	0	0	NaN	0		84	878.06	C2-16KO - 30min.lif - Image008-8	15	5.661	0.377	0.644717		84	1004	C2-16KO - 1h.lif - Image009-6	8	8.492	1.061	0.845813
85	1041.16	C2-16KO - 0min.lif - Image009-12	20	9.305	0.465	0.893716		85	747.399	C2-16KO - LLOMe.lif - Image009-11	0	0	NaN	0		85	973.779	C2-16KO - 30min.lif - Image008-7	8	4.75	0.594	0.48779		85	918.404	C2-16KO - 1h.lif - Image009-5	17	9.11	0.536	0.991938
86	1104.41	C2-16KO - 0min.lif - Image009-11	16	6.605	0.413	0.598059		86	1155.65	C2-16KO - LLOMe.lif - Image009-10	0	0	NaN	0		86	825.386	C2-16KO - 30min.lif - Image008-6	8	3.091	0.386	0.374491		86	1199.41	C2-16KO - 1h.lif - Image009-4	12	8.134	0.678	0.678167
87	1364.62	C2-16KO - 0min.lif - Image009-10	24	9.273	0.386	0.679528		87	1237.7	C2-16KO - LLOMe.lif - Image009-9	0	0	NaN	0		87	1194.11	C2-16KO - 30min.lif - Image008-5	4	2.31	0.577	0.19345		87	1275.44	C2-16KO - 1h.lif - Image009-3	23	14.088	0.613	1.10456
88	1135.58	C2-16KO - 0min.lif - Image009-9	11	4.49	0.408	0.395394		88	1144.72	C2-16KO - LLOMe.lif - Image009-8	1	0.878	0.878	0.0767		88	910.856	C2-16KO - 30min.lif - Image008-4	11	5.043	0.458	0.553655		88	1110	C2-16KO - 1h.lif - Image009-2	18	10.314	0.573	0.929187
89	689.811	C2-16KO - 0min.lif - Image009-8	18	8.557	0.475	1.24048		89	681.092	C2-16KO - LLOMe.lif - Image009-7	1	0.228	0.228	0.0334757		89	1025.28	C2-16KO - 30min.lif - Image008-3	6	1.724	0.287	0.168149		89	1203.58	C2-16KO - 1h.lif - Image009-1	26	25.215	0.97	2.09501
90	674.878	C2-16KO - 0min.lif - Image009-7	5	1.855	0.371	0.274864		90	1110.49	C2-16KO - LLOMe.lif - Image009-6	0	0	NaN	0		90	978.887	C2-16KO - 30min.lif - Image008-2	5	1.692	0.338	0.172849		90	1226.97	C2-16KO - 1h.lif - Image010-15	7	2.993	0.428	0.243935
91	889.382	C2-16KO - 0min.lif - Image009-6	3	0.911	0.304	0.102431		91	1230.55	C2-16KO - LLOMe.lif - Image009-5	0	0	NaN	0		91	962.456	C2-16KO - 30min.lif - Image008-1	3	0.976	0.325	0.101407		91	1595.49	C2-16KO - 1h.lif - Image010-14	22	15.91	0.723	0.997183
92	1151.88	C2-16KO - 0min.lif - Image009-5	26	10.184	0.392	0.884123		92	803.912	C2-16KO - LLOMe.lif - Image009-4	0	0	NaN	0		92	949.475	C2-16KO - 30min.lif - Image009-9	2	0.553	0.277	0.0582427		92	1526.49	C2-16KO - 1h.lif - Image010-13	16	6.279	0.392	0.411337
93	1448.5	C2-16KO - 0min.lif - Image009-4	7	2.343	0.335	0.161754		93	1081.99	C2-16KO - LLOMe.lif - Image009-3	1	0.488	0.488	0.045102		93	623.374	C2-16KO - 30min.lif - Image009-8	11	8.004	0.728	1.28398		93	1703.97	C2-16KO - 1h.lif - Image010-12	28	15.812	0.565	0.927953
94	918.762	C2-16KO - 0min.lif - Image009-3	9	2.928	0.325	0.31869		94	1022.22	C2-16KO - LLOMe.lif - Image009-2	1	0.325	0.325	0.0317934		94	864.037	C2-16KO - 30min.lif - Image009-7	6	1.757	0.293	0.203348		94	2289.31	C2-16KO - 1h.lif - Image010-11	14	7.288	0.521	0.31835
95	868.169	C2-16KO - 0min.lif - Image009-2	20	7.906	0.395	0.910652		95	1058.96	C2-16KO - LLOMe.lif - Image009-1	0	0	NaN	0		95	858.604	C2-16KO - 30min.lif - Image009-6	9	6.572	0.73	0.765429		95	1255.01	C2-16KO - 1h.lif - Image010-10	20	12.071	0.604	0.961823
96	721.078	C2-16KO - 0min.lif - Image009-1	11	7.028	0.639	0.974652		96	843.508	C2-16KO - LLOMe.lif - Image010-17	0	0	NaN	0		96	697.327	C2-16KO - 30min.lif - Image009-5	12	5.368	0.447	0.769797		96	955.526	C2-16KO - 1h.lif - Image010-9	24	19.391	0.808	2.02935
97	1020.83	C2-16KO - 0min.lif - Image010-10	13	6.702	0.516	0.656528		97	607.237	C2-16KO - LLOMe.lif - Image010-16	2	0.651	0.325	0.107207		97	776.29	C2-16KO - 30min.lif - Image009-4	4	2.18	0.545	0.280823		97	1065.43	C2-16KO - 1h.lif - Image010-8	4	3.091	0.773	0.290118
98	1058.5	C2-16KO - 0min.lif - Image010-9	10	4.425	0.442	0.418044		98	566.178	C2-16KO - LLOMe.lif - Image010-15	0	0	NaN	0		98	679.302	C2-16KO - 30min.lif - Image009-3	10	3.384	0.338	0.498158		98	1192.12	C2-16KO - 1h.lif - Image010-7	8	3.546	0.443	0.297453
99	839.766	C2-16KO - 0min.lif - Image010-8	13	6.312	0.486	0.751638		99	854.212	C2-16KO - LLOMe.lif - Image010-14	2	0.618	0.309	0.0723474		99	638.373	C2-16KO - 30min.lif - Image009-2	11	4.653	0.423	0.728884		99	1345.92	C2-16KO - 1h.lif - Image010-6	25	13.405	0.536	0.995976
100	869.438	C2-16KO - 0min.lif - Image010-7	9	3.091	0.343	0.355517		100	836.415	C2-16KO - LLOMe.lif - Image010-13	0	0	NaN	0		100	864.428	C2-16KO - 30min.lif - Image009-1	12	5.368	0.447	0.620989		100	1050.63	C2-16KO - 1h.lif - Image010-5	20	10.379	0.519	0.987886
101	938.771	C2-16KO - 0min.lif - Image010-6	21	12.819	0.61	1.36551		101	978.496	C2-16KO - LLOMe.lif - Image010-12	3	1.432	0.477	0.146347		101	620.642	C2-16KO - 30min.lif - Image010-12	15	7.451	0.497	1.20053		101	1065.4	C2-16KO - 1h.lif - Image010-4	14	8.557	0.611	0.803174
102	936.526	C2-16KO - 0min.lif - Image010-5	21	15.519	0.739	1.65708		102	959.203	C2-16KO - LLOMe.lif - Image010-11	0	0	NaN	0		102	847.737	C2-16KO - 30min.lif - Image010-11	9	3.937	0.437	0.464413		102	858.311	C2-16KO - 1h.lif - Image010-3	16	10.639	0.665	1.23953
AVG:	1152.85		25.1765	14.7372	0.547118	1.2571			962.373		0.598039	0.233186	0.377973	0.0240908			946.923		8.5098	4.36226	0.496578	0.476787			1057.07		18.3235	13.4311	0.720578	1.32149
StDev:	205.305		12.5623	9.99794	0.138291	0.736841			159.45		0.957098	0.410535	0.161768	0.0428263			170.505		5.08491	3.22051	0.171307	0.368096			244.382		7.46631	7.1454	0.223076	0.755175

## Sheet: TEC_16 KO
	0min - R1								LLOMe - R1								30min wash - R1								1h wash - R1
	AREA	IMAGE	COUNT	TOTAL AREA	AVG SIZE	%AREA			AREA	IMAGE	COUNT	TOTAL AREA	AVG SIZE	%AREA			AREA	IMAGE	COUNT	TOTAL AREA	AVG SIZE	%AREA			AREA	IMAGE	COUNT	TOTAL AREA	AVG SIZE	%AREA
1	1033.61	C2-DKO - 0min.lif - Image003-13	11	4.978	0.453	0.481613		1	937.665	C2-DKO - LLOMe.lif - Image003-13	0	0	NaN	0		1	804.368	C2-DKO - 30min.lif - Image003-18	2	0.618	0.309	0.0768305		1	978.854	C2-DKO - 1h.lif - Image003-11	2	0.976	0.488	0.0997084
2	1245.87	C2-DKO - 0min.lif - Image003-12	7	2.863	0.409	0.229799		2	1015.68	C2-DKO - LLOMe.lif - Image003-12	0	0	NaN	0		2	843.638	C2-DKO - 30min.lif - Image003-17	0	0	NaN	0		2	1013.86	C2-DKO - 1h.lif - Image003-10	4	1.659	0.415	0.163632
3	732.042	C2-DKO - 0min.lif - Image003-11	11	4.425	0.402	0.604474		3	1119.57	C2-DKO - LLOMe.lif - Image003-11	0	0	NaN	0		3	749.448	C2-DKO - 30min.lif - Image003-16	1	0.358	0.358	0.0477685		3	861.695	C2-DKO - 1h.lif - Image003-9	2	0.586	0.293	0.0680055
4	693.097	C2-DKO - 0min.lif - Image003-10	6	4.23	0.705	0.610304		4	1711.87	C2-DKO - LLOMe.lif - Image003-10	0	0	NaN	0		4	868.918	C2-DKO - 30min.lif - Image003-15	1	0.813	0.813	0.0935646		4	980.123	C2-DKO - 1h.lif - Image003-8	2	0.553	0.277	0.0564215
5	1087.91	C2-DKO - 0min.lif - Image003-9	13	5.141	0.395	0.472557		5	852.585	C2-DKO - LLOMe.lif - Image003-9	0	0	NaN	0		5	651.55	C2-DKO - 30min.lif - Image003-14	1	0.358	0.358	0.0549459		5	1028.86	C2-DKO - 1h.lif - Image003-7	13	6.8	0.523	0.660925
6	725.698	C2-DKO - 0min.lif - Image003-8	6	2.928	0.488	0.403474		6	1072.88	C2-DKO - LLOMe.lif - Image003-8	0	0	NaN	0		6	704.875	C2-DKO - 30min.lif - Image003-13	1	0.488	0.488	0.0692321		6	700.646	C2-DKO - 1h.lif - Image003-6	6	2.245	0.374	0.320419
7	945.798	C2-DKO - 0min.lif - Image003-7	14	6.117	0.437	0.646755		7	982.498	C2-DKO - LLOMe.lif - Image003-7	0	0	NaN	0		7	989.396	C2-DKO - 30min.lif - Image003-12	1	0.39	0.39	0.039418		7	706.632	C2-DKO - 1h.lif - Image003-5	6	3.286	0.548	0.465023
8	924.162	C2-DKO - 0min.lif - Image003-6	6	4.653	0.775	0.503483		8	849.006	C2-DKO - LLOMe.lif - Image003-6	0	0	NaN	0		8	777.754	C2-DKO - 30min.lif - Image003-11	3	0.878	0.293	0.112889		8	883.916	C2-DKO - 1h.lif - Image003-4	2	0.521	0.26	0.0589423
9	734.97	C2-DKO - 0min.lif - Image003-5	15	7.288	0.486	0.991605		9	977.943	C2-DKO - LLOMe.lif - Image003-5	0	0	NaN	0		9	781.3	C2-DKO - 30min.lif - Image003-10	1	0.26	0.26	0.0332779		9	677.22	C2-DKO - 1h.lif - Image003-3	2	1.269	0.634	0.187384
10	917.037	C2-DKO - 0min.lif - Image003-4	16	10.541	0.659	1.14946		10	750.815	C2-DKO - LLOMe.lif - Image003-4	0	0	NaN	0		10	736.532	C2-DKO - 30min.lif - Image003-9	0	0	NaN	0		10	844.289	C2-DKO - 1h.lif - Image003-2	3	1.009	0.336	0.119509
11	919.412	C2-DKO - 0min.lif - Image003-3	27	15.096	0.559	1.64192		11	918.469	C2-DKO - LLOMe.lif - Image003-3	0	0	NaN	0		11	1227.03	C2-DKO - 30min.lif - Image003-8	0	0	NaN	0		11	676.407	C2-DKO - 1h.lif - Image003-1	6	3.644	0.607	0.538729
12	751.693	C2-DKO - 0min.lif - Image003-2	12	6.702	0.559	0.891587		12	1023.39	C2-DKO - LLOMe.lif - Image003-2	1	0.455	0.455	0.097714		12	915.833	C2-DKO - 30min.lif - Image003-7	2	0.748	0.374	0.0816743		12	868.007	C2-DKO - 1h.lif - Image004-11	4	1.887	0.472	0.217395
13	1051.83	C2-DKO - 0min.lif - Image003-1	17	8.004	0.471	0.760959		13	958.032	C2-DKO - LLOMe.lif - Image003-1	0	0	NaN	0		13	707.803	C2-DKO - 30min.lif - Image003-6	1	0.488	0.488	0.0689457		13	623.83	C2-DKO - 1h.lif - Image004-10	1	0.26	0.26	0.041678
14	967.011	C2-DKO - 0min.lif - Image004-14	12	9.403	0.784	0.972378		14	803.587	C2-DKO - LLOMe.lif - Image004-11	0	0	NaN	0		14	1277.76	C2-DKO - 30min.lif - Image003-5	1	0.39	0.39	0.0305223		14	713.237	C2-DKO - 1h.lif - Image004-9	4	1.366	0.342	0.191521
15	1087.59	C2-DKO - 0min.lif - Image004-13	11	6.442	0.586	0.59232		15	791.484	C2-DKO - LLOMe.lif - Image004-10	0	0	NaN	0		15	1349.04	C2-DKO - 30min.lif - Image003-4	2	1.269	0.634	0.0940669		15	942.35	C2-DKO - 1h.lif - Image004-8	4	2.245	0.561	0.238234
16	908.35	C2-DKO - 0min.lif - Image004-12	8	3.807	0.476	0.419112		16	648.362	C2-DKO - LLOMe.lif - Image004-9	0	0	NaN	0		16	949.215	C2-DKO - 30min.lif - Image003-3	1	0.358	0.358	0.0377154		16	895.076	C2-DKO - 1h.lif - Image004-7	2	0.521	0.26	0.0582073
17	990.697	C2-DKO - 0min.lif - Image004-11	31	35.528	1.146	3.58616		17	734.027	C2-DKO - LLOMe.lif - Image004-8	0	0	NaN	0		17	956.079	C2-DKO - 30min.lif - Image003-2	2	1.009	0.504	0.105535		17	929.303	C2-DKO - 1h.lif - Image004-6	7	2.375	0.339	0.255568
18	691.796	C2-DKO - 0min.lif - Image004-10	16	10.704	0.669	1.54728		18	737.931	C2-DKO - LLOMe.lif - Image004-7	0	0	NaN	0		18	753.743	C2-DKO - 30min.lif - Image003-1	3	1.171	0.39	0.155358		18	782.114	C2-DKO - 1h.lif - Image004-5	0	0	NaN	0
19	737.41	C2-DKO - 0min.lif - Image004-9	2	0.553	0.277	0.0749922		19	679.335	C2-DKO - LLOMe.lif - Image004-6	0	0	NaN	0		19	796.071	C2-DKO - 30min.lif - Image004-13	1	0.228	0.228	0.0286407		19	848.583	C2-DKO - 1h.lif - Image004-4	2	0.716	0.358	0.084376
20	1374.03	C2-DKO - 0min.lif - Image004-8	12	4.327	0.361	0.314914		20	744.601	C2-DKO - LLOMe.lif - Image004-5	0	0	NaN	0		20	854.342	C2-DKO - 30min.lif - Image004-12	0	0	NaN	0		20	1081.34	C2-DKO - 1h.lif - Image004-3	0	0	NaN	0
21	893.709	C2-DKO - 0min.lif - Image004-7	9	4.75	0.528	0.531493		21	704.42	C2-DKO - LLOMe.lif - Image004-4	0	0	NaN	0		21	770.824	C2-DKO - 30min.lif - Image004-11	3	1.074	0.358	0.139331		21	568.357	C2-DKO - 1h.lif - Image004-2	1	0.26	0.26	0.0457459
22	1359.03	C2-DKO - 0min.lif - Image004-6	20	9.403	0.47	0.691892		22	726.186	C2-DKO - LLOMe.lif - Image004-3	0	0	NaN	0		22	781.365	C2-DKO - 30min.lif - Image004-10	1	0.488	0.488	0.0624548		22	802.481	C2-DKO - 1h.lif - Image004-1	10	4.067	0.407	0.506803
23	996.391	C2-DKO - 0min.lif - Image004-5	22	11.94	0.543	1.19832		23	596.11	C2-DKO - LLOMe.lif - Image004-2	0	0	NaN	0		23	760.478	C2-DKO - 30min.lif - Image004-9	1	0.228	0.228	0.0299811		23	968.15	C2-DKO - 1h.lif - Image005-14	4	1.269	0.317	0.131075
24	881.769	C2-DKO - 0min.lif - Image004-4	20	9.142	0.457	1.03678		24	483.31	C2-DKO - LLOMe.lif - Image004-1	0	0	NaN	0		24	844.158	C2-DKO - 30min.lif - Image004-8	3	1.074	0.358	0.127227		24	1283.9	C2-DKO - 1h.lif - Image005-13	2	0.748	0.374	0.0582598
25	809.541	C2-DKO - 0min.lif - Image004-3	13	5.791	0.445	0.715344		25	688.803	C2-DKO - LLOMe.lif - Image005-14	0	0	NaN	0		25	929.238	C2-DKO - 30min.lif - Image004-7	1	0.26	0.26	0.0279799		25	945.668	C2-DKO - 1h.lif - Image005-12	2	0.618	0.309	0.0653506
26	750.359	C2-DKO - 0min.lif - Image004-2	17	6.897	0.406	0.91916		26	696.091	C2-DKO - LLOMe.lif - Image005-13	0	0	NaN	0		26	589.603	C2-DKO - 30min.lif - Image004-6	0	0	NaN	0		26	779.153	C2-DKO - 1h.lif - Image005-11	4	1.562	0.39	0.200474
27	919.217	C2-DKO - 0min.lif - Image004-1	15	10.997	0.733	1.19634		27	684.606	C2-DKO - LLOMe.lif - Image005-12	0	0	NaN	0		27	856.131	C2-DKO - 30min.lif - Image004-5	4	2.18	0.545	0.254634		27	870.089	C2-DKO - 1h.lif - Image005-10	0	0	NaN	0
28	873.017	C2-DKO - 0min.lif - Image005-12	22	17.829	0.81	2.04223		28	590.481	C2-DKO - LLOMe.lif - Image005-11	0	0	NaN	0		28	955.624	C2-DKO - 30min.lif - Image004-4	4	1.855	0.464	0.194114		28	684.02	C2-DKO - 1h.lif - Image005-9	1	1.432	1.432	0.209351
29	1089.57	C2-DKO - 0min.lif - Image005-11	8	2.635	0.329	0.241838		29	566.828	C2-DKO - LLOMe.lif - Image005-10	0	0	NaN	0		29	843.963	C2-DKO - 30min.lif - Image004-3	1	0.293	0.293	0.0347172		29	691.113	C2-DKO - 1h.lif - Image005-8	3	1.041	0.347	0.150627
30	1055.67	C2-DKO - 0min.lif - Image005-10	26	14.315	0.551	1.35601		30	691.568	C2-DKO - LLOMe.lif - Image005-9	0	0	NaN	0		30	936.363	C2-DKO - 30min.lif - Image004-2	5	1.985	0.397	0.21199		30	848.551	C2-DKO - 1h.lif - Image005-7	7	2.993	0.428	0.352719
31	850.633	C2-DKO - 0min.lif - Image005-9	7	2.733	0.39	0.32129		31	765.228	C2-DKO - LLOMe.lif - Image005-8	0	0	NaN	0		31	993.007	C2-DKO - 30min.lif - Image004-1	0	0	NaN	0		31	792.915	C2-DKO - 1h.lif - Image005-6	1	0.26	0.26	0.0327904
32	1046.79	C2-DKO - 0min.lif - Image005-8	11	4.945	0.45	0.472397		32	798.479	C2-DKO - LLOMe.lif - Image005-7	0	0	NaN	0		32	794.282	C2-DKO - 30min.lif - Image005-12	1	0.455	0.455	0.0572844		32	864.298	C2-DKO - 1h.lif - Image005-5	1	0.325	0.325	0.0376028
33	877.897	C2-DKO - 0min.lif - Image005-7	6	2.05	0.342	0.233513		33	694.464	C2-DKO - LLOMe.lif - Image005-6	0	0	NaN	0		33	785.27	C2-DKO - 30min.lif - Image005-11	0	0	NaN	0		33	820.278	C2-DKO - 1h.lif - Image005-4	1	0.358	0.358	0.0436437
34	1051.38	C2-DKO - 0min.lif - Image005-6	16	6.084	0.38	0.578671		34	625.196	C2-DKO - LLOMe.lif - Image005-5	0	0	NaN	0		34	879.036	C2-DKO - 30min.lif - Image005-10	0	0	NaN	0		34	905.975	C2-DKO - 1h.lif - Image005-3	3	1.334	0.445	0.147245
35	799.683	C2-DKO - 0min.lif - Image005-5	12	5.856	0.488	0.73229		35	888.146	C2-DKO - LLOMe.lif - Image005-4	0	0	NaN	0		35	864.786	C2-DKO - 30min.lif - Image005-9	0	0	NaN	0		35	729.634	C2-DKO - 1h.lif - Image005-2	6	3.709	0.618	0.508337
36	905.292	C2-DKO - 0min.lif - Image005-4	9	5.108	0.568	0.564238		36	878.971	C2-DKO - LLOMe.lif - Image005-3	0	0	NaN	0		36	665.15	C2-DKO - 30min.lif - Image005-8	1	1.659	1.659	0.249417		36	996.293	C2-DKO - 1h.lif - Image005-1	5	4.945	0.989	0.49634
37	768.612	C2-DKO - 0min.lif - Image005-3	10	4.49	0.449	0.58417		37	1062.73	C2-DKO - LLOMe.lif - Image005-2	0	0	NaN	0		37	850.828	C2-DKO - 30min.lif - Image005-7	1	1.106	1.106	0.129991		37	1012.85	C2-DKO - 1h.lif - Image006-14	4	1.236	0.309	0.122032
38	1062.37	C2-DKO - 0min.lif - Image005-2	26	9.142	0.352	0.860527		38	896.41	C2-DKO - LLOMe.lif - Image005-1	0	0	NaN	0		38	966.068	C2-DKO - 30min.lif - Image005-6	0	0	NaN	0		38	822.913	C2-DKO - 1h.lif - Image006-13	3	1.334	0.445	0.162107
39	1099.92	C2-DKO - 0min.lif - Image005-1	17	8.524	0.501	0.774967		39	824.865	C2-DKO - LLOMe.lif - Image006-13	0	0	NaN	0		39	710.341	C2-DKO - 30min.lif - Image005-5	1	0.228	0.228	0.0320973		39	917.265	C2-DKO - 1h.lif - Image006-12	3	1.171	0.39	0.127662
40	866.022	C2-DKO - 0min.lif - Image006-14	8	3.254	0.407	0.375741		40	888.894	C2-DKO - LLOMe.lif - Image006-12	0	0	NaN	0		40	805.767	C2-DKO - 30min.lif - Image005-4	2	0.976	0.488	0.121127		40	811.753	C2-DKO - 1h.lif - Image006-11	1	0.423	0.423	0.0521094
41	1434.15	C2-DKO - 0min.lif - Image006-13	18	6.54	0.363	0.456019		41	827.891	C2-DKO - LLOMe.lif - Image006-11	0	0	NaN	0		41	817.057	C2-DKO - 30min.lif - Image005-3	2	0.976	0.488	0.119453		41	1036.73	C2-DKO - 1h.lif - Image006-10	10	5.173	0.517	0.498971
42	1022.74	C2-DKO - 0min.lif - Image006-12	9	3.188	0.354	0.31171		42	763.373	C2-DKO - LLOMe.lif - Image006-10	0	0	NaN	0		42	681.124	C2-DKO - 30min.lif - Image005-2	2	0.683	0.342	0.100275		42	803.847	C2-DKO - 1h.lif - Image006-9	0	0	NaN	0
43	966.361	C2-DKO - 0min.lif - Image006-11	12	5.075	0.423	0.525166		43	685.842	C2-DKO - LLOMe.lif - Image006-9	1	0.228	0.228	0.145806		43	917.167	C2-DKO - 30min.lif - Image005-1	1	0.228	0.228	0.0248592		43	787.775	C2-DKO - 1h.lif - Image006-7	2	0.813	0.407	0.103202
44	995.122	C2-DKO - 0min.lif - Image006-10	6	2.505	0.418	0.251728		44	821.384	C2-DKO - LLOMe.lif - Image006-8	2	0.455	0.228	0.243491		44	782.732	C2-DKO - 30min.lif - Image006-11	1	0.488	0.488	0.0623457		44	455.753	C2-DKO - 1h.lif - Image006-6	1	0.423	0.423	0.0928134
45	887.918	C2-DKO - 0min.lif - Image006-9	2	1.139	0.569	0.128278		45	746.585	C2-DKO - LLOMe.lif - Image006-7	0	0	NaN	0		45	980.221	C2-DKO - 30min.lif - Image006-10	7	2.505	0.358	0.255555		45	767.473	C2-DKO - 1h.lif - Image006-5	4	1.399	0.35	0.182287
46	1098.36	C2-DKO - 0min.lif - Image006-8	10	4.197	0.42	0.382117		46	1082.9	C2-DKO - LLOMe.lif - Image006-6	0	0	NaN	0		46	1097.84	C2-DKO - 30min.lif - Image006-9	1	0.358	0.358	0.0326096		46	689.421	C2-DKO - 1h.lif - Image006-4	5	1.757	0.351	0.254852
47	933.337	C2-DKO - 0min.lif - Image006-7	23	9.207	0.4	0.98646		47	859.613	C2-DKO - LLOMe.lif - Image006-5	0	0	NaN	0		47	779.674	C2-DKO - 30min.lif - Image006-8	0	0	NaN	0		47	798.251	C2-DKO - 1h.lif - Image006-3	1	1.497	1.497	0.187535
48	956.307	C2-DKO - 0min.lif - Image006-6	16	7.971	0.498	0.833519		48	965.84	C2-DKO - LLOMe.lif - Image006-4	1	0.228	0.228	0.103537		48	831.242	C2-DKO - 30min.lif - Image006-7	0	0	NaN	0		48	722.216	C2-DKO - 1h.lif - Image006-2	2	0.781	0.39	0.108139
49	954.518	C2-DKO - 0min.lif - Image006-5	19	8.101	0.426	0.848701		49	1031.5	C2-DKO - LLOMe.lif - Image006-3	0	0	NaN	0		49	888.634	C2-DKO - 30min.lif - Image006-6	0	0	NaN	0		49	966.491	C2-DKO - 1h.lif - Image006-1	10	4.23	0.423	0.437666
50	1042.56	C2-DKO - 0min.lif - Image006-4	6	2.408	0.401	0.23097		50	1022.09	C2-DKO - LLOMe.lif - Image006-2	0	0	NaN	0		50	888.699	C2-DKO - 30min.lif - Image006-5	2	0.944	0.472	0.106223		50	744.633	C2-DKO - 1h.lif - Image007-12	5	2.635	0.527	0.353866
51	865.176	C2-DKO - 0min.lif - Image006-3	5	1.92	0.384	0.22192		51	885.153	C2-DKO - LLOMe.lif - Image006-1	1	0.228	0.228	0.112975		51	930.995	C2-DKO - 30min.lif - Image006-4	0	0	NaN	0		51	737.28	C2-DKO - 1h.lif - Image007-11	4	2.831	0.708	0.383979
52	936.819	C2-DKO - 0min.lif - Image006-2	12	6.8	0.567	0.725861		52	809.736	C2-DKO - LLOMe.lif - Image007-11	0	0	NaN	0		52	872.399	C2-DKO - 30min.lif - Image006-3	1	0.325	0.325	0.0372536		52	668.11	C2-DKO - 1h.lif - Image007-10	4	1.562	0.39	0.233794
53	1216.23	C2-DKO - 0min.lif - Image006-1	19	8.004	0.421	0.658099		53	920.909	C2-DKO - LLOMe.lif - Image007-10	0	0	NaN	0		53	875.522	C2-DKO - 30min.lif - Image006-2	0	0	NaN	0		53	530.031	C2-DKO - 1h.lif - Image007-9	2	1.074	0.537	0.20263
54	1058.17	C2-DKO - 0min.lif - Image007-11	18	11.16	0.62	1.05465		54	1023.46	C2-DKO - LLOMe.lif - Image007-9	0	0	NaN	0		54	568	C2-DKO - 30min.lif - Image006-1	0	0	NaN	0		54	960.699	C2-DKO - 1h.lif - Image007-8	3	2.082	0.694	0.216717
55	949.182	C2-DKO - 0min.lif - Image007-10	24	11.355	0.473	1.19629		55	732.172	C2-DKO - LLOMe.lif - Image007-8	0	0	NaN	0		55	497.431	C2-DKO - 30min.lif - Image007-13	1	0.325	0.325	0.0653357		55	1089.57	C2-DKO - 1h.lif - Image007-7	2	1.041	0.521	0.0955422
56	1007.39	C2-DKO - 0min.lif - Image007-9	24	11.225	0.468	1.11427		56	785.92	C2-DKO - LLOMe.lif - Image007-7	0	0	NaN	0		56	735.1	C2-DKO - 30min.lif - Image007-12	1	0.748	0.748	0.101755		56	990.729	C2-DKO - 1h.lif - Image007-6	6	2.635	0.439	0.265966
57	1295.55	C2-DKO - 0min.lif - Image007-8	34	18.675	0.549	1.44147		57	711.805	C2-DKO - LLOMe.lif - Image007-6	0	0	NaN	0		57	1037.06	C2-DKO - 30min.lif - Image007-11	2	1.301	0.651	0.125451		57	751.335	C2-DKO - 1h.lif - Image007-5	5	1.366	0.273	0.18181
58	710.829	C2-DKO - 0min.lif - Image007-7	26	11.875	0.457	1.67058		58	714.701	C2-DKO - LLOMe.lif - Image007-5	0	0	NaN	0		58	731.977	C2-DKO - 30min.lif - Image007-10	2	0.944	0.472	0.128966		58	651.225	C2-DKO - 1h.lif - Image007-4	0	0	NaN	0
59	1114.85	C2-DKO - 0min.lif - Image007-6	37	23.295	0.63	2.08952		59	795.29	C2-DKO - LLOMe.lif - Image007-4	0	0	NaN	0		59	687.599	C2-DKO - 30min.lif - Image007-9	0	0	NaN	0		59	1088.53	C2-DKO - 1h.lif - Image007-3	8	5.271	0.659	0.484231
60	1392.93	C2-DKO - 0min.lif - Image007-5	26	14.348	0.552	1.03006		60	707.413	C2-DKO - LLOMe.lif - Image007-3	0	0	NaN	0		60	786.994	C2-DKO - 30min.lif - Image007-8	0	0	NaN	0		60	725.665	C2-DKO - 1h.lif - Image007-2	3	2.082	0.694	0.286909
61	1027.43	C2-DKO - 0min.lif - Image007-4	14	8.915	0.637	0.8677		61	788.979	C2-DKO - LLOMe.lif - Image007-2	0	0	NaN	0		61	1090.16	C2-DKO - 30min.lif - Image007-6	8	3.644	0.455	0.334264		61	732.107	C2-DKO - 1h.lif - Image007-1	1	0.293	0.293	0.0400215
62	1100.86	C2-DKO - 0min.lif - Image007-3	15	7.548	0.503	0.685645		62	546.461	C2-DKO - LLOMe.lif - Image007-1	0	0	NaN	0		62	1004.69	C2-DKO - 30min.lif - Image007-5	2	1.301	0.651	0.129493		62	916.712	C2-DKO - 1h.lif - Image008-14	2	0.878	0.439	0.0957771
63	1114.75	C2-DKO - 0min.lif - Image007-2	19	9.175	0.483	0.823052		63	648.036	C2-DKO - LLOMe.lif - Image008-13	0	0	NaN	0		63	823.531	C2-DKO - 30min.lif - Image007-4	0	0	NaN	0		63	630.793	C2-DKO - 1h.lif - Image008-13	6	3.416	0.569	0.541541
64	701.003	C2-DKO - 0min.lif - Image007-1	9	5.043	0.56	0.719398		64	952.305	C2-DKO - LLOMe.lif - Image008-12	0	0	NaN	0		64	1191.96	C2-DKO - 30min.lif - Image007-3	3	1.334	0.445	0.111917		64	948.336	C2-DKO - 1h.lif - Image008-12	6	2.896	0.483	0.305377
65	962.977	C2-DKO - 0min.lif - Image008-12	13	9.012	0.693	0.935848		65	820.733	C2-DKO - LLOMe.lif - Image008-11	0	0	NaN	0		65	1269.39	C2-DKO - 30min.lif - Image007-2	1	0.26	0.26	0.0204822		65	802.774	C2-DKO - 1h.lif - Image008-11	4	1.529	0.382	0.190465
66	900.412	C2-DKO - 0min.lif - Image008-11	6	3.221	0.537	0.357725		66	1030.71	C2-DKO - LLOMe.lif - Image008-10	1	0.325	0.325	0.09702		66	896.312	C2-DKO - 30min.lif - Image007-1	0	0	NaN	0		66	713.757	C2-DKO - 1h.lif - Image008-10	2	0.781	0.39	0.109421
67	793.111	C2-DKO - 0min.lif - Image008-10	9	3.449	0.383	0.43487		67	784.163	C2-DKO - LLOMe.lif - Image008-9	0	0	NaN	0		67	1225.37	C2-DKO - 30min.lif - Image008-13	2	0.683	0.342	0.0557381		67	700.353	C2-DKO - 1h.lif - Image008-9	1	1.171	1.171	0.167201
68	983.637	C2-DKO - 0min.lif - Image008-9	12	6.8	0.567	0.691312		68	847.021	C2-DKO - LLOMe.lif - Image008-8	1	0.325	0.325	0.118061		68	969.061	C2-DKO - 30min.lif - Image008-12	0	0	NaN	0		68	997.659	C2-DKO - 1h.lif - Image008-8	7	3.774	0.539	0.378286
69	1174.78	C2-DKO - 0min.lif - Image008-8	13	7.874	0.606	0.670253		69	880.565	C2-DKO - LLOMe.lif - Image008-7	0	0	NaN	0		69	948.824	C2-DKO - 30min.lif - Image008-11	0	0	NaN	0		69	780.877	C2-DKO - 1h.lif - Image008-7	5	1.822	0.364	0.233327
70	984.971	C2-DKO - 0min.lif - Image008-7	14	9.533	0.681	0.967846		70	880.598	C2-DKO - LLOMe.lif - Image008-6	0	0	NaN	0		70	773.655	C2-DKO - 30min.lif - Image008-10	0	0	NaN	0		70	657.048	C2-DKO - 1h.lif - Image008-6	3	0.911	0.304	0.13865
71	851.121	C2-DKO - 0min.lif - Image008-6	32	18.74	0.586	2.2018		71	685.875	C2-DKO - LLOMe.lif - Image008-5	0	0	NaN	0		71	886.714	C2-DKO - 30min.lif - Image008-9	0	0	NaN	0		71	752.767	C2-DKO - 1h.lif - Image008-5	2	0.781	0.39	0.103751
72	879.784	C2-DKO - 0min.lif - Image008-5	14	7.613	0.544	0.865326		72	710.211	C2-DKO - LLOMe.lif - Image008-4	0	0	NaN	0		72	830.233	C2-DKO - 30min.lif - Image008-8	0	0	NaN	0		72	863.972	C2-DKO - 1h.lif - Image008-4	1	0.26	0.26	0.0300936
73	1012.76	C2-DKO - 0min.lif - Image008-4	35	21.18	0.605	2.09132		73	1016.24	C2-DKO - LLOMe.lif - Image008-3	1	2.57	2.57	0.0984022		73	765.391	C2-DKO - 30min.lif - Image008-7	0	0	NaN	0		73	825.353	C2-DKO - 1h.lif - Image008-3	1	0.651	0.651	0.0788753
74	1097.02	C2-DKO - 0min.lif - Image008-3	26	16.333	0.628	1.48885		74	962.229	C2-DKO - LLOMe.lif - Image008-2	0	0	NaN	0		74	740.111	C2-DKO - 30min.lif - Image008-6	0	0	NaN	0		74	912.027	C2-DKO - 1h.lif - Image008-2	5	3.091	0.618	0.338915
75	1026.58	C2-DKO - 0min.lif - Image008-2	17	9.663	0.568	0.941278		75	1048.87	C2-DKO - LLOMe.lif - Image008-1	1	0.26	0.26	0.0953407		75	1047.18	C2-DKO - 30min.lif - Image008-5	1	0.293	0.293	0.02798		75	1027.69	C2-DKO - 1h.lif - Image008-1	6	3.351	0.559	0.326071
76	999.579	C2-DKO - 0min.lif - Image008-1	14	7.451	0.532	0.745414		76	798.772	C2-DKO - LLOMe.lif - Image009-12	0	0	NaN	0		76	845.915	C2-DKO - 30min.lif - Image008-4	1	0.878	0.878	0.103793		76	695.928	C2-DKO - 1h.lif - Image009-19	4	1.074	0.268	0.154326
77	879.101	C2-DKO - 0min.lif - Image009-13	22	13.958	0.634	1.58776		77	774.989	C2-DKO - LLOMe.lif - Image009-11	0	0	NaN	0		77	868.202	C2-DKO - 30min.lif - Image008-3	0	0	NaN	0		77	527.298	C2-DKO - 1h.lif - Image009-18	3	1.106	0.369	0.209749
78	1062.63	C2-DKO - 0min.lif - Image009-12	13	7.32	0.563	0.688856		78	900.509	C2-DKO - LLOMe.lif - Image009-10	0	0	NaN	0		78	817.024	C2-DKO - 30min.lif - Image008-2	0	0	NaN	0		78	901.485	C2-DKO - 1h.lif - Image009-17	2	1.432	0.716	0.158849
79	993.983	C2-DKO - 0min.lif - Image009-11	14	6.93	0.495	0.697195		79	857.823	C2-DKO - LLOMe.lif - Image009-9	0	0	NaN	0		79	1056.38	C2-DKO - 30min.lif - Image008-1	3	1.334	0.445	0.12628		79	896.93	C2-DKO - 1h.lif - Image009-16	2	1.236	0.618	0.137803
80	1310.19	C2-DKO - 0min.lif - Image009-10	15	8.069	0.538	0.615863		80	1026.22	C2-DKO - LLOMe.lif - Image009-8	0	0	NaN	0		80	1069.72	C2-DKO - 30min.lif - Image009-12	0	0	NaN	0		80	856.815	C2-DKO - 1h.lif - Image009-15	0	0	NaN	0
81	731.424	C2-DKO - 0min.lif - Image009-9	1	0.228	0.228	0.0311721		81	963.66	C2-DKO - LLOMe.lif - Image009-7	0	0	NaN	0		81	828.672	C2-DKO - 30min.lif - Image009-11	0	0	NaN	0		81	926.57	C2-DKO - 1h.lif - Image009-14	1	0.553	0.553	0.0596825
82	1231.88	C2-DKO - 0min.lif - Image009-8	45	30.095	0.669	2.44301		82	1152.33	C2-DKO - LLOMe.lif - Image009-6	0	0	NaN	0		82	695.863	C2-DKO - 30min.lif - Image009-10	1	0.26	0.26	0.0373637		82	782.862	C2-DKO - 1h.lif - Image009-13	3	1.855	0.618	0.236951
83	1160.79	C2-DKO - 0min.lif - Image009-7	15	5.336	0.356	0.459687		83	715.514	C2-DKO - LLOMe.lif - Image009-5	0	0	NaN	0		83	835.276	C2-DKO - 30min.lif - Image009-9	3	1.529	0.51	0.183053		83	663.946	C2-DKO - 1h.lif - Image009-12	3	1.334	0.445	0.20092
84	1104.93	C2-DKO - 0min.lif - Image009-6	13	7.06	0.543	0.638956		84	1127.9	C2-DKO - LLOMe.lif - Image009-4	7	2.18	0.311	0.620623		84	761.129	C2-DKO - 30min.lif - Image009-8	2	0.748	0.374	0.0982751		84	810.224	C2-DKO - 1h.lif - Image009-11	3	0.846	0.282	0.104416
85	1467.24	C2-DKO - 0min.lif - Image009-5	28	10.997	0.393	0.749502		85	909.814	C2-DKO - LLOMe.lif - Image009-3	0	0	NaN	0		85	895.499	C2-DKO - 30min.lif - Image009-7	1	0.293	0.293	0.0327192		85	918.501	C2-DKO - 1h.lif - Image009-10	6	2.798	0.466	0.304627
86	1602.88	C2-DKO - 0min.lif - Image009-4	32	14.608	0.457	0.91136		86	835.146	C2-DKO - LLOMe.lif - Image009-2	4	1.627	0.407	0.478958		86	743.494	C2-DKO - 30min.lif - Image009-6	0	0	NaN	0		86	1127.18	C2-DKO - 1h.lif - Image009-9	5	2.343	0.469	0.207864
87	1159.78	C2-DKO - 0min.lif - Image009-3	5	1.659	0.332	0.143044		87	775.054	C2-DKO - LLOMe.lif - Image009-1	0	0	NaN	0		87	931.288	C2-DKO - 30min.lif - Image009-5	2	0.683	0.342	0.0733393		87	948.987	C2-DKO - 1h.lif - Image009-8	2	1.399	0.7	0.14742
88	1108.18	C2-DKO - 0min.lif - Image009-2	16	6.963	0.435	0.628326		88	872.529	C2-DKO - LLOMe.lif - Image010-11	0	0	NaN	0		88	572.034	C2-DKO - 30min.lif - Image009-4	1	1.301	1.301	0.227434		88	683.5	C2-DKO - 1h.lif - Image009-7	2	0.586	0.293	0.0857352
89	936.493	C2-DKO - 0min.lif - Image009-1	8	3.384	0.423	0.361348		89	959.008	C2-DKO - LLOMe.lif - Image010-10	1	0.781	0.781	0.104274		89	683.402	C2-DKO - 30min.lif - Image009-3	0	0	NaN	0		89	878.288	C2-DKO - 1h.lif - Image009-6	2	0.944	0.472	0.107482
90	625.066	C2-DKO - 0min.lif - Image010-12	11	5.661	0.515	0.905664		90	1139.06	C2-DKO - LLOMe.lif - Image010-9	0	0	NaN	0		90	808.955	C2-DKO - 30min.lif - Image009-2	2	0.521	0.26	0.0644041		90	942.48	C2-DKO - 1h.lif - Image009-5	7	4.62	0.66	0.490196
91	1400.18	C2-DKO - 0min.lif - Image010-11	11	5.238	0.476	0.374093		91	481.716	C2-DKO - LLOMe.lif - Image010-8	1	0.325	0.325	0.207591		91	946.286	C2-DKO - 30min.lif - Image009-1	0	0	NaN	0		91	858.734	C2-DKO - 1h.lif - Image009-4	2	1.92	0.96	0.223585
92	861.142	C2-DKO - 0min.lif - Image010-10	5	6.312	1.262	0.73298		92	620.349	C2-DKO - LLOMe.lif - Image010-7	0	0	NaN	0		92	957.804	C2-DKO - 30min.lif - Image010-13	1	0.423	0.423	0.0441635		92	891.66	C2-DKO - 1h.lif - Image009-3	1	0.228	0.228	0.0255703
93	921.787	C2-DKO - 0min.lif - Image010-9	35	16.105	0.46	1.74715		93	612.378	C2-DKO - LLOMe.lif - Image010-6	0	0	NaN	0		93	738.809	C2-DKO - 30min.lif - Image010-12	0	0	NaN	0		93	725.21	C2-DKO - 1h.lif - Image009-2	2	0.651	0.325	0.0897671
94	866.738	C2-DKO - 0min.lif - Image010-8	15	10.021	0.668	1.15617		94	643.774	C2-DKO - LLOMe.lif - Image010-5	0	0	NaN	0		94	777.071	C2-DKO - 30min.lif - Image010-11	0	0	NaN	0		94	644.783	C2-DKO - 1h.lif - Image009-1	4	2.245	0.561	0.348179
95	829.42	C2-DKO - 0min.lif - Image010-7	10	4.815	0.482	0.580526		95	833.617	C2-DKO - LLOMe.lif - Image010-4	0	0	NaN	0		95	626.628	C2-DKO - 30min.lif - Image010-10	1	0.488	0.488	0.0778771		95	899.468	C2-DKO - 1h.lif - Image010-19	5	3.221	0.644	0.358101
96	1112.67	C2-DKO - 0min.lif - Image010-6	26	11.127	0.428	1.00003		96	1234.42	C2-DKO - LLOMe.lif - Image010-3	1	1.139	1.139	0.0810098		96	740.469	C2-DKO - 30min.lif - Image010-9	2	0.748	0.374	0.101017		96	1013.99	C2-DKO - 1h.lif - Image010-18	6	2.115	0.352	0.208582
97	1034.91	C2-DKO - 0min.lif - Image010-5	8	4.099	0.512	0.396072		97	877.344	C2-DKO - LLOMe.lif - Image010-2	0	0	NaN	0		97	918.371	C2-DKO - 30min.lif - Image010-8	0	0	NaN	0		97	733.799	C2-DKO - 1h.lif - Image010-17	2	2.765	1.383	0.376806
98	980.156	C2-DKO - 0min.lif - Image010-4	18	10.281	0.571	1.04891		98	729.765	C2-DKO - LLOMe.lif - Image010-1	0	0	NaN	0		98	810.354	C2-DKO - 30min.lif - Image010-7	3	0.911	0.304	0.11242		98	759.827	C2-DKO - 1h.lif - Image010-16	0	0	NaN	0
99	1347.93	C2-DKO - 0min.lif - Image010-3	6	2.212	0.369	0.164103		99	1153.21	C2-DKO - LLOMe.lif - Image002-4	0	0	NaN	0		99	536.863	C2-DKO - 30min.lif - Image010-6	0	0	NaN	0		99	847.965	C2-DKO - 1h.lif - Image010-15	3	1.041	0.347	0.122765
100	950.028	C2-DKO - 0min.lif - Image010-2	23	9.468	0.412	0.996602		100	764.219	C2-DKO - LLOMe.lif - Image002-3	0	0	NaN	0		100	1010.58	C2-DKO - 30min.lif - Image010-5	3	1.236	0.412	0.122306		100	603.3	C2-DKO - 1h.lif - Image010-14	0	0	NaN	0
101	931.711	C2-DKO - 0min.lif - Image010-1	11	7.808	0.71	0.838028		101	813.738	C2-DKO - LLOMe.lif - Image002-2	0	0	NaN	0		101	1079.55	C2-DKO - 30min.lif - Image010-4	0	0	NaN	0		101	698.238	C2-DKO - 1h.lif - Image010-13	2	0.521	0.26	0.0746164
								102	924.748	C2-DKO - LLOMe.lif - Image002-1	2	0.683	0.342	0.216275
AVG:	995.42		15.4554	8.2169	0.516168	0.830335			843.683		0.254902	0.115775	0.543467	0.0276576			858.244		1.17822	0.518594	0.456887	0.0598726			827.901		3.31683	1.60488	0.487892	0.19167
StDev:	188.335		8.54111	5.7273	0.150501	0.558623			178.85		0.875251	0.397585	0.612991	0.0889742			158.804		1.43803	0.645451	0.250725	0.0710196			144.32		2.48568	1.36076	0.242453	0.151346
	0min - R2								LLOMe - R2								30min wash - R2								1h wash - R2
	AREA	IMAGE	COUNT	TOTAL AREA	AVG SIZE	%AREA			AREA	IMAGE	COUNT	TOTAL AREA	AVG SIZE	%AREA			AREA	IMAGE	COUNT	TOTAL AREA	AVG SIZE	%AREA			AREA	IMAGE	COUNT	TOTAL AREA	AVG SIZE	%AREA
1	1042.66	C2-DKO - 0h.lif - Image003-12	14	5.336	0.381	0.51177		1	866.64	C2-DKO - LLOMe.lif - Image002-14	0	0	NaN	0		1	655.292	C2-DKO - 30min.lif - Image004-9	2	0.651	0.325	0.099345		1	863.126	C2-DKO - 1h.lif - Image004-12	1	0.26	0.26	0.0301231
2	884.014	C2-DKO - 0h.lif - Image003-11	26	17.146	0.659	1.93956		2	892.994	C2-DKO - LLOMe.lif - Image002-13	0	0	NaN	0		2	1004.82	C2-DKO - 30min.lif - Image004-8	4	3.058	0.765	0.304334		2	960.96	C2-DKO - 1h.lif - Image004-11	3	1.724	0.575	0.179404
3	790.052	C2-DKO - 0h.lif - Image003-10	14	10.216	0.73	1.29308		3	778.632	C2-DKO - LLOMe.lif - Image002-12	0	0	NaN	0		3	1031.37	C2-DKO - 30min.lif - Image004-7	0	0	NaN	0		3	993.495	C2-DKO - 1h.lif - Image004-10	1	0.651	0.651	0.0655262
4	868.43	C2-DKO - 0h.lif - Image003-9	14	5.629	0.402	0.648181		4	968.183	C2-DKO - LLOMe.lif - Image002-11	0	0	NaN	0		4	918.404	C2-DKO - 30min.lif - Image004-6	0	0	NaN	0		4	800.301	C2-DKO - 1h.lif - Image004-9	7	3.091	0.442	0.38623
5	797.503	C2-DKO - 0h.lif - Image003-8	19	9.045	0.476	1.13417		5	759.925	C2-DKO - LLOMe.lif - Image002-10	1	0.293	0.293	0.0385564		5	959.398	C2-DKO - 30min.lif - Image004-5	0	0	NaN	0		5	836.74	C2-DKO - 1h.lif - Image004-8	3	1.985	0.662	0.23723
6	989.493	C2-DKO - 0h.lif - Image003-7	19	10.932	0.575	1.10481		6	766.594	C2-DKO - LLOMe.lif - Image002-9	0	0	NaN	0		6	964.896	C2-DKO - 30min.lif - Image004-4	0	0	NaN	0		6	635.966	C2-DKO - 1h.lif - Image004-7	2	0.813	0.407	0.127837
7	798.316	C2-DKO - 0h.lif - Image003-6	15	9.175	0.612	1.14929		7	760.25	C2-DKO - LLOMe.lif - Image002-8	0	0	NaN	0		7	686.916	C2-DKO - 30min.lif - Image004-3	1	0.26	0.26	0.0378503		7	921.95	C2-DKO - 1h.lif - Image004-6	1	0.26	0.26	0.0282011
8	752.93	C2-DKO - 0h.lif - Image003-5	17	10.639	0.626	1.41301		8	1277.3	C2-DKO - LLOMe.lif - Image002-7	1	0.26	0.26	0.0203554		8	996.879	C2-DKO - 30min.lif - Image004-2	0	0	NaN	0		8	686.525	C2-DKO - 1h.lif - Image004-5	4	1.724	0.431	0.25112
9	1030.85	C2-DKO - 0h.lif - Image003-4	27	12.559	0.465	1.21832		9	875.034	C2-DKO - LLOMe.lif - Image002-6	0	0	NaN	0		9	889.968	C2-DKO - 30min.lif - Image004-1	0	0	NaN	0		9	579.647	C2-DKO - 1h.lif - Image004-4	3	1.106	0.369	0.190806
10	1070.83	C2-DKO - 0h.lif - Image003-3	11	10.053	0.914	0.938804		10	764.87	C2-DKO - LLOMe.lif - Image002-5	1	0.39	0.39	0.0509891		10	928.457	C2-DKO - 30min.lif - Image005-12	0	0	NaN	0		10	757.322	C2-DKO - 1h.lif - Image004-3	5	2.831	0.566	0.373817
11	657.862	C2-DKO - 0h.lif - Image003-2	17	9.826	0.578	1.49363		11	762.04	C2-DKO - LLOMe.lif - Image002-4	1	0.39	0.39	0.0511784		11	766.334	C2-DKO - 30min.lif - Image005-11	1	0.488	0.488	0.0636798		11	645.433	C2-DKO - 1h.lif - Image004-2	2	1.269	0.634	0.196612
12	1167.46	C2-DKO - 0h.lif - Image003-1	23	19.196	0.835	1.64425		12	853.724	C2-DKO - LLOMe.lif - Image002-3	0	0	NaN	0		12	938.706	C2-DKO - 30min.lif - Image005-10	1	0.358	0.358	0.0381376		12	723.778	C2-DKO - 1h.lif - Image004-1	11	7.06	0.642	0.975437
13	1147.68	C2-DKO - 0h.lif - Image004-12	26	11.127	0.428	0.969522		13	681.32	C2-DKO - LLOMe.lif - Image002-2	1	0.521	0.521	0.0764692		13	820.505	C2-DKO - 30min.lif - Image005-9	0	0	NaN	0		13	806.938	C2-DKO - 1h.lif - Image005-14	2	0.716	0.358	0.0887305
14	1281.76	C2-DKO - 0h.lif - Image004-11	41	21.473	0.524	1.67528		14	757.94	C2-DKO - LLOMe.lif - Image002-1	0	0	NaN	0		14	722.574	C2-DKO - 30min.lif - Image005-8	6	1.789	0.298	0.247587		14	729.146	C2-DKO - 1h.lif - Image005-13	3	0.944	0.315	0.129467
15	910.367	C2-DKO - 0h.lif - Image004-10	33	18.87	0.572	2.07279		15	912.287	C2-DKO - LLOMe.lif - Image003-12	0	0	NaN	0		15	630.077	C2-DKO - 30min.lif - Image005-7	0	0	NaN	0		15	818.716	C2-DKO - 1h.lif - Image005-12	6	2.765	0.461	0.337724
16	1111.43	C2-DKO - 0h.lif - Image004-9	27	16.398	0.607	1.47539		16	592.238	C2-DKO - LLOMe.lif - Image003-11	2	0.683	0.342	0.115325		16	692.577	C2-DKO - 30min.lif - Image005-6	2	0.716	0.358	0.103382		16	1021.35	C2-DKO - 1h.lif - Image005-11	1	1.952	1.952	0.191121
17	1340.71	C2-DKO - 0h.lif - Image004-8	30	15.129	0.504	1.12843		17	992.096	C2-DKO - LLOMe.lif - Image003-10	0	0	NaN	0		17	689.063	C2-DKO - 30min.lif - Image005-5	3	1.171	0.39	0.169941		17	834.072	C2-DKO - 1h.lif - Image005-10	1	0.26	0.26	0.0311724
18	1247.24	C2-DKO - 0h.lif - Image004-7	25	10.053	0.402	0.806022		18	834.918	C2-DKO - LLOMe.lif - Image003-9	1	0.228	0.228	0.0273081		18	668.436	C2-DKO - 30min.lif - Image005-4	1	0.488	0.488	0.0730062		18	853.04	C2-DKO - 1h.lif - Image005-9	4	2.115	0.529	0.247937
19	1042.92	C2-DKO - 0h.lif - Image004-6	24	9.858	0.411	0.945234		19	803.099	C2-DKO - LLOMe.lif - Image003-8	0	0	NaN	0		19	669.119	C2-DKO - 30min.lif - Image005-3	4	4.425	1.106	0.661317		19	804.205	C2-DKO - 1h.lif - Image005-8	4	1.432	0.358	0.178064
20	1095.59	C2-DKO - 0h.lif - Image004-5	31	19.066	0.615	1.74025		20	645.498	C2-DKO - LLOMe.lif - Image003-7	0	0	NaN	0		20	556.124	C2-DKO - 30min.lif - Image005-2	4	1.594	0.399	0.286627		20	1211.45	C2-DKO - 1h.lif - Image005-7	9	3.254	0.362	0.268604
21	1162.26	C2-DKO - 0h.lif - Image004-4	27	11.583	0.429	0.996597		21	620.804	C2-DKO - LLOMe.lif - Image003-6	0	0	NaN	0		21	886.389	C2-DKO - 30min.lif - Image005-1	0	0	NaN	0		21	587.423	C2-DKO - 1h.lif - Image005-6	3	1.301	0.434	0.221476
22	987.248	C2-DKO - 0h.lif - Image004-3	19	10.509	0.553	1.06447		22	733.343	C2-DKO - LLOMe.lif - Image003-5	0	0	NaN	0		22	500.066	C2-DKO - 30min.lif - Image006-12	1	0.455	0.455	0.090988		22	1025.38	C2-DKO - 1h.lif - Image005-5	5	1.92	0.384	0.187248
23	1043.18	C2-DKO - 0h.lif - Image004-2	29	20.562	0.709	1.9711		23	757.745	C2-DKO - LLOMe.lif - Image003-4	0	0	NaN	0		23	616.477	C2-DKO - 30min.lif - Image006-11	5	5.759	1.152	0.934179		23	985.003	C2-DKO - 1h.lif - Image005-4	3	1.855	0.618	0.188324
24	1186.69	C2-DKO - 0h.lif - Image004-1	16	7.19	0.449	0.605887		24	915.345	C2-DKO - LLOMe.lif - Image003-3	0	0	NaN	0		24	935.224	C2-DKO - 30min.lif - Image006-10	6	2.18	0.363	0.233099		24	870.935	C2-DKO - 1h.lif - Image005-3	7	3.904	0.558	0.448254
25	1121.72	C2-DKO - 0h.lif - Image005-13	12	4.49	0.374	0.40028		25	631.834	C2-DKO - LLOMe.lif - Image003-2	0	0	NaN	0		25	714.733	C2-DKO - 30min.lif - Image006-9	0	0	NaN	0		25	766.334	C2-DKO - 1h.lif - Image005-2	10	4.002	0.4	0.522227
26	1055.87	C2-DKO - 0h.lif - Image005-12	29	15.292	0.527	1.44829		26	903.015	C2-DKO - LLOMe.lif - Image003-1	0	0	NaN	0		26	599.266	C2-DKO - 30min.lif - Image006-8	0	0	NaN	0		26	628.515	C2-DKO - 1h.lif - Image005-1	12	7.353	0.613	1.1699
27	945.603	C2-DKO - 0h.lif - Image005-11	14	6.312	0.451	0.667511		27	770.629	C2-DKO - LLOMe.lif - Image004-11	0	0	NaN	0		27	898.037	C2-DKO - 30min.lif - Image006-7	0	0	NaN	0		27	1087.49	C2-DKO - 1h.lif - Image006-12	2	0.618	0.309	0.0568282
28	811.883	C2-DKO - 0h.lif - Image005-10	35	21.441	0.613	2.6409		28	748.407	C2-DKO - LLOMe.lif - Image004-10	0	0	NaN	0		28	615.208	C2-DKO - 30min.lif - Image006-6	1	0.618	0.618	0.100454		28	839.376	C2-DKO - 1h.lif - Image006-11	0	0	NaN	0
29	848.095	C2-DKO - 0h.lif - Image005-9	17	8.98	0.528	1.05884		29	847.379	C2-DKO - LLOMe.lif - Image004-9	0	0	NaN	0		29	568.423	C2-DKO - 30min.lif - Image006-5	0	0	NaN	0		29	731.879	C2-DKO - 1h.lif - Image006-10	7	4.49	0.641	0.613489
30	1024.6	C2-DKO - 0h.lif - Image005-8	22	11.127	0.506	1.08599		30	864.2	C2-DKO - LLOMe.lif - Image004-8	0	0	NaN	0		30	793.436	C2-DKO - 30min.lif - Image006-4	0	0	NaN	0		30	919.998	C2-DKO - 1h.lif - Image006-9	8	4.002	0.5	0.435001
31	884.209	C2-DKO - 0h.lif - Image005-7	16	8.199	0.512	0.927269		31	890.716	C2-DKO - LLOMe.lif - Image004-7	0	0	NaN	0		31	641.236	C2-DKO - 30min.lif - Image006-3	2	0.813	0.407	0.126786		31	940.235	C2-DKO - 1h.lif - Image006-8	5	3.156	0.631	0.335661
32	717.108	C2-DKO - 0h.lif - Image005-6	15	11.42	0.761	1.59251		32	863.582	C2-DKO - LLOMe.lif - Image004-6	0	0	NaN	0		32	1168.8	C2-DKO - 30min.lif - Image006-2	5	2.44	0.488	0.208762		32	877.897	C2-DKO - 1h.lif - Image006-7	2	2.277	1.139	0.25937
33	1159.33	C2-DKO - 0h.lif - Image005-5	29	18.61	0.642	1.60524		33	1050.4	C2-DKO - LLOMe.lif - Image004-5	1	0.26	0.26	0.0247525		33	601.381	C2-DKO - 30min.lif - Image006-1	3	1.366	0.455	0.227144		33	948.238	C2-DKO - 1h.lif - Image006-6	1	0.228	0.228	0.0240446
34	825.418	C2-DKO - 0h.lif - Image005-4	10	4.002	0.4	0.484845		34	958.324	C2-DKO - LLOMe.lif - Image004-4	0	0	NaN	0		34	617.876	C2-DKO - 30min.lif - Image007-18	3	1.074	0.358	0.173821		34	910.53	C2-DKO - 1h.lif - Image006-5	7	4.132	0.59	0.453802
35	766.985	C2-DKO - 0h.lif - Image005-3	13	7.776	0.598	1.01384		35	913.686	C2-DKO - LLOMe.lif - Image004-3	1	0.228	0.228	0.0249539		35	649.207	C2-DKO - 30min.lif - Image007-17	1	0.26	0.26	0.0400489		35	1042.98	C2-DKO - 1h.lif - Image006-4	2	1.464	0.732	0.140367
36	947.783	C2-DKO - 0h.lif - Image005-2	15	9.24	0.616	0.974907		36	860.751	C2-DKO - LLOMe.lif - Image004-2	0	0	NaN	0		36	708.324	C2-DKO - 30min.lif - Image007-16	1	0.26	0.26	0.0367064		36	851.999	C2-DKO - 1h.lif - Image006-3	3	0.781	0.26	0.0916668
37	1032.7	C2-DKO - 0h.lif - Image005-1	37	26.386	0.713	2.55505		37	1169.77	C2-DKO - LLOMe.lif - Image004-1	0	0	NaN	0		37	830.526	C2-DKO - 30min.lif - Image007-15	1	0.521	0.521	0.0627313		37	871.553	C2-DKO - 1h.lif - Image006-2	5	2.147	0.429	0.246342
38	1077.86	C2-DKO - 0h.lif - Image006-13	13	5.173	0.398	0.479933		38	615.176	C2-DKO - LLOMe.lif - Image005-14	1	0.228	0.228	0.0370626		38	775.737	C2-DKO - 30min.lif - Image007-14	0	0	NaN	0		38	754.166	C2-DKO - 1h.lif - Image006-1	7	2.733	0.39	0.362387
39	911.767	C2-DKO - 0h.lif - Image006-12	13	8.98	0.691	0.984901		39	627.799	C2-DKO - LLOMe.lif - Image005-13	0	0	NaN	0		39	690.56	C2-DKO - 30min.lif - Image007-13	3	0.813	0.271	0.117731		39	945.896	C2-DKO - 1h.lif - Image007-15	2	1.692	0.846	0.178878
40	973.095	C2-DKO - 0h.lif - Image006-11	14	6.67	0.476	0.685442		40	663.686	C2-DKO - LLOMe.lif - Image005-12	0	0	NaN	0		40	661.766	C2-DKO - 30min.lif - Image007-12	1	0.358	0.358	0.0540977		40	895.629	C2-DKO - 1h.lif - Image007-14	1	0.293	0.293	0.0327144
41	1135.25	C2-DKO - 0h.lif - Image006-10	40	21.245	0.531	1.87139		41	901.908	C2-DKO - LLOMe.lif - Image005-11	0	0	NaN	0		41	572.001	C2-DKO - 30min.lif - Image007-11	3	2.57	0.857	0.4493		41	823.238	C2-DKO - 1h.lif - Image007-13	5	4.132	0.826	0.50192
42	1096.53	C2-DKO - 0h.lif - Image006-9	31	14.641	0.472	1.33521		42	688.412	C2-DKO - LLOMe.lif - Image005-10	0	0	NaN	0		42	724.819	C2-DKO - 30min.lif - Image007-10	1	0.26	0.26	0.035871		42	985.394	C2-DKO - 1h.lif - Image007-12	8	5.271	0.659	0.534913
43	1234.12	C2-DKO - 0h.lif - Image006-8	35	16.918	0.483	1.37085		43	766.985	C2-DKO - LLOMe.lif - Image005-9	0	0	NaN	0		43	816.113	C2-DKO - 30min.lif - Image007-9	1	0.26	0.26	0.0318583		43	1106.42	C2-DKO - 1h.lif - Image007-11	1	0.228	0.228	0.0206069
44	1073.11	C2-DKO - 0h.lif - Image006-7	18	7.223	0.401	0.673091		44	768.156	C2-DKO - LLOMe.lif - Image005-8	0	0	NaN	0		44	658.447	C2-DKO - 30min.lif - Image007-8	1	0.228	0.228	0.0346269		44	815.007	C2-DKO - 1h.lif - Image007-10	2	1.041	0.521	0.127729
45	833.649	C2-DKO - 0h.lif - Image006-6	35	20.888	0.597	2.50561		45	739.297	C2-DKO - LLOMe.lif - Image005-7	0	0	NaN	0		45	614.688	C2-DKO - 30min.lif - Image007-7	4	1.952	0.488	0.317559		45	1045.32	C2-DKO - 1h.lif - Image007-9	6	2.31	0.385	0.220984
46	949.865	C2-DKO - 0h.lif - Image006-5	22	9.695	0.441	1.02067		46	922.243	C2-DKO - LLOMe.lif - Image005-6	0	0	NaN	0		46	809.313	C2-DKO - 30min.lif - Image007-6	5	2.668	0.534	0.329662		46	821.644	C2-DKO - 1h.lif - Image007-8	4	1.366	0.342	0.166252
47	1022.58	C2-DKO - 0h.lif - Image006-4	30	12.136	0.405	1.1868		47	926.082	C2-DKO - LLOMe.lif - Image005-5	0	0	NaN	0		47	692.089	C2-DKO - 30min.lif - Image007-5	0	0	NaN	0		47	1102.75	C2-DKO - 1h.lif - Image007-7	8	4.425	0.553	0.40127
48	1037.61	C2-DKO - 0h.lif - Image006-3	16	6.214	0.388	0.598875		48	988.55	C2-DKO - LLOMe.lif - Image005-4	0	0	NaN	0		48	701.784	C2-DKO - 30min.lif - Image007-4	5	1.952	0.39	0.278148		48	861.239	C2-DKO - 1h.lif - Image007-6	9	3.351	0.372	0.389091
49	1133.88	C2-DKO - 0h.lif - Image006-2	17	9.142	0.538	0.806255		49	656.463	C2-DKO - LLOMe.lif - Image005-3	0	0	NaN	0		49	711.968	C2-DKO - 30min.lif - Image007-3	1	0.228	0.228	0.0320239		49	1009.73	C2-DKO - 1h.lif - Image007-5	3	4.555	1.518	0.451111
50	891.399	C2-DKO - 0h.lif - Image006-1	14	15.226	1.088	1.7081		50	972.315	C2-DKO - LLOMe.lif - Image005-2	0	0	NaN	0		50	1005.53	C2-DKO - 30min.lif - Image007-2	0	0	NaN	0		50	1233.41	C2-DKO - 1h.lif - Image007-4	7	3.058	0.437	0.247931
51	1058.14	C2-DKO - 0h.lif - Image007-16	19	11.843	0.623	1.11923		51	901.29	C2-DKO - LLOMe.lif - Image005-1	0	0	NaN	0		51	1104.38	C2-DKO - 30min.lif - Image007-1	1	0.325	0.325	0.0294284		51	1360.62	C2-DKO - 1h.lif - Image007-3	14	7.093	0.507	0.521306
52	991.933	C2-DKO - 0h.lif - Image007-15	14	12.201	0.871	1.23002		52	632.549	C2-DKO - LLOMe.lif - Image006-13	0	0	NaN	0		52	830.982	C2-DKO - 30min.lif - Image008-13	0	0	NaN	0		52	1071.78	C2-DKO - 1h.lif - Image007-2	3	3.872	1.291	0.36127
53	1108.18	C2-DKO - 0h.lif - Image007-14	24	37.611	1.567	3.39394		53	836.578	C2-DKO - LLOMe.lif - Image006-12	0	0	NaN	0		53	995.219	C2-DKO - 30min.lif - Image008-12	0	0	NaN	0		53	704.68	C2-DKO - 1h.lif - Image007-1	7	3.384	0.483	0.480218
54	1395.08	C2-DKO - 0h.lif - Image007-13	28	14.901	0.532	1.06811		54	836.22	C2-DKO - LLOMe.lif - Image006-11	0	0	NaN	0		54	931.873	C2-DKO - 30min.lif - Image008-11	0	0	NaN	0		54	918.436	C2-DKO - 1h.lif - Image008-12	0	0	NaN	0
55	1182.07	C2-DKO - 0h.lif - Image007-12	16	5.531	0.346	0.467908		55	837.196	C2-DKO - LLOMe.lif - Image006-10	0	0	NaN	0		55	1026.78	C2-DKO - 30min.lif - Image008-10	1	0.878	0.878	0.0855102		55	1037.22	C2-DKO - 1h.lif - Image008-11	4	3.254	0.813	0.313723
56	1322.26	C2-DKO - 0h.lif - Image007-11	20	16.43	0.822	1.24257		56	559.671	C2-DKO - LLOMe.lif - Image006-9	0	0	NaN	0		56	1257.26	C2-DKO - 30min.lif - Image008-9	2	0.488	0.244	0.0388146		56	830.559	C2-DKO - 1h.lif - Image008-10	7	5.043	0.72	0.607181
57	883.981	C2-DKO - 0h.lif - Image007-10	19	11.192	0.589	1.26609		57	694.334	C2-DKO - LLOMe.lif - Image006-8	0	0	NaN	0		57	1073.86	C2-DKO - 30min.lif - Image008-8	0	0	NaN	0		57	599.429	C2-DKO - 1h.lif - Image008-9	3	0.911	0.304	0.151978
58	865.924	C2-DKO - 0h.lif - Image007-9	9	4.88	0.542	0.56356		58	624.839	C2-DKO - LLOMe.lif - Image006-7	0	0	NaN	0		58	1078.44	C2-DKO - 30min.lif - Image008-7	0	0	NaN	0		58	517.18	C2-DKO - 1h.lif - Image008-8	4	1.139	0.285	0.220233
59	1241.71	C2-DKO - 0h.lif - Image007-8	28	25.768	0.92	2.07521		59	878.418	C2-DKO - LLOMe.lif - Image006-6	2	0.748	0.374	0.0851531		59	902.364	C2-DKO - 30min.lif - Image008-6	0	0	NaN	0		59	687.078	C2-DKO - 1h.lif - Image008-7	1	0.26	0.26	0.0378414
60	895.629	C2-DKO - 0h.lif - Image007-7	29	16.951	0.585	1.89264		60	599.689	C2-DKO - LLOMe.lif - Image006-5	0	0	NaN	0		60	671.657	C2-DKO - 30min.lif - Image008-5	1	0.39	0.39	0.0580654		60	491.444	C2-DKO - 1h.lif - Image008-6	6	2.7	0.45	0.549401
61	1159.1	C2-DKO - 0h.lif - Image007-6	28	11.192	0.4	0.965578		61	884.6	C2-DKO - LLOMe.lif - Image006-4	0	0	NaN	0		61	708.291	C2-DKO - 30min.lif - Image008-4	3	1.692	0.564	0.238885		61	554.367	C2-DKO - 1h.lif - Image008-5	2	0.586	0.293	0.105706
62	1058.99	C2-DKO - 0h.lif - Image007-5	19	9.663	0.509	0.912475		62	829.485	C2-DKO - LLOMe.lif - Image006-3	0	0	NaN	0		62	930.019	C2-DKO - 30min.lif - Image008-3	3	1.236	0.412	0.132901		62	588.594	C2-DKO - 1h.lif - Image008-4	3	1.464	0.488	0.248728
63	1009.14	C2-DKO - 0h.lif - Image007-4	26	28.924	1.112	2.86619		63	822.034	C2-DKO - LLOMe.lif - Image006-2	0	0	NaN	0		63	655.389	C2-DKO - 30min.lif - Image008-2	5	2.765	0.553	0.421887		63	596.435	C2-DKO - 1h.lif - Image008-3	0	0	NaN	0
64	932.524	C2-DKO - 0h.lif - Image007-3	18	10.802	0.6	1.15836		64	927.416	C2-DKO - LLOMe.lif - Image006-1	0	0	NaN	0		64	703.834	C2-DKO - 30min.lif - Image008-1	0	0	NaN	0		64	680.897	C2-DKO - 1h.lif - Image008-2	4	3.254	0.813	0.477899
65	883.721	C2-DKO - 0h.lif - Image007-2	14	7.19	0.514	0.813605		65	874.188	C2-DKO - LLOMe.lif - Image007-15	0	0	NaN	0		65	706.99	C2-DKO - 30min.lif - Image009-13	1	0.553	0.553	0.0782189		65	786.246	C2-DKO - 1h.lif - Image008-1	6	3.644	0.607	0.463468
66	854.993	C2-DKO - 0h.lif - Image007-1	14	7.255	0.518	0.848545		66	1062.21	C2-DKO - LLOMe.lif - Image007-14	0	0	NaN	0		66	654.706	C2-DKO - 30min.lif - Image009-12	3	1.009	0.336	0.154115		66	804.986	C2-DKO - 1h.lif - Image009-12	0	0	NaN	0
67	1468.61	C2-DKO - 0h.lif - Image008-10	34	19.586	0.576	1.33365		67	1196.03	C2-DKO - LLOMe.lif - Image007-13	0	0	NaN	0		67	895.759	C2-DKO - 30min.lif - Image009-11	0	0	NaN	0		67	707.511	C2-DKO - 1h.lif - Image009-11	2	0.521	0.26	0.0736384
68	949.507	C2-DKO - 0h.lif - Image008-9	25	14.283	0.571	1.50425		68	926.798	C2-DKO - LLOMe.lif - Image007-12	1	0.358	0.358	0.0386276		68	734.385	C2-DKO - 30min.lif - Image009-10	2	1.009	0.504	0.137394		68	685.126	C2-DKO - 1h.lif - Image009-10	8	3.742	0.468	0.546177
69	992.551	C2-DKO - 0h.lif - Image008-8	21	10.672	0.508	1.07521		69	733.441	C2-DKO - LLOMe.lif - Image007-11	0	0	NaN	0		69	782.244	C2-DKO - 30min.lif - Image009-9	0	0	NaN	0		69	1047.41	C2-DKO - 1h.lif - Image009-9	3	0.846	0.282	0.080771
70	1160.43	C2-DKO - 0h.lif - Image008-7	20	8.589	0.429	0.740155		70	705.038	C2-DKO - LLOMe.lif - Image007-10	0	0	NaN	0		70	1053.1	C2-DKO - 30min.lif - Image009-8	0	0	NaN	0		70	964.799	C2-DKO - 1h.lif - Image009-8	3	1.432	0.477	0.148425
71	1475.76	C2-DKO - 0h.lif - Image008-6	63	52.837	0.839	3.58032		71	605.448	C2-DKO - LLOMe.lif - Image007-9	0	0	NaN	0		71	782.537	C2-DKO - 30min.lif - Image009-7	1	0.228	0.228	0.029136		71	847.347	C2-DKO - 1h.lif - Image009-7	5	2.115	0.423	0.249603
72	1139.25	C2-DKO - 0h.lif - Image008-5	31	18.09	0.584	1.58788		72	952.696	C2-DKO - LLOMe.lif - Image007-8	0	0	NaN	0		72	778.144	C2-DKO - 30min.lif - Image009-6	2	0.455	0.228	0.0584725		72	658.805	C2-DKO - 1h.lif - Image009-6	4	1.92	0.48	0.291437
73	1362.51	C2-DKO - 0h.lif - Image008-4	27	14.218	0.527	1.04352		73	678.814	C2-DKO - LLOMe.lif - Image007-7	0	0	NaN	0		73	794.607	C2-DKO - 30min.lif - Image009-5	0	0	NaN	0		73	738.061	C2-DKO - 1h.lif - Image009-5	5	2.277	0.455	0.308511
74	1590.26	C2-DKO - 0h.lif - Image008-3	35	17.244	0.493	1.08435		74	687.957	C2-DKO - LLOMe.lif - Image007-6	0	0	NaN	0		74	844.646	C2-DKO - 30min.lif - Image009-4	1	0.618	0.618	0.0731667		74	1121.94	C2-DKO - 1h.lif - Image009-4	6	3.546	0.591	0.316059
75	912.775	C2-DKO - 0h.lif - Image008-2	31	14.413	0.465	1.57903		75	788.946	C2-DKO - LLOMe.lif - Image007-5	0	0	NaN	0		75	705.201	C2-DKO - 30min.lif - Image009-3	2	0.716	0.358	0.101531		75	773.036	C2-DKO - 1h.lif - Image009-3	1	0.325	0.325	0.042042
76	1041.81	C2-DKO - 0h.lif - Image008-1	25	11.029	0.441	1.05864		76	654.185	C2-DKO - LLOMe.lif - Image007-4	0	0	NaN	0		76	788.165	C2-DKO - 30min.lif - Image009-2	2	2.408	1.204	0.30552		76	832.673	C2-DKO - 1h.lif - Image009-2	2	0.586	0.293	0.0703758
77	1232.63	C2-DKO - 0h.lif - Image009-12	31	23.686	0.764	1.92158		77	804.596	C2-DKO - LLOMe.lif - Image007-3	0	0	NaN	0		77	657.081	C2-DKO - 30min.lif - Image009-1	1	1.204	1.204	0.183235		77	686.558	C2-DKO - 1h.lif - Image009-1	3	1.009	0.336	0.146965
78	927.676	C2-DKO - 0h.lif - Image009-11	7	2.31	0.33	0.249009		78	898.102	C2-DKO - LLOMe.lif - Image007-2	0	0	NaN	0		78	953.054	C2-DKO - 30min.lif - Image010-18	0	0	NaN	0		78	690.657	C2-DKO - 1h.lif - Image010-11	0	0	NaN	0
79	1151.19	C2-DKO - 0h.lif - Image009-10	10	6.572	0.657	0.570886		79	746.585	C2-DKO - LLOMe.lif - Image007-1	0	0	NaN	0		79	781.008	C2-DKO - 30min.lif - Image010-17	3	0.846	0.282	0.108322		79	764.35	C2-DKO - 1h.lif - Image010-10	8	5.075	0.634	0.663963
80	1570.96	C2-DKO - 0h.lif - Image009-9	26	15.552	0.598	0.989967		80	609.254	C2-DKO - LLOMe.lif - Image008-16	0	0	NaN	0		80	667.557	C2-DKO - 30min.lif - Image010-16	3	1.562	0.521	0.233988		80	981.424	C2-DKO - 1h.lif - Image010-9	3	1.009	0.336	0.10281
81	1183.31	C2-DKO - 0h.lif - Image009-8	7	2.343	0.335	0.198005		81	677.025	C2-DKO - LLOMe.lif - Image008-15	1	0.553	0.553	0.0816809		81	764.35	C2-DKO - 30min.lif - Image010-15	1	0.26	0.26	0.0340158		81	1414.05	C2-DKO - 1h.lif - Image010-8	5	1.985	0.397	0.140377
82	1098.84	C2-DKO - 0h.lif - Image009-7	6	2.733	0.455	0.248716		82	683.434	C2-DKO - LLOMe.lif - Image008-14	0	0	NaN	0		82	837.781	C2-DKO - 30min.lif - Image010-14	1	0.228	0.228	0.0272147		82	907.147	C2-DKO - 1h.lif - Image010-7	6	3.384	0.564	0.373038
83	1341.82	C2-DKO - 0h.lif - Image009-6	24	12.331	0.514	0.918978		83	642.212	C2-DKO - LLOMe.lif - Image008-13	0	0	NaN	0		83	855.416	C2-DKO - 30min.lif - Image010-13	1	0.293	0.293	0.0342523		83	928.099	C2-DKO - 1h.lif - Image010-6	11	5.238	0.476	0.564379
84	1036.18	C2-DKO - 0h.lif - Image009-5	27	12.591	0.466	1.21514		84	477.845	C2-DKO - LLOMe.lif - Image008-12	0	0	NaN	0		84	704.29	C2-DKO - 30min.lif - Image010-12	1	0.683	0.683	0.0969771		84	1200.61	C2-DKO - 1h.lif - Image010-5	11	4.685	0.426	0.390217
85	841.035	C2-DKO - 0h.lif - Image009-4	19	10.802	0.569	1.28437		85	817.707	C2-DKO - LLOMe.lif - Image008-11	0	0	NaN	0		85	643.481	C2-DKO - 30min.lif - Image010-11	0	0	NaN	0		85	1003.58	C2-DKO - 1h.lif - Image010-4	11	4.62	0.42	0.460351
86	948.727	C2-DKO - 0h.lif - Image009-3	20	8.817	0.441	0.929351		86	600.079	C2-DKO - LLOMe.lif - Image008-10	0	0	NaN	0		86	728.366	C2-DKO - 30min.lif - Image010-10	0	0	NaN	0		86	811.005	C2-DKO - 1h.lif - Image010-3	6	2.473	0.412	0.30493
87	1581.67	C2-DKO - 0h.lif - Image009-2	26	15.357	0.591	0.970938		87	525.248	C2-DKO - LLOMe.lif - Image008-9	0	0	NaN	0		87	733.083	C2-DKO - 30min.lif - Image010-9	1	0.26	0.26	0.0354667		87	721.013	C2-DKO - 1h.lif - Image010-2	5	5.466	1.093	0.7581
88	1427.29	C2-DKO - 0h.lif - Image009-1	13	4.587	0.353	0.321379		88	666.646	C2-DKO - LLOMe.lif - Image008-8	0	0	NaN	0		88	657.471	C2-DKO - 30min.lif - Image010-8	0	0	NaN	0		88	1118.92	C2-DKO - 1h.lif - Image010-1	15	7.418	0.495	0.662962
89	732.205	C2-DKO - 0h.lif - Image010-18	11	4.718	0.429	0.644355		89	696.774	C2-DKO - LLOMe.lif - Image008-7	0	0	NaN	0		89	645.629	C2-DKO - 30min.lif - Image010-7	1	0.553	0.553	0.0856529		89	1042.56	C2-DKO - 1h.lif - Image003-14	3	1.041	0.347	0.0998506
90	1219.42	C2-DKO - 0h.lif - Image010-17	22	9.761	0.444	0.800463		90	589.798	C2-DKO - LLOMe.lif - Image008-6	0	0	NaN	0		90	664.694	C2-DKO - 30min.lif - Image010-6	1	0.651	0.651	0.0979398		90	974.657	C2-DKO - 1h.lif - Image003-13	0	0	NaN	0
91	944.92	C2-DKO - 0h.lif - Image010-16	6	2.44	0.407	0.258223		91	655.682	C2-DKO - LLOMe.lif - Image008-5	1	0.325	0.325	0.0495667		91	741.803	C2-DKO - 30min.lif - Image010-5	1	0.26	0.26	0.0350497		91	783.74	C2-DKO - 1h.lif - Image003-12	2	0.586	0.293	0.0747697
92	971.241	C2-DKO - 0h.lif - Image010-15	8	3.058	0.382	0.314855		92	616.835	C2-DKO - LLOMe.lif - Image008-4	0	0	NaN	0		92	607.79	C2-DKO - 30min.lif - Image010-4	0	0	NaN	0		92	1334.14	C2-DKO - 1h.lif - Image003-11	5	5.01	1.002	0.375523
93	1004.75	C2-DKO - 0h.lif - Image010-14	18	9.858	0.548	0.981138		93	717.727	C2-DKO - LLOMe.lif - Image008-3	0	0	NaN	0		93	593.442	C2-DKO - 30min.lif - Image010-3	0	0	NaN	0		93	856.717	C2-DKO - 1h.lif - Image003-10	4	4.132	1.033	0.482306
94	1049.55	C2-DKO - 0h.lif - Image010-13	26	13.958	0.537	1.3299		94	625.164	C2-DKO - LLOMe.lif - Image008-2	0	0	NaN	0		94	530.649	C2-DKO - 30min.lif - Image010-2	2	0.553	0.277	0.104212		94	762.853	C2-DKO - 1h.lif - Image003-9	0	0	NaN	0
95	878.971	C2-DKO - 0h.lif - Image010-12	21	8.687	0.414	0.988315		95	542.785	C2-DKO - LLOMe.lif - Image008-1	0	0	NaN	0		95	621.683	C2-DKO - 30min.lif - Image010-1	1	0.586	0.586	0.0942603		95	932.426	C2-DKO - 1h.lif - Image003-8	5	4.88	0.976	0.523366
96	915.443	C2-DKO - 0h.lif - Image010-11	6	2.277	0.38	0.248732		96	707.38	C2-DKO - LLOMe.lif - Image009-15	0	0	NaN	0		96	1042.56	C2-DKO - 30min.lif - Image003-7	1	0.293	0.293	0.028104		96	1297.05	C2-DKO - 1h.lif - Image003-7	5	4.653	0.931	0.358738
97	1043.66	C2-DKO - 0h.lif - Image010-10	26	14.576	0.561	1.39662		97	686.851	C2-DKO - LLOMe.lif - Image009-14	0	0	NaN	0		97	939.942	C2-DKO - 30min.lif - Image003-6	3	1.789	0.596	0.190331		97	830.884	C2-DKO - 1h.lif - Image003-6	0	0	NaN	0
98	975.536	C2-DKO - 0h.lif - Image010-9	16	12.071	0.754	1.23737		98	595.589	C2-DKO - LLOMe.lif - Image009-13	0	0	NaN	0		98	836.805	C2-DKO - 30min.lif - Image003-5	0	0	NaN	0		98	843.052	C2-DKO - 1h.lif - Image003-5	2	0.488	0.244	0.0578849
99	1091.82	C2-DKO - 0h.lif - Image010-8	13	7.223	0.556	0.661558		99	650.899	C2-DKO - LLOMe.lif - Image009-12	0	0	NaN	0		99	716.718	C2-DKO - 30min.lif - Image003-4	3	1.074	0.358	0.14985		99	919.542	C2-DKO - 1h.lif - Image003-4	7	2.961	0.423	0.322008
100	736.304	C2-DKO - 0h.lif - Image010-7	12	5.01	0.418	0.680425		100	597.411	C2-DKO - LLOMe.lif - Image009-11	0	0	NaN	0		100	833.975	C2-DKO - 30min.lif - Image003-3	4	1.692	0.423	0.202884		100	618.657	C2-DKO - 1h.lif - Image003-3	9	3.937	0.437	0.636378
101	865.078	C2-DKO - 0h.lif - Image010-6	8	3.742	0.468	0.432562		101	601.283	C2-DKO - LLOMe.lif - Image009-10	0	0	NaN	0		101	590.742	C2-DKO - 30min.lif - Image003-2	7	2.928	0.418	0.495648		101	969.614	C2-DKO - 1h.lif - Image003-2	5	2.18	0.436	0.224832
102	900.477	C2-DKO - 0h.lif - Image010-5	21	10.151	0.483	1.12729		102	772.06	C2-DKO - LLOMe.lif - Image009-9	0	0	NaN	0		102	861.695	C2-DKO - 30min.lif - Image003-1	2	0.586	0.293	0.0680055		102	702.012	C2-DKO - 1h.lif - Image003-1	4	1.171	0.293	0.166806
AVG:	1044.38		21.3039	12.2304	0.558265	1.1668			776.643		0.156863	0.0535784	0.339286	0.00707823			780.11		1.48039	0.716706	0.458788	0.100483			867.37		4.47059	2.36875	0.528745	0.275505
StDev:	194.711		9.2488	7.44695	0.18124	0.629257			149.165		0.416137	0.148438	0.102834	0.0204851			155.048		1.66935	1.00388	0.236992	0.148906			186.657		3.23565	1.86308	0.284147	0.221251
	0min - R3								LLOMe - R3								30min wash - R3								1h wash - R3
	AREA	IMAGE	COUNT	TOTAL AREA	AVG SIZE	%AREA			AREA	IMAGE	COUNT	TOTAL AREA	AVG SIZE	%AREA			AREA	IMAGE	COUNT	TOTAL AREA	AVG SIZE	%AREA			AREA	IMAGE	COUNT	TOTAL AREA	AVG SIZE	%AREA
1	986.467	C2-DKO - 0min.lif - Image003-10	30	29.64	0.988	3.00466		1	905.194	C2-DKO - LLOMe.lif - Image004-11	0	0	NaN	0		1	894.295	C2-DKO - 30min.lif - Image002-19	5	1.562	0.312	0.174663		1	1018.51	C2-DKO - 1h.lif - Image004-9	20	13.144	0.657	1.29051
2	922.796	C2-DKO - 0min.lif - Image003-9	46	33.772	0.734	3.65975		2	992.779	C2-DKO - LLOMe.lif - Image004-10	0	0	NaN	0		2	1060.74	C2-DKO - 30min.lif - Image002-18	7	2.57	0.367	0.242283		2	1202.89	C2-DKO - 1h.lif - Image004-8	10	4.587	0.459	0.381331
3	979.342	C2-DKO - 0min.lif - Image003-8	11	5.596	0.509	0.571404		3	885.348	C2-DKO - LLOMe.lif - Image004-9	0	0	NaN	0		3	1127.61	C2-DKO - 30min.lif - Image002-17	7	4.425	0.632	0.392425		3	1184.41	C2-DKO - 1h.lif - Image004-7	15	9.273	0.618	0.78292
4	852.683	C2-DKO - 0min.lif - Image003-7	26	12.071	0.464	1.41565		4	934.151	C2-DKO - LLOMe.lif - Image004-8	1	0.455	0.455	0.0487073		4	995.349	C2-DKO - 30min.lif - Image002-16	6	2.798	0.466	0.281107		4	1097.35	C2-DKO - 1h.lif - Image004-6	14	7.939	0.567	0.723472
5	972.445	C2-DKO - 0min.lif - Image003-6	21	10.899	0.519	1.12078		5	925.236	C2-DKO - LLOMe.lif - Image004-7	0	0	NaN	0		5	1060.22	C2-DKO - 30min.lif - Image002-15	2	0.586	0.293	0.0552713		5	996.846	C2-DKO - 1h.lif - Image004-5	5	2.635	0.527	0.264334
6	915.183	C2-DKO - 0min.lif - Image003-5	12	4.848	0.404	0.52973		6	777.949	C2-DKO - LLOMe.lif - Image004-6	0	0	NaN	0		6	821.839	C2-DKO - 30min.lif - Image002-14	4	3.123	0.781	0.380001		6	1082.38	C2-DKO - 1h.lif - Image004-4	4	3.416	0.854	0.315601
7	700.092	C2-DKO - 0min.lif - Image003-4	16	7.288	0.455	1.04101		7	935.257	C2-DKO - LLOMe.lif - Image004-5	0	0	NaN	0		7	597.184	C2-DKO - 30min.lif - Image002-13	2	0.553	0.277	0.0926013		7	1004.04	C2-DKO - 1h.lif - Image004-3	15	7.451	0.497	0.742105
8	738.647	C2-DKO - 0min.lif - Image003-3	16	8.915	0.557	1.20694		8	840.352	C2-DKO - LLOMe.lif - Image004-4	0	0	NaN	0		8	887.886	C2-DKO - 30min.lif - Image002-12	2	0.488	0.244	0.054962		8	946.774	C2-DKO - 1h.lif - Image004-2	15	9.988	0.666	1.05495
9	881.867	C2-DKO - 0min.lif - Image003-2	10	5.173	0.517	0.586596		9	864.395	C2-DKO - LLOMe.lif - Image004-3	0	0	NaN	0		9	1117.65	C2-DKO - 30min.lif - Image002-11	5	3.807	0.761	0.340626		9	1048.35	C2-DKO - 1h.lif - Image004-1	16	8.947	0.559	0.853437
10	772.256	C2-DKO - 0min.lif - Image003-1	11	7.353	0.668	0.952145		10	785.595	C2-DKO - LLOMe.lif - Image004-2	1	0.228	0.228	0.0290226		10	997.367	C2-DKO - 30min.lif - Image002-10	7	3.156	0.451	0.316433		10	1131.35	C2-DKO - 1h.lif - Image005-13	13	11.16	0.858	0.986435
11	778.372	C2-DKO - 0min.lif - Image004-14	19	7.548	0.397	0.969716		11	862.899	C2-DKO - LLOMe.lif - Image004-1	1	0.26	0.26	0.030131		11	886.649	C2-DKO - 30min.lif - Image002-9	3	0.781	0.26	0.0880845		11	960.342	C2-DKO - 1h.lif - Image005-12	16	7.255	0.453	0.75546
12	809.508	C2-DKO - 0min.lif - Image004-13	10	5.271	0.527	0.651136		12	826.004	C2-DKO - LLOMe.lif - Image005-8	0	0	NaN	0		12	837.424	C2-DKO - 30min.lif - Image002-8	14	10.281	0.734	1.22769		12	1018.87	C2-DKO - 1h.lif - Image005-11	19	12.494	0.658	1.22626
13	540.572	C2-DKO - 0min.lif - Image004-12	3	1.724	0.575	0.318921		13	1188.32	C2-DKO - LLOMe.lif - Image005-7	1	0.358	0.358	0.0301267		13	810.745	C2-DKO - 30min.lif - Image002-7	5	1.562	0.312	0.192662		13	1137.04	C2-DKO - 1h.lif - Image005-10	9	3.644	0.405	0.320481
14	917.297	C2-DKO - 0min.lif - Image004-11	24	12.591	0.525	1.37262		14	954.908	C2-DKO - LLOMe.lif - Image005-6	0	0	NaN	0		14	1040.64	C2-DKO - 30min.lif - Image002-6	0	0	NaN	0		14	977.39	C2-DKO - 1h.lif - Image005-9	13	5.531	0.425	0.565895
15	850.015	C2-DKO - 0min.lif - Image004-10	8	3.156	0.394	0.371288		15	780.975	C2-DKO - LLOMe.lif - Image005-5	0	0	NaN	0		15	784.001	C2-DKO - 30min.lif - Image002-5	1	1.204	1.204	0.153571		15	1155.81	C2-DKO - 1h.lif - Image005-8	13	9.533	0.733	0.824787
16	1053.33	C2-DKO - 0min.lif - Image004-9	9	3.644	0.405	0.345951		16	664.532	C2-DKO - LLOMe.lif - Image005-4	0	0	NaN	0		16	541.386	C2-DKO - 30min.lif - Image002-4	0	0	NaN	0		16	967.304	C2-DKO - 1h.lif - Image005-7	12	6.897	0.575	0.713013
17	950.711	C2-DKO - 0min.lif - Image004-8	24	33.772	1.407	3.55229		17	904.121	C2-DKO - LLOMe.lif - Image005-3	0	0	NaN	0		17	746.032	C2-DKO - 30min.lif - Image002-3	3	0.716	0.239	0.0959744		17	1155.75	C2-DKO - 1h.lif - Image005-6	7	4.132	0.59	0.357517
18	974.202	C2-DKO - 0min.lif - Image004-7	27	18.578	0.688	1.907		18	868.039	C2-DKO - LLOMe.lif - Image005-2	2	0.683	0.342	0.0786831		18	580.038	C2-DKO - 30min.lif - Image002-2	1	0.228	0.228	0.0393078		18	1236.4	C2-DKO - 1h.lif - Image005-4	19	13.339	0.702	1.07886
19	1012.53	C2-DKO - 0min.lif - Image004-6	30	18.838	0.628	1.86049		19	958.422	C2-DKO - LLOMe.lif - Image005-1	0	0	NaN	0		19	813.673	C2-DKO - 30min.lif - Image002-1	8	3.384	0.423	0.415892		19	927.839	C2-DKO - 1h.lif - Image005-3	14	6.832	0.488	0.736335
20	1325.48	C2-DKO - 0min.lif - Image004-5	19	16.105	0.848	1.21503		20	929.303	C2-DKO - LLOMe.lif - Image006-12	2	0.521	0.26	0.0560635		20	719.874	C2-DKO - 30min.lif - Image003-14	6	1.724	0.287	0.239486		20	866.152	C2-DKO - 1h.lif - Image005-2	23	25.02	1.088	2.88864
21	844.354	C2-DKO - 0min.lif - Image004-4	17	12.103	0.712	1.4334		21	1001.53	C2-DKO - LLOMe.lif - Image006-11	1	0.26	0.26	0.0259603		21	676.407	C2-DKO - 30min.lif - Image003-13	2	0.586	0.293	0.0866342		21	990.404	C2-DKO - 1h.lif - Image005-1	16	15.942	0.996	1.60965
22	958.129	C2-DKO - 0min.lif - Image004-3	24	12.982	0.541	1.35493		22	1214.67	C2-DKO - LLOMe.lif - Image006-10	0	0	NaN	0		22	1029.84	C2-DKO - 30min.lif - Image003-12	10	5.889	0.589	0.571838		22	996.293	C2-DKO - 1h.lif - Image006-14	8	2.928	0.366	0.293889
23	1008.98	C2-DKO - 0min.lif - Image004-2	22	11.192	0.509	1.10924		23	980.839	C2-DKO - LLOMe.lif - Image006-9	2	0.553	0.277	0.0563803		23	673.576	C2-DKO - 30min.lif - Image003-11	2	0.553	0.277	0.0820991		23	1023.3	C2-DKO - 1h.lif - Image006-13	11	7.516	0.683	0.734489
24	703.476	C2-DKO - 0min.lif - Image004-1	16	8.101	0.506	1.15157		24	886.161	C2-DKO - LLOMe.lif - Image006-8	1	0.228	0.228	0.025729		24	759.567	C2-DKO - 30min.lif - Image003-10	0	0	NaN	0		24	1081.89	C2-DKO - 1h.lif - Image006-12	8	3.286	0.411	0.303727
25	949.507	C2-DKO - 0min.lif - Image005-13	25	14.738	0.59	1.55217		25	933.728	C2-DKO - LLOMe.lif - Image006-7	0	0	NaN	0		25	1059.44	C2-DKO - 30min.lif - Image003-9	1	0.358	0.358	0.0337913		25	759.697	C2-DKO - 1h.lif - Image006-11	22	10.281	0.467	1.3533
26	816.536	C2-DKO - 0min.lif - Image005-12	12	6.8	0.567	0.832786		26	1024.4	C2-DKO - LLOMe.lif - Image006-6	0	0	NaN	0		26	1085.08	C2-DKO - 30min.lif - Image003-8	1	0.26	0.26	0.0239613		26	1194.01	C2-DKO - 1h.lif - Image006-10	17	8.719	0.513	0.730229
27	916.875	C2-DKO - 0min.lif - Image005-11	11	5.01	0.455	0.546421		27	843.247	C2-DKO - LLOMe.lif - Image006-5	1	0.455	0.455	0.0539581		27	1005.63	C2-DKO - 30min.lif - Image003-7	6	2.733	0.455	0.27177		27	822.034	C2-DKO - 1h.lif - Image006-9	8	3.644	0.455	0.443291
28	940.365	C2-DKO - 0min.lif - Image005-10	18	9.793	0.544	1.0414		28	783.383	C2-DKO - LLOMe.lif - Image006-4	0	0	NaN	0		28	897.776	C2-DKO - 30min.lif - Image003-6	6	1.692	0.282	0.188466		28	989.493	C2-DKO - 1h.lif - Image006-8	10	8.459	0.846	0.854882
29	1048.81	C2-DKO - 0min.lif - Image005-9	18	9.988	0.555	0.952322		29	809.996	C2-DKO - LLOMe.lif - Image006-3	2	0.521	0.26	0.0643213		29	866.868	C2-DKO - 30min.lif - Image003-5	6	1.985	0.331	0.228985		29	856.196	C2-DKO - 1h.lif - Image006-7	14	13.274	0.948	1.55035
30	916.321	C2-DKO - 0min.lif - Image005-8	16	9.956	0.622	1.08652		30	1100.73	C2-DKO - LLOMe.lif - Image006-2	1	0.26	0.26	0.0236207		30	884.274	C2-DKO - 30min.lif - Image003-4	8	5.921	0.74	0.669589		30	877.897	C2-DKO - 1h.lif - Image006-6	3	1.009	0.336	0.114934
31	1071.84	C2-DKO - 0min.lif - Image005-7	18	6.767	0.376	0.631344		31	945.408	C2-DKO - LLOMe.lif - Image006-1	3	1.399	0.466	0.147978		31	945.603	C2-DKO - 30min.lif - Image003-3	17	6.702	0.394	0.708754		31	1226.51	C2-DKO - 1h.lif - Image006-5	11	4.49	0.408	0.366079
32	1389.58	C2-DKO - 0min.lif - Image005-6	30	19.424	0.647	1.39783		32	1053.33	C2-DKO - LLOMe.lif - Image007-12	2	1.074	0.537	0.101963		32	937.957	C2-DKO - 30min.lif - Image003-2	2	0.618	0.309	0.0658879		32	696.383	C2-DKO - 1h.lif - Image006-4	8	3.709	0.464	0.532609
33	1235.17	C2-DKO - 0min.lif - Image005-5	14	5.759	0.411	0.466253		33	943.488	C2-DKO - LLOMe.lif - Image007-11	0	0	NaN	0		33	846.501	C2-DKO - 30min.lif - Image003-1	7	3.058	0.437	0.361252		33	885.153	C2-DKO - 1h.lif - Image006-3	7	2.147	0.307	0.242557
34	899.273	C2-DKO - 0min.lif - Image005-4	11	6.214	0.565	0.691003		34	840.579	C2-DKO - LLOMe.lif - Image007-10	1	0.228	0.228	0.0271242		34	995.447	C2-DKO - 30min.lif - Image004-16	17	10.184	0.599	1.02306		34	902.559	C2-DKO - 1h.lif - Image006-2	22	13.86	0.63	1.53563
35	1116.61	C2-DKO - 0min.lif - Image005-3	18	11.095	0.616	0.993634		35	734.222	C2-DKO - LLOMe.lif - Image007-9	0	0	NaN	0		35	838.758	C2-DKO - 30min.lif - Image004-15	5	4.392	0.878	0.523631		35	1359.48	C2-DKO - 1h.lif - Image006-1	15	6.605	0.44	0.485846
36	894.555	C2-DKO - 0min.lif - Image005-2	7	3.449	0.493	0.385555		36	917.2	C2-DKO - LLOMe.lif - Image007-8	1	0.26	0.26	0.0283471		36	720.329	C2-DKO - 30min.lif - Image004-14	2	1.692	0.846	0.234893		36	987.02	C2-DKO - 1h.lif - Image007-12	5	2.115	0.423	0.214281
37	676.212	C2-DKO - 0min.lif - Image005-1	16	8.882	0.555	1.31349		37	958.487	C2-DKO - LLOMe.lif - Image007-7	0	0	NaN	0		37	608.408	C2-DKO - 30min.lif - Image004-13	4	1.464	0.366	0.240628		37	1047.34	C2-DKO - 1h.lif - Image007-10	10	5.075	0.508	0.48456
38	886.389	C2-DKO - 0min.lif - Image006-13	8	3.416	0.427	0.385384		38	734.71	C2-DKO - LLOMe.lif - Image007-6	1	1.041	1.041	0.141689		38	990.306	C2-DKO - 30min.lif - Image004-12	4	2.375	0.594	0.239825		38	842.141	C2-DKO - 1h.lif - Image007-9	8	4.392	0.549	0.521528
39	1067.71	C2-DKO - 0min.lif - Image006-12	15	5.954	0.397	0.557643		39	865.176	C2-DKO - LLOMe.lif - Image007-5	1	0.423	0.423	0.0488918		39	725.893	C2-DKO - 30min.lif - Image004-11	4	1.627	0.407	0.224138		39	972.445	C2-DKO - 1h.lif - Image007-8	8	1.985	0.248	0.204125
40	821.319	C2-DKO - 0min.lif - Image006-11	28	18.903	0.675	2.30154		40	1155.94	C2-DKO - LLOMe.lif - Image007-4	2	1.074	0.537	0.0929112		40	1220.13	C2-DKO - 30min.lif - Image004-10	11	4.034	0.367	0.330619		40	940.951	C2-DKO - 1h.lif - Image007-7	2	1.009	0.504	0.107232
41	1057.78	C2-DKO - 0min.lif - Image006-10	44	35.073	0.797	3.31571		41	1024.92	C2-DKO - LLOMe.lif - Image007-3	0	0	NaN	0		41	1184.96	C2-DKO - 30min.lif - Image004-9	11	4.62	0.42	0.389885		41	1062.21	C2-DKO - 1h.lif - Image007-6	2	1.236	0.618	0.116361
42	702.63	C2-DKO - 0min.lif - Image006-9	20	11.94	0.597	1.69933		42	1828.84	C2-DKO - LLOMe.lif - Image007-2	4	1.236	0.309	0.067584		42	791.647	C2-DKO - 30min.lif - Image004-8	11	4.392	0.399	0.554793		42	1559.22	C2-DKO - 1h.lif - Image007-5	23	9.11	0.396	0.584268
43	896.475	C2-DKO - 0min.lif - Image006-8	20	14.023	0.701	1.56424		43	1006.05	C2-DKO - LLOMe.lif - Image007-1	1	0.228	0.228	0.0226628		43	909.977	C2-DKO - 30min.lif - Image004-7	10	4.522	0.452	0.496936		43	1216.3	C2-DKO - 1h.lif - Image007-4	10	5.466	0.547	0.449397
44	1007.16	C2-DKO - 0min.lif - Image006-7	9	4.295	0.477	0.426447		44	1048.48	C2-DKO - LLOMe.lif - Image008-10	0	0	NaN	0		44	1134.18	C2-DKO - 30min.lif - Image004-6	2	1.366	0.683	0.12044		44	1087.03	C2-DKO - 1h.lif - Image007-3	6	4.978	0.83	0.457943
45	870.87	C2-DKO - 0min.lif - Image006-6	14	13.242	0.946	1.52055		45	770.108	C2-DKO - LLOMe.lif - Image008-9	0	0	NaN	0		45	932.687	C2-DKO - 30min.lif - Image004-5	1	0.228	0.228	0.0244455		45	1425.04	C2-DKO - 1h.lif - Image007-2	5	1.855	0.371	0.130172
46	810.029	C2-DKO - 0min.lif - Image006-5	11	6.214	0.565	0.767133		46	846.729	C2-DKO - LLOMe.lif - Image008-8	0	0	NaN	0		46	1167.62	C2-DKO - 30min.lif - Image004-4	4	1.334	0.333	0.114249		46	1231.75	C2-DKO - 1h.lif - Image007-1	6	2.7	0.45	0.2192
47	935.615	C2-DKO - 0min.lif - Image006-4	23	17.536	0.762	1.87428		47	799.13	C2-DKO - LLOMe.lif - Image008-7	1	0.553	0.553	0.0692003		47	1166.06	C2-DKO - 30min.lif - Image004-3	2	1.041	0.521	0.0892748		47	1013.83	C2-DKO - 1h.lif - Image008-12	13	8.362	0.643	0.824794
48	1141.79	C2-DKO - 0min.lif - Image006-3	28	11.875	0.424	1.04003		48	737.768	C2-DKO - LLOMe.lif - Image008-6	0	0	NaN	0		48	796.006	C2-DKO - 30min.lif - Image004-2	1	1.236	1.236	0.155275		48	1119.21	C2-DKO - 1h.lif - Image008-11	25	16.756	0.67	1.49713
49	770.336	C2-DKO - 0min.lif - Image006-2	17	10.606	0.624	1.3768		49	790.54	C2-DKO - LLOMe.lif - Image008-5	1	0.26	0.26	0.0328889		49	1131.02	C2-DKO - 30min.lif - Image004-1	0	0	NaN	0		49	776.973	C2-DKO - 1h.lif - Image008-10	17	10.704	0.63	1.37765
50	1350.47	C2-DKO - 0min.lif - Image006-1	32	21.896	0.684	1.62136		50	852.357	C2-DKO - LLOMe.lif - Image008-4	1	0.325	0.325	0.0381296		50	916.809	C2-DKO - 30min.lif - Image005-13	8	5.433	0.679	0.592599		50	1263.77	C2-DKO - 1h.lif - Image008-9	3	1.399	0.466	0.110701
51	1003.25	C2-DKO - 0min.lif - Image007-12	22	10.672	0.485	1.06374		51	818.521	C2-DKO - LLOMe.lif - Image008-3	1	0.455	0.455	0.0555881		51	924.911	C2-DKO - 30min.lif - Image005-12	7	3.188	0.455	0.344682		51	1034.39	C2-DKO - 1h.lif - Image008-8	17	10.216	0.601	0.987633
52	983.474	C2-DKO - 0min.lif - Image007-11	17	9.565	0.563	0.972573		52	800.203	C2-DKO - LLOMe.lif - Image008-2	0	0	NaN	0		52	940.463	C2-DKO - 30min.lif - Image005-11	8	4.165	0.521	0.442867		52	877.117	C2-DKO - 1h.lif - Image008-7	17	12.526	0.737	1.42809
53	847.542	C2-DKO - 0min.lif - Image007-10	5	3.709	0.742	0.437618		53	766.074	C2-DKO - LLOMe.lif - Image008-1	0	0	NaN	0		53	751.4	C2-DKO - 30min.lif - Image005-10	3	1.106	0.369	0.147192		53	987.736	C2-DKO - 1h.lif - Image008-6	10	10.444	1.044	1.05737
54	774.989	C2-DKO - 0min.lif - Image007-9	17	9.663	0.568	1.24686		54	1075.32	C2-DKO - LLOMe.lif - Image009-11	1	0.358	0.358	0.0332924		54	1005.76	C2-DKO - 30min.lif - Image005-9	6	2.7	0.45	0.268453		54	812.599	C2-DKO - 1h.lif - Image008-5	2	1.009	0.504	0.124169
55	1040.67	C2-DKO - 0min.lif - Image007-8	15	9.761	0.651	0.937953		55	987.346	C2-DKO - LLOMe.lif - Image009-10	1	0.26	0.26	0.0263332		55	970.59	C2-DKO - 30min.lif - Image005-8	8	4.165	0.521	0.42912		55	938.868	C2-DKO - 1h.lif - Image008-4	2	0.683	0.342	0.0727472
56	1354.08	C2-DKO - 0min.lif - Image007-7	20	7.808	0.39	0.576626		56	1263.83	C2-DKO - LLOMe.lif - Image009-9	0	0	NaN	0		56	1182.75	C2-DKO - 30min.lif - Image005-7	6	2.408	0.401	0.203593		56	1122.2	C2-DKO - 1h.lif - Image008-3	4	2.473	0.618	0.22037
57	1008.79	C2-DKO - 0min.lif - Image007-6	5	2.082	0.416	0.206387		57	880.565	C2-DKO - LLOMe.lif - Image009-8	1	0.683	0.683	0.0775638		57	877.67	C2-DKO - 30min.lif - Image005-6	4	1.659	0.415	0.189023		57	742.291	C2-DKO - 1h.lif - Image008-2	5	3.156	0.631	0.42517
58	906.333	C2-DKO - 0min.lif - Image007-5	33	13.177	0.399	1.45388		58	1046.27	C2-DKO - LLOMe.lif - Image009-7	0	0	NaN	0		58	993.105	C2-DKO - 30min.lif - Image005-5	15	7.743	0.516	0.779676		58	718.995	C2-DKO - 1h.lif - Image008-1	6	1.887	0.315	0.26245
59	773.882	C2-DKO - 0min.lif - Image007-4	15	7.971	0.531	1.03		59	1009.18	C2-DKO - LLOMe.lif - Image009-6	0	0	NaN	0		59	904.381	C2-DKO - 30min.lif - Image005-4	11	5.108	0.464	0.564806		59	970.362	C2-DKO - 1h.lif - Image009-10	4	1.334	0.333	0.137474
60	1062.4	C2-DKO - 0min.lif - Image007-3	15	6.93	0.462	0.652294		60	994.536	C2-DKO - LLOMe.lif - Image009-5	0	0	NaN	0		60	923.479	C2-DKO - 30min.lif - Image005-3	9	5.368	0.596	0.58128		60	1457.74	C2-DKO - 1h.lif - Image009-9	2	0.944	0.472	0.0647578
61	1019.69	C2-DKO - 0min.lif - Image007-2	14	10.346	0.739	1.01463		61	1004.69	C2-DKO - LLOMe.lif - Image009-4	0	0	NaN	0		61	1101.61	C2-DKO - 30min.lif - Image005-2	9	2.928	0.325	0.265793		61	903.86	C2-DKO - 1h.lif - Image009-8	7	3.676	0.525	0.4067
62	946.742	C2-DKO - 0min.lif - Image007-1	31	17.146	0.553	1.81105		62	737.41	C2-DKO - LLOMe.lif - Image009-3	0	0	NaN	0		62	1062.73	C2-DKO - 30min.lif - Image005-1	7	2.765	0.395	0.260179		62	850.47	C2-DKO - 1h.lif - Image009-7	11	4.23	0.385	0.497372
63	803.717	C2-DKO - 0min.lif - Image008-12	19	8.947	0.471	1.1132		63	977	C2-DKO - LLOMe.lif - Image009-2	0	0	NaN	0		63	561.102	C2-DKO - 30min.lif - Image006-14	5	2.408	0.482	0.429155		63	713.53	C2-DKO - 1h.lif - Image009-6	3	1.366	0.455	0.191443
64	904.479	C2-DKO - 0min.lif - Image008-11	17	7.874	0.463	0.870556		64	785.628	C2-DKO - LLOMe.lif - Image009-1	1	0.26	0.26	0.0330945		64	671.104	C2-DKO - 30min.lif - Image006-13	3	1.92	0.64	0.286096		64	788.849	C2-DKO - 1h.lif - Image009-5	7	2.961	0.423	0.375357
65	802.643	C2-DKO - 0min.lif - Image008-10	24	23.035	0.96	2.86989		65	947.913	C2-DKO - LLOMe.lif - Image010-15	0	0	NaN	0		65	638.503	C2-DKO - 30min.lif - Image006-12	4	2.017	0.504	0.315895		65	912.124	C2-DKO - 1h.lif - Image009-4	4	1.334	0.333	0.146252
66	1031.82	C2-DKO - 0min.lif - Image008-9	11	7.678	0.698	0.744121		66	913.1	C2-DKO - LLOMe.lif - Image010-14	0	0	NaN	0		66	952.598	C2-DKO - 30min.lif - Image006-11	6	2.277	0.38	0.239031		66	801.537	C2-DKO - 1h.lif - Image009-3	10	4.067	0.407	0.5074
67	741.738	C2-DKO - 0min.lif - Image008-8	32	18.252	0.57	2.46071		67	744.275	C2-DKO - LLOMe.lif - Image010-13	0	0	NaN	0		67	935.257	C2-DKO - 30min.lif - Image006-10	5	2.05	0.41	0.219191		67	1131.64	C2-DKO - 1h.lif - Image009-2	8	6.214	0.777	0.549115
68	1064.26	C2-DKO - 0min.lif - Image008-7	24	10.899	0.454	1.02409		68	662.384	C2-DKO - LLOMe.lif - Image010-12	1	0.26	0.26	0.0392522		68	913.426	C2-DKO - 30min.lif - Image006-9	5	2.212	0.442	0.242165		68	887.3	C2-DKO - 1h.lif - Image009-1	7	3.709	0.53	0.41801
69	1141.76	C2-DKO - 0min.lif - Image008-6	18	10.086	0.56	0.883375		69	742.714	C2-DKO - LLOMe.lif - Image010-11	0	0	NaN	0		69	929.693	C2-DKO - 30min.lif - Image006-8	1	0.39	0.39	0.0419493		69	945.213	C2-DKO - 1h.lif - Image010-12	1	0.228	0.228	0.0241215
70	899.566	C2-DKO - 0min.lif - Image008-5	20	11.452	0.573	1.27306		70	721.566	C2-DKO - LLOMe.lif - Image010-10	0	0	NaN	0		70	915.638	C2-DKO - 30min.lif - Image006-7	10	6.214	0.621	0.678652		70	830.591	C2-DKO - 1h.lif - Image010-11	11	4.75	0.432	0.571882
71	1023.52	C2-DKO - 0min.lif - Image008-4	36	32.893	0.914	3.2137		71	800.561	C2-DKO - LLOMe.lif - Image010-9	1	0.228	0.228	0.02848		71	953.444	C2-DKO - 30min.lif - Image006-6	2	0.618	0.309	0.0648177		71	932.166	C2-DKO - 1h.lif - Image010-10	6	3.156	0.526	0.338566
72	800.041	C2-DKO - 0min.lif - Image008-3	7	3.026	0.432	0.378231		72	892.766	C2-DKO - LLOMe.lif - Image010-8	0	0	NaN	0		72	984.027	C2-DKO - 30min.lif - Image006-5	3	0.813	0.271	0.0826197		72	1271.8	C2-DKO - 1h.lif - Image010-9	3	0.716	0.239	0.0562981
73	1053.49	C2-DKO - 0min.lif - Image008-2	5	2.343	0.469	0.222404		73	780.812	C2-DKO - LLOMe.lif - Image010-7	0	0	NaN	0		73	1129.91	C2-DKO - 30min.lif - Image006-4	2	0.455	0.228	0.0402685		73	1168.7	C2-DKO - 1h.lif - Image010-8	1	0.651	0.651	0.0557031
74	1141.34	C2-DKO - 0min.lif - Image008-1	8	5.596	0.7	0.490303		74	726.413	C2-DKO - LLOMe.lif - Image010-6	0	0	NaN	0		74	1029.38	C2-DKO - 30min.lif - Image006-3	9	5.759	0.64	0.559462		74	1189.71	C2-DKO - 1h.lif - Image010-7	6	2.668	0.445	0.224255
75	818.358	C2-DKO - 0min.lif - Image009-16	9	4.88	0.542	0.596316		75	1089.34	C2-DKO - LLOMe.lif - Image010-5	0	0	NaN	0		75	1256.77	C2-DKO - 30min.lif - Image006-2	18	9.012	0.501	0.717076		75	1114.07	C2-DKO - 1h.lif - Image010-6	6	2.863	0.477	0.256986
76	740.143	C2-DKO - 0min.lif - Image009-15	11	4.783	0.435	0.646226		76	837.359	C2-DKO - LLOMe.lif - Image010-4	0	0	NaN	0		76	885.185	C2-DKO - 30min.lif - Image006-1	7	2.668	0.381	0.301406		76	1315.59	C2-DKO - 1h.lif - Image010-5	1	0.293	0.293	0.0222713
77	1027.17	C2-DKO - 0min.lif - Image009-14	19	9.533	0.502	0.928085		77	598.908	C2-DKO - LLOMe.lif - Image010-3	0	0	NaN	0		77	684.866	C2-DKO - 30min.lif - Image007-15	9	4.392	0.488	0.641293		77	811.395	C2-DKO - 1h.lif - Image010-4	5	2.603	0.521	0.320806
78	875.555	C2-DKO - 0min.lif - Image009-13	10	4.457	0.446	0.509049		78	708.226	C2-DKO - LLOMe.lif - Image010-2	1	0.26	0.26	0.0367114		78	1033.42	C2-DKO - 30min.lif - Image007-14	5	1.627	0.325	0.157439		78	998.896	C2-DKO - 1h.lif - Image010-3	9	3.676	0.408	0.368006
79	846.891	C2-DKO - 0min.lif - Image009-12	6	2.44	0.407	0.288113		79	983.311	C2-DKO - LLOMe.lif - Image010-1	0	0	NaN	0		79	887.105	C2-DKO - 30min.lif - Image007-13	10	4.555	0.455	0.513468		79	1185.84	C2-DKO - 1h.lif - Image010-2	2	0.813	0.407	0.0685588
80	799.195	C2-DKO - 0min.lif - Image009-11	18	10.444	0.58	1.30681		80	865.794	C2-DKO - LLOMe.lif - Image001-5	2	0.618	0.309	0.0713796		80	732.66	C2-DKO - 30min.lif - Image007-12	6	4.783	0.797	0.652827		80	777.071	C2-DKO - 1h.lif - Image010-1	2	0.586	0.293	0.0754114
81	1085.05	C2-DKO - 0min.lif - Image009-10	12	6.605	0.55	0.608728		81	773.524	C2-DKO - LLOMe.lif - Image001-4	0	0	NaN	0		81	853.789	C2-DKO - 30min.lif - Image007-11	7	3.058	0.437	0.358168		81	1120.9	C2-DKO - 1h.lif - Image002-10	8	3.123	0.39	0.278615
82	1175.37	C2-DKO - 0min.lif - Image009-9	9	3.384	0.376	0.28791		82	928.587	C2-DKO - LLOMe.lif - Image001-3	3	2.765	0.922	0.297764		82	703.183	C2-DKO - 30min.lif - Image007-10	18	8.329	0.463	1.18447		82	781.398	C2-DKO - 1h.lif - Image002-9	8	4.783	0.598	0.612108
83	1089.15	C2-DKO - 0min.lif - Image009-8	13	7.646	0.588	0.702017		83	801.44	C2-DKO - LLOMe.lif - Image001-2	0	0	NaN	0		83	880.533	C2-DKO - 30min.lif - Image007-9	8	3.644	0.455	0.41384		83	895.401	C2-DKO - 1h.lif - Image002-8	3	1.204	0.401	0.134465
84	1100.44	C2-DKO - 0min.lif - Image009-7	10	2.928	0.293	0.266076		84	1066.18	C2-DKO - LLOMe.lif - Image001-1	0	0	NaN	0		84	700.027	C2-DKO - 30min.lif - Image007-8	3	1.074	0.358	0.153423		84	847.835	C2-DKO - 1h.lif - Image002-7	11	6.377	0.58	0.752151
85	949.312	C2-DKO - 0min.lif - Image009-6	7	3.904	0.558	0.411245		85	921.429	C2-DKO - LLOMe.lif - Image002-10	1	0.748	0.748	0.0811783		85	895.011	C2-DKO - 30min.lif - Image007-7	18	7.808	0.434	0.872392		85	1004.26	C2-DKO - 1h.lif - Image002-6	8	2.18	0.272	0.217074
86	923.674	C2-DKO - 0min.lif - Image009-5	23	14.706	0.639	1.59212		86	689.909	C2-DKO - LLOMe.lif - Image002-9	0	0	NaN	0		86	844.516	C2-DKO - 30min.lif - Image007-6	16	7.939	0.496	0.940065		86	814.486	C2-DKO - 1h.lif - Image002-5	9	4.457	0.495	0.547216
87	780.292	C2-DKO - 0min.lif - Image009-4	36	28.859	0.802	3.69849		87	1126.17	C2-DKO - LLOMe.lif - Image002-8	1	0.488	0.488	0.0433326		87	1118.01	C2-DKO - 30min.lif - Image007-5	7	2.147	0.307	0.192038		87	906.431	C2-DKO - 1h.lif - Image002-4	13	6.214	0.478	0.685546
88	1067.06	C2-DKO - 0min.lif - Image009-3	14	5.921	0.423	0.554891		88	860.393	C2-DKO - LLOMe.lif - Image002-7	0	0	NaN	0		88	953.704	C2-DKO - 30min.lif - Image007-4	13	6.67	0.513	0.699378		88	785.27	C2-DKO - 1h.lif - Image002-3	9	4.945	0.549	0.62972
89	1130.89	C2-DKO - 0min.lif - Image009-2	11	8.459	0.769	0.747994		89	980.318	C2-DKO - LLOMe.lif - Image002-6	0	0	NaN	0		89	820.017	C2-DKO - 30min.lif - Image007-3	5	3.481	0.696	0.424503		89	647.906	C2-DKO - 1h.lif - Image002-2	6	3.514	0.586	0.542363
90	1068.03	C2-DKO - 0min.lif - Image009-1	14	7.125	0.509	0.667114		90	1318.46	C2-DKO - LLOMe.lif - Image002-5	1	0.26	0.26	0.01972		90	1019.69	C2-DKO - 30min.lif - Image007-2	4	1.171	0.293	0.114839		90	767.017	C2-DKO - 1h.lif - Image002-1	11	8.069	0.734	1.052
91	796.299	C2-DKO - 0min.lif - Image010-11	5	2.408	0.482	0.302399		91	1024.05	C2-DKO - LLOMe.lif - Image002-4	0	0	NaN	0		91	1050.95	C2-DKO - 30min.lif - Image007-1	7	3.579	0.511	0.340548		91	946.97	C2-DKO - 1h.lif - Image003-8	10	12.786	1.279	1.3502
92	1102.52	C2-DKO - 0min.lif - Image010-10	18	9.826	0.546	0.891231		92	895.889	C2-DKO - LLOMe.lif - Image002-3	0	0	NaN	0		92	812.079	C2-DKO - 30min.lif - Image008-10	4	2.7	0.675	0.33248		92	750.522	C2-DKO - 1h.lif - Image003-7	13	6.475	0.498	0.862733
93	1193.52	C2-DKO - 0min.lif - Image010-9	11	3.384	0.308	0.283531		93	1108.87	C2-DKO - LLOMe.lif - Image002-2	1	0.358	0.358	0.0322853		93	691.926	C2-DKO - 30min.lif - Image008-9	0	0	NaN	0		93	882.517	C2-DKO - 1h.lif - Image003-6	1	0.26	0.26	0.0294612
94	1095.36	C2-DKO - 0min.lif - Image010-8	15	6.735	0.449	0.614865		94	1096.5	C2-DKO - LLOMe.lif - Image002-1	0	0	NaN	0		94	969.582	C2-DKO - 30min.lif - Image008-8	9	4.913	0.546	0.506713		94	644.522	C2-DKO - 1h.lif - Image003-5	8	9.012	1.127	1.39825
95	1081.47	C2-DKO - 0min.lif - Image010-7	4	1.594	0.399	0.147392		95	928.099	C2-DKO - LLOMe.lif - Image003-9	0	0	NaN	0		95	799.91	C2-DKO - 30min.lif - Image008-7	11	7.19	0.654	0.898851		95	552.838	C2-DKO - 1h.lif - Image003-4	7	3.644	0.521	0.659144
96	1073.47	C2-DKO - 0min.lif - Image010-6	14	5.108	0.365	0.475842		96	925.366	C2-DKO - LLOMe.lif - Image003-8	0	0	NaN	0		96	792.72	C2-DKO - 30min.lif - Image008-6	6	3.579	0.596	0.451483		96	521.116	C2-DKO - 1h.lif - Image003-3	5	8.036	1.607	1.54208
97	875.88	C2-DKO - 0min.lif - Image010-5	11	5.889	0.535	0.672352		97	1081.54	C2-DKO - LLOMe.lif - Image003-7	1	0.358	0.358	0.0331011		97	1122.82	C2-DKO - 30min.lif - Image008-5	8	3.644	0.455	0.324539		97	669.379	C2-DKO - 1h.lif - Image003-2	6	2.733	0.455	0.408289
98	950.158	C2-DKO - 0min.lif - Image010-4	21	9.077	0.432	0.955315		98	826.492	C2-DKO - LLOMe.lif - Image003-6	0	0	NaN	0		98	833.747	C2-DKO - 30min.lif - Image008-4	4	1.692	0.423	0.202939		98	837.456	C2-DKO - 1h.lif - Image003-1	13	6.475	0.498	0.773175
99	911.246	C2-DKO - 0min.lif - Image010-3	18	8.329	0.463	0.914023		99	782.634	C2-DKO - LLOMe.lif - Image003-5	0	0	NaN	0		99	855.123	C2-DKO - 30min.lif - Image008-3	2	0.976	0.488	0.114136		99	980.286	C2-DKO - 1h.lif - Image001-4	20	13.274	0.664	1.35409
100	855.871	C2-DKO - 0min.lif - Image010-2	18	10.151	0.564	1.18604		100	682.881	C2-DKO - LLOMe.lif - Image003-4	0	0	NaN	0		100	680.864	C2-DKO - 30min.lif - Image008-2	11	4.783	0.435	0.70249		100	674.422	C2-DKO - 1h.lif - Image001-3	10	5.433	0.543	0.805579
101	799.488	C2-DKO - 0min.lif - Image010-1	29	12.428	0.429	1.55449		101	819.204	C2-DKO - LLOMe.lif - Image003-3	0	0	NaN	0		101	787.319	C2-DKO - 30min.lif - Image008-1	2	0.521	0.26	0.0661739		101	944.074	C2-DKO - 1h.lif - Image001-2	13	8.296	0.638	0.878745
102	1418.21	C2-DKO - 0min.lif - Image002-1	20	9.24	0.462	0.651526		102	1043.37	C2-DKO - LLOMe.lif - Image003-2	0	0	NaN	0		102	887.56	C2-DKO - 30min.lif - Image009-12	8	2.635	0.329	0.296881		102	842.889	C2-DKO - 1h.lif - Image001-1	6	2.603	0.434	0.308819
AVG:	954.894		17.3529	10.2467	0.560441	1.09266			912.345		0.519608	0.208255	0.385051	0.0220701			902.21		6.14706	2.96323	0.469278	0.330202			973.852		9.52941	5.64072	0.553539	0.60186
StDev:	161.341		8.54533	7.23951	0.163433	0.775851			165.469		0.792669	0.394495	0.191212	0.0415773			159.209		4.37454	2.38324	0.186575	0.267084			193.134		5.69993	4.4125	0.221131	0.482266
